# Supplementary material for: Profiling placental DNA methylation associated with maternal SSRI treatment during pregnancy
Source: Sci Rep. 2022 Dec 30;12:22576. doi: 10.1038/s41598-022-26071-8 (PMC9803674; doi:10.1038/s41598-022-26071-8)
Supplement: Supplementary file 2 — Supplementary Table 2. [file 41598_2022_26071_MOESM2_ESM.xlsx]

## Sheet: modelA_results.xlsx
	probeID	term	estimate	statistic	p.value	lod	delB	fdr	CHR	MAPINFO	UCSC_RefGene_Name	UCSC_RefGene_Group
1	cg12900404	SSRI_EXPExposed	0.687538	6.06347	9.11412e-08	4.77438	0.112968	0.0600653	2	225811669	DOCK10;DOCK10;DOCK10	1stExon;5'UTR;Body
2	cg20877313	SSRI_EXPExposed	0.974909	5.57075	6.05594e-07	3.57333	0.0398407	0.199554	12	56881753	GLS2	1stExon
3	cg08237608	SSRI_EXPExposed	-0.358689	-5.1966	2.47723e-06	2.667	-0.026208	0.256364	6	117710929	ROS1	Body
4	cg12655501	SSRI_EXPExposed	-0.925245	-5.1649	2.78742e-06	2.59064	-0.103865	0.256364	1	115603524	TSPAN2;TSPAN2;TSPAN2	Body;Body;Body
5	cg14317399	SSRI_EXPExposed	-0.505826	-5.38021	1.24545e-06	3.11072	-0.0711312	0.256364	1	90974850
6	cg06849501	SSRI_EXPExposed	0.375784	5.19934	2.45209e-06	2.6736	0.0646592	0.256364	11	70458964	SHANK2;SHANK2	Body;Body
7	cg04085998	SSRI_EXPExposed	-0.589279	-5.30214	1.66992e-06	2.92177	-0.04063	0.256364	2	122647155
8	cg12865837	SSRI_EXPExposed	-0.498513	-5.07497	3.88998e-06	2.37454	-0.0600471	0.256364	6	100911526	SIM1;SIM1	1stExon;5'UTR
9	cg26993610	SSRI_EXPExposed	0.683111	5.08207	3.78927e-06	2.39156	0.116406	0.256364	1	115605466	TSPAN2;TSPAN2;TSPAN2	Body;Body;Body
10	cg14029061	SSRI_EXPExposed	-0.421667	-5.10403	3.4936e-06	2.44428	-0.0296491	0.256364	3	107552866
11	cg23587268	SSRI_EXPExposed	-0.408512	-4.999	5.1469e-06	2.19258	-0.0429961	0.260922	1	198952571
12	cg24868790	SSRI_EXPExposed	1.18253	5.00159	5.09811e-06	2.19878	0.0861947	0.260922	12	56326222	DGKA;DGKA;DGKA;DGKA	5'UTR;5'UTR;5'UTR;5'UTR
13	cg19018095	SSRI_EXPExposed	0.211844	5.01965	4.77048e-06	2.24197	0.01164	0.260922	7	75353224	HIP1;HIP1	Body;Body
14	cg02916964	SSRI_EXPExposed	0.979366	4.95259	6.10262e-06	2.08172	0.0324437	0.287275	12	56326165	DGKA;DGKA;DGKA;DGKA	5'UTR;5'UTR;5'UTR;5'UTR
15	cg07790079	SSRI_EXPExposed	-0.48827	-4.86198	8.4958e-06	1.866	-0.0636937	0.291811	1	116021925
16	cg06762403	SSRI_EXPExposed	1.48708	4.84226	9.12749e-06	1.81918	0.0525105	0.291811	12	56325867	DGKA;DGKA;DGKA;DGKA;DGKA;DGKA;DGKA	1stExon;5'UTR;5'UTR;1stExon;5'UTR;1stExon;5'UTR
17	cg20689661	SSRI_EXPExposed	0.366597	4.87041	8.23917e-06	1.88602	0.0207963	0.291811	7	2148808	MAD1L1;MAD1L1;MAD1L1	Body;Body;Body
18	cg05910407	SSRI_EXPExposed	-0.585269	-4.9101	7.12894e-06	1.98043	-0.0906502	0.291811	8	93584836
19	cg26358478	SSRI_EXPExposed	-0.437859	-4.82434	9.74127e-06	1.77667	-0.036677	0.291811	1	224908814	CNIH3	Body
20	cg15525302	SSRI_EXPExposed	-0.538627	-4.92708	6.6999e-06	2.02089	-0.0868893	0.291811	3	63320381	SYNPR	Body
21	cg08271259	SSRI_EXPExposed	-0.298142	-4.89	7.67134e-06	1.93261	-0.0374008	0.291811	1	219504623
22	cg17536086	SSRI_EXPExposed	1.20607	4.83494	9.37355e-06	1.80181	0.0595911	0.291811	12	56325730	DGKA;DGKA;DGKA;DGKA	5'UTR;TSS200;TSS200;TSS200
23	cg18702998	SSRI_EXPExposed	-0.295578	-4.80747	1.03556e-05	1.73671	-0.0236903	0.296726	5	10623852	ANKRD33B	Body
24	cg12387205	SSRI_EXPExposed	-0.333018	-4.71248	1.45915e-05	1.51235	-0.0526816	0.378972	2	45158510
25	cg19662971	SSRI_EXPExposed	0.682455	4.7057	1.4951e-05	1.4964	0.108883	0.378972	16	58320661	PRSS54;PRSS54;PRSS54	Body;Body;5'UTR
26	cg07008989	SSRI_EXPExposed	1.01302	4.70997	1.47233e-05	1.50646	0.158351	0.378972	11	70463673	SHANK2;SHANK2;SHANK2	Body;Body;Body
27	cg05014687	SSRI_EXPExposed	0.962312	4.59292	2.23796e-05	1.23185	0.0870239	0.382019	15	45997284
28	cg27578963	SSRI_EXPExposed	-0.480843	-4.67905	1.64522e-05	1.43371	-0.0521923	0.382019	16	88803282	FAM38A	Body
29	cg10292893	SSRI_EXPExposed	0.436625	4.5815	2.33068e-05	1.2052	0.0448515	0.382019	12	56325613	DGKA;DGKA;DGKA;DGKA	TSS200;TSS200;TSS200;5'UTR
30	cg03785692	SSRI_EXPExposed	0.352417	4.5934	2.2341e-05	1.23299	0.0363951	0.382019	7	43349052	HECW1;HECW1	Body;Body
31	cg18082914	SSRI_EXPExposed	-0.368652	-4.58944	2.26581e-05	1.22373	-0.0568288	0.382019	20	61010542
32	cg08743901	SSRI_EXPExposed	0.321359	4.54545	2.64884e-05	1.12113	0.035551	0.382019	17	28535556	SLC6A4	Body
33	cg27613678	SSRI_EXPExposed	-0.389701	-4.54822	2.62293e-05	1.12759	-0.0477723	0.382019	5	10541776
34	cg17304496	SSRI_EXPExposed	0.605925	4.64813	1.83784e-05	1.36112	0.0262912	0.382019	2	37572289	QPCT	Body
35	cg25859972	SSRI_EXPExposed	0.542012	4.62977	1.96243e-05	1.31809	0.0255176	0.382019	3	64670515	ADAMTS9	Body
36	cg20136461	SSRI_EXPExposed	-0.420224	-4.56873	2.43885e-05	1.1754	-0.0326274	0.382019	1	82833300
37	cg12566821	SSRI_EXPExposed	-0.63403	-4.60136	2.17172e-05	1.25158	-0.0728415	0.382019	9	139403313	NOTCH1	Body
38	cg17940908	SSRI_EXPExposed	-0.408911	-4.54358	2.66645e-05	1.11677	-0.0442937	0.382019	2	127963588	CYP27C1	TSS1500
39	cg17638248	SSRI_EXPExposed	-0.575419	-4.59297	2.23752e-05	1.23198	-0.0943952	0.382019	1	175560037	TNR	5'UTR
40	cg01637950	SSRI_EXPExposed	-0.569618	-4.6844	1.61392e-05	1.4463	-0.075192	0.382019	22	34293628	LARGE;LARGE	5'UTR;5'UTR
41	cg23796818	SSRI_EXPExposed	0.732496	4.66212	1.74812e-05	1.39394	0.0307006	0.382019	12	56325715	DGKA;DGKA;DGKA;DGKA	5'UTR;TSS200;TSS200;TSS200
42	cg14043121	SSRI_EXPExposed	0.297705	4.57389	2.39461e-05	1.18742	0.0233092	0.382019	10	24910393	ARHGAP21	Body
43	cg04830098	SSRI_EXPExposed	0.758842	4.67259	1.68378e-05	1.41852	0.0728254	0.382019	12	56881561	GLS2;GLS2;GLS2;GLS2	5'UTR;5'UTR;5'UTR;Body
44	cg25726518	SSRI_EXPExposed	-0.562057	-4.56134	2.50371e-05	1.15815	-0.0934577	0.382019	4	22998403
45	cg08408578	SSRI_EXPExposed	0.455043	4.56607	2.46204e-05	1.16918	0.0748369	0.382019	15	92076112
46	cg03179401	SSRI_EXPExposed	-0.284012	-4.54369	2.66539e-05	1.11703	-0.0393435	0.382019	6	108871173
47	cg16042006	SSRI_EXPExposed	-0.632621	-4.52187	2.87942e-05	1.06626	-0.0976165	0.403753	3	185993852	DGKG;DGKG;DGKG	Body;Body;Body
48	cg11700897	SSRI_EXPExposed	0.299796	4.50825	3.02136e-05	1.03462	0.0356137	0.408466	7	155009703
49	cg03860650	SSRI_EXPExposed	-0.35789	-4.50107	3.09896e-05	1.01794	-0.0243657	0.408466	9	111618429	ACTL7B	TSS200
50	cg16172507	SSRI_EXPExposed	-0.361889	-4.50572	3.04854e-05	1.02873	-0.053382	0.408466	1	111308221
51	cg07318204	SSRI_EXPExposed	-0.525774	-4.49239	3.19532e-05	0.997795	-0.0703302	0.408607	4	145566441	HHIP	TSS1500
52	cg26933359	SSRI_EXPExposed	0.239841	4.48445	3.28604e-05	0.979375	0.00983281	0.408607	14	20937370	PNP	TSS200
53	cg25375273	SSRI_EXPExposed	-0.570042	-4.48492	3.28057e-05	0.980471	-0.0691653	0.408607	22	43668772	SCUBE1	Body
54	cg20807374	SSRI_EXPExposed	0.275173	4.46545	3.51335e-05	0.935359	0.0282233	0.413468	3	124420060	KALRN;KALRN	Body;Body
55	cg23553331	SSRI_EXPExposed	0.361395	4.4663	3.50282e-05	0.937335	0.0602631	0.413468	12	46886334	LOC100288798;LOC100288798;LOC100288798;LOC100288798;LOC100288798	Body;Body;Body;Body;Body
56	cg09118152	SSRI_EXPExposed	-0.339431	-4.46884	3.47162e-05	0.943222	-0.0555198	0.413468	12	111394607
57	cg00777402	SSRI_EXPExposed	-0.537056	-4.45848	3.6004e-05	0.919248	-0.0745255	0.41628	8	1456388	DLGAP2;DLGAP2	5'UTR;5'UTR
58	cg14921691	SSRI_EXPExposed	1.5713	4.44193	3.81587e-05	0.880982	0.0687329	0.428774	12	56325797	DGKA;DGKA;DGKA;DGKA	5'UTR;TSS200;TSS200;TSS200
59	cg00098718	SSRI_EXPExposed	-0.777945	-4.44024	3.83859e-05	0.877073	-0.0295157	0.428774	15	81072600	KIAA1199	5'UTR
60	cg01442781	SSRI_EXPExposed	-0.523051	-4.41934	4.13038e-05	0.828821	-0.0284844	0.43527	2	233897243	NEU2	TSS200
61	cg11853817	SSRI_EXPExposed	0.501199	4.42697	4.0214e-05	0.846434	0.0156105	0.43527	11	33397387
62	cg01157871	SSRI_EXPExposed	0.396534	4.42501	4.04907e-05	0.841916	0.0165597	0.43527	4	25989982
63	cg09794722	SSRI_EXPExposed	-0.600903	-4.41723	4.16093e-05	0.823966	-0.0646384	0.43527	22	33916175	LARGE;LARGE	Body;Body
64	cg26826325	SSRI_EXPExposed	0.396138	4.40064	4.40958e-05	0.785727	0.0633392	0.440314	11	70459053	SHANK2;SHANK2	Body;Body
65	cg17234150	SSRI_EXPExposed	-0.699027	-4.40189	4.39032e-05	0.788611	-0.0391798	0.440314	16	24266905	CACNG3;CACNG3	1stExon;5'UTR
66	cg08623091	SSRI_EXPExposed	-0.496666	-4.40442	4.35168e-05	0.794437	-0.0418217	0.440314	2	209224999
67	cg24672951	SSRI_EXPExposed	0.978221	4.39569	4.48656e-05	0.774323	0.113815	0.441314	20	60943784	LAMA5	TSS1500
68	cg08097086	SSRI_EXPExposed	-0.33442	-4.3904	4.57022e-05	0.762148	-0.0528353	0.442932	7	75868279	SRRM3	Body
69	cg18174683	SSRI_EXPExposed	-0.187334	-4.36995	4.90804e-05	0.715142	-0.032274	0.459114	2	68675870
70	cg25184805	SSRI_EXPExposed	-0.562905	-4.35975	5.08551e-05	0.691723	-0.0786254	0.459114	2	147345337	PABPC1P2	Body
71	cg02793883	SSRI_EXPExposed	-0.737039	-4.36549	4.98491e-05	0.704896	-0.0909971	0.459114	11	49230457	FOLH1;FOLH1;FOLH1;FOLH1;FOLH1	TSS1500;TSS1500;TSS1500;TSS1500;TSS1500
72	cg24805396	SSRI_EXPExposed	0.206004	4.36237	5.03924e-05	0.697749	0.0133946	0.459114	5	137043431	KLHL3	Body
73	cg23598157	SSRI_EXPExposed	-0.347939	-4.37458	4.82945e-05	0.725783	-0.0559816	0.459114	2	242783726
74	cg06410849	SSRI_EXPExposed	-0.327608	-4.13915	0.000108629	0.190499	-0.0463833	0.460608	16	66955988	RRAD;RRAD	Body;Body
75	cg27405732	SSRI_EXPExposed	-0.354687	-4.09666	0.000125463	0.0951868	-0.0445802	0.460608	16	10346223
76	cg07906520	SSRI_EXPExposed	0.666813	4.15559	0.00010272	0.227482	0.0426308	0.460608	20	37435716	PPP1R16B	5'UTR
77	cg19249461	SSRI_EXPExposed	-0.774071	-4.29447	6.37788e-05	0.542341	-0.0438793	0.460608	2	101618745	RPL31;RPL31;RPL31;RPL31;RPL31;RPL31	1stExon;1stExon;1stExon;5'UTR;5'UTR;5'UTR
78	cg08967106	SSRI_EXPExposed	0.489658	4.3068	6.11169e-05	0.570476	0.00899629	0.460608	17	35014412
79	cg17814109	SSRI_EXPExposed	-0.319164	-4.14458	0.00010664	0.202717	-0.0129846	0.460608	5	1386363
80	cg06036945	SSRI_EXPExposed	-0.662542	-4.08043	0.000132535	0.0589007	-0.0338528	0.460608	5	394869	AHRR;AHRR	Body;Body
81	cg06180630	SSRI_EXPExposed	-0.309416	-4.29993	6.25871e-05	0.55479	-0.0520033	0.460608	1	3401607
82	cg23737927	SSRI_EXPExposed	-0.684013	-4.13818	0.000108989	0.18831	-0.0557823	0.460608	12	5149153
83	cg24681408	SSRI_EXPExposed	-0.326442	-4.13629	0.000109691	0.184063	-0.0555194	0.460608	17	79887046	LOC92659;MAFG	Body;TSS1500
84	cg13390975	SSRI_EXPExposed	-0.975828	-4.07589	0.000134581	0.048762	-0.038388	0.460608	5	34915890	BRIX1;RAD1;RAD1	1stExon;TSS200;TSS200
85	cg19911446	SSRI_EXPExposed	0.322066	4.1086	0.000120491	0.121944	0.00363002	0.460608	20	25677563	ZNF337	TSS200
86	cg24159436	SSRI_EXPExposed	0.443354	4.29254	6.42069e-05	0.537926	0.0176986	0.460608	3	16974681	PLCL2;PLCL2;PLCL2	1stExon;Body;5'UTR
87	cg16400350	SSRI_EXPExposed	-1.17339	-4.0921	0.000127413	0.0849824	-0.181526	0.460608	21	46414569
88	cg03044694	SSRI_EXPExposed	0.475189	4.12593	0.000113618	0.160796	0.0235235	0.460608	4	146859991	ZNF827	TSS1500
89	cg25629768	SSRI_EXPExposed	-0.297243	-4.10121	0.000123546	0.105379	-0.0419645	0.460608	19	2428567	LMNB2;TIMM13	3'UTR;TSS1500
90	cg16222083	SSRI_EXPExposed	-1.00069	-4.12511	0.000113935	0.158955	-0.090456	0.460608	1	212209131	DTL;DTL;DTL;DTL;DTL;INTS7;INTS7;INTS7;INTS7;INTS7;DTL	5'UTR;5'UTR;1stExon;1stExon;1stExon;TSS200;TSS200;TSS200;TSS200;TSS200;5'UTR
91	cg26735071	SSRI_EXPExposed	-0.333045	-4.22114	8.21014e-05	0.375576	-0.0452536	0.460608	19	35791409	MAG;MAG	Body;Body
92	cg07495357	SSRI_EXPExposed	1.73202	4.13738	0.000109283	0.18653	0.17851	0.460608	6	43021181	CUL7;CUL7	Body;5'UTR
93	cg01193555	SSRI_EXPExposed	0.367223	4.25148	7.39749e-05	0.444426	0.0587307	0.460608	4	16080097	PROM1;PROM1	5'UTR;5'UTR
94	cg22215678	SSRI_EXPExposed	-0.556311	-4.24442	7.57922e-05	0.428397	-0.0518409	0.460608	18	19191718	SNRPD1	TSS1500
95	cg20652954	SSRI_EXPExposed	0.401827	4.18556	9.27388e-05	0.295064	0.052034	0.460608	20	61716293
96	cg24944092	SSRI_EXPExposed	-0.426154	-4.06889	0.000137796	0.0331399	-0.068454	0.460608	12	12325234	LRP6	Body
97	cg02412705	SSRI_EXPExposed	0.255443	4.06763	0.000138384	0.0303183	0.0244926	0.460608	5	148607187	ABLIM3;ABLIM3;ABLIM3;ABLIM3;ABLIM3	Body;Body;Body;Body;Body
98	cg06543221	SSRI_EXPExposed	0.229841	4.08483	0.000130583	0.068723	0.038437	0.460608	16	86899685
99	cg11970359	SSRI_EXPExposed	0.414385	4.15502	0.000102918	0.226214	0.0215661	0.460608	20	22207573
100	cg00341089	SSRI_EXPExposed	-0.377937	-4.23157	7.92143e-05	0.399227	-0.0617728	0.460608	3	9690487	MTMR14;MTMR14;MTMR14	TSS1500;TSS1500;TSS1500
101	cg02428643	SSRI_EXPExposed	0.378471	4.13687	0.000109473	0.185377	0.034146	0.460608	1	224314973	FBXO28;FBXO28;FBXO28	Body;Body;Body
102	cg13717233	SSRI_EXPExposed	-0.436965	-4.16527	9.9386e-05	0.249301	-0.0596084	0.460608	6	160679543	SLC22A2	1stExon
103	cg09835207	SSRI_EXPExposed	-0.420355	-4.17271	9.68964e-05	0.266073	-0.0584779	0.460608	13	102944102	FGF14	Body
104	cg26102864	SSRI_EXPExposed	-0.342728	-4.26758	6.99831e-05	0.481058	-0.047607	0.460608	17	4363035	SPNS3	Body
105	cg03267860	SSRI_EXPExposed	-0.434939	-4.14038	0.000108176	0.193258	-0.04535	0.460608	22	43641945	SCUBE1	Body
106	cg24628179	SSRI_EXPExposed	0.286658	4.18041	9.43827e-05	0.283449	0.0395698	0.460608	3	69250859	FRMD4B	Body
107	cg24673761	SSRI_EXPExposed	-0.361202	-4.103	0.0001228	0.109383	-0.0237271	0.460608	2	127903967
108	cg18193510	SSRI_EXPExposed	-0.384596	-4.33141	5.6119e-05	0.626764	-0.0396777	0.460608	2	173829836	RAPGEF4;RAPGEF4;RAPGEF4;RAPGEF4;RAPGEF4	Body;Body;Body;Body;Body
109	cg13394153	SSRI_EXPExposed	-0.584144	-4.33857	5.47419e-05	0.643153	-0.0976268	0.460608	22	43634485	SCUBE1	Body
110	cg03495011	SSRI_EXPExposed	-0.478823	-4.09634	0.000125597	0.094481	-0.036631	0.460608	20	61757175
111	cg18051433	SSRI_EXPExposed	-0.427725	-4.19172	9.08039e-05	0.309001	-0.0349659	0.460608	4	137105305
112	cg01517423	SSRI_EXPExposed	0.277851	4.15631	0.000102469	0.2291	0.029972	0.460608	3	151595276	SUCNR1;AADACL2-AS1;AADACL2-AS1	5'UTR;Body;Body
113	cg04770940	SSRI_EXPExposed	-0.298084	-4.26386	7.08861e-05	0.472592	-0.0479379	0.460608	11	129056262	ARHGAP32	Body
114	cg00182202	SSRI_EXPExposed	-0.291293	-4.30408	6.16945e-05	0.564269	-0.0469858	0.460608	16	4257902	SRL	Body
115	cg15823456	SSRI_EXPExposed	0.252077	4.26374	7.09155e-05	0.472319	0.0272561	0.460608	13	41053032	LINC00598;LINC00598;LINC00598	Body;Body;Body
116	cg26045764	SSRI_EXPExposed	-0.30817	-4.27182	6.89676e-05	0.490709	-0.0250748	0.460608	1	9458033
117	cg26098847	SSRI_EXPExposed	-0.699009	-4.32205	5.79708e-05	0.605348	-0.081535	0.460608	6	50685691	TFAP2D	Body
118	cg10681525	SSRI_EXPExposed	-0.369103	-4.08682	0.000129705	0.0731873	-0.03302	0.460608	3	186570987	ADIPOQ	Body
119	cg04005378	SSRI_EXPExposed	-0.276473	-4.13294	0.000110946	0.176536	-0.0468006	0.460608	17	9675061	DHRS7C	Body
120	cg13036074	SSRI_EXPExposed	0.596702	4.18468	9.30167e-05	0.293086	0.0981156	0.460608	4	182568734
121	cg14811321	SSRI_EXPExposed	-0.411625	-4.21412	8.41019e-05	0.359671	-0.0345685	0.460608	6	168084536	LOC441178	TSS200
122	cg01380340	SSRI_EXPExposed	-0.326202	-4.20828	8.58017e-05	0.346448	-0.0527511	0.460608	2	237163522	ASB18	Body
123	cg09248034	SSRI_EXPExposed	-0.276903	-4.30051	6.24606e-05	0.556125	-0.0392818	0.460608	9	91288409
124	cg00729103	SSRI_EXPExposed	-0.311559	-4.18254	9.36985e-05	0.288259	-0.0452841	0.460608	19	10194017
125	cg14185709	SSRI_EXPExposed	-0.578811	-4.14489	0.000106529	0.203404	-0.0936399	0.460608	22	34139280	LARGE-AS1;LARGE-AS1;LARGE;LARGE	Body;Body;Body;Body
126	cg06150151	SSRI_EXPExposed	-0.369826	-4.16328	0.000100063	0.244815	-0.0460956	0.460608	10	3282783
127	cg12051023	SSRI_EXPExposed	-0.251973	-4.07164	0.000136524	0.0392769	-0.0272083	0.460608	4	101801632
128	cg25578690	SSRI_EXPExposed	-0.298843	-4.1441	0.000106817	0.20162	-0.0402055	0.460608	19	7420431
129	cg05726013	SSRI_EXPExposed	0.421908	4.33801	5.48483e-05	0.641872	0.0626884	0.460608	4	139156827	SLC7A11	Body
130	cg23376191	SSRI_EXPExposed	0.239238	4.22005	8.24109e-05	0.373091	0.00953121	0.460608	3	42055737
131	cg16053306	SSRI_EXPExposed	-0.204768	-4.07968	0.00013287	0.0572318	-0.0102613	0.460608	3	171941812	FNDC3B;FNDC3B	Body;Body
132	cg17174681	SSRI_EXPExposed	-0.642955	-4.30024	6.25188e-05	0.55551	-0.065459	0.460608	5	172599313
133	cg10311358	SSRI_EXPExposed	-0.182615	-4.11488	0.000117958	0.136	-0.0122622	0.460608	14	103969487	MARK3;MARK3;MARK3;MARK3;MARK3	Body;Body;Body;Body;Body
134	cg00459218	SSRI_EXPExposed	-0.283203	-4.28012	6.7021e-05	0.509611	-0.0467209	0.460608	2	220289908	DES	Body
135	cg10388307	SSRI_EXPExposed	-0.573563	-4.14659	0.000105914	0.207235	-0.0847059	0.460608	1	82828058
136	cg16988280	SSRI_EXPExposed	0.411668	4.1303	0.000111945	0.170608	0.0698951	0.460608	8	10671903	PINX1;PINX1	Body;Body
137	cg00811865	SSRI_EXPExposed	-0.714114	-4.32903	5.65842e-05	0.621319	-0.118769	0.460608	13	77304603
138	cg17906322	SSRI_EXPExposed	-0.30921	-4.13215	0.000111242	0.174774	-0.050985	0.460608	1	48090560
139	cg14139379	SSRI_EXPExposed	-0.327636	-4.19251	9.05601e-05	0.310777	-0.0385018	0.460608	13	49791335
140	cg07591270	SSRI_EXPExposed	-0.654798	-4.32123	5.81357e-05	0.603474	-0.105717	0.460608	7	141717773	MGAM	Body
141	cg18731519	SSRI_EXPExposed	-0.387612	-4.07958	0.000132918	0.0569939	-0.056886	0.460608	1	9100328	SLC2A5;SLC2A5	Body;Body
142	cg15474579	SSRI_EXPExposed	0.291306	4.16971	9.78945e-05	0.259299	0.0350896	0.460608	6	36645812	CDKN1A;CDKN1A	TSS1500;TSS1500
143	cg10366867	SSRI_EXPExposed	-0.40911	-4.19378	9.01672e-05	0.313652	-0.0432272	0.460608	16	88804589	FAM38A	Body
144	cg06772717	SSRI_EXPExposed	-0.649952	-4.15362	0.000103411	0.223048	-0.0534334	0.460608	8	72466764
145	cg02680006	SSRI_EXPExposed	-0.367875	-4.28981	6.48146e-05	0.531707	-0.0582311	0.460608	6	100353260
146	cg11040329	SSRI_EXPExposed	0.528247	4.24691	7.51458e-05	0.434054	0.0165619	0.460608	2	131114146	PTPN18;PTPN18	Body;Body
147	cg01720235	SSRI_EXPExposed	0.282798	4.0777	0.00013376	0.0528109	0.04107	0.460608	7	77650755	MAGI2;MAGI2	Body;Body
148	cg11484348	SSRI_EXPExposed	0.835822	4.06788	0.000138265	0.0308903	0.125542	0.460608	20	29896479	DEFB116	TSS200
149	cg23650337	SSRI_EXPExposed	0.366062	4.27734	6.76662e-05	0.503285	0.0422465	0.460608	5	28374810
150	cg07998286	SSRI_EXPExposed	-0.321147	-4.16236	0.000100378	0.242733	-0.0218107	0.460608	5	106347654	LOC102467213	TSS1500
151	cg01343663	SSRI_EXPExposed	0.490051	4.08093	0.000132311	0.0600192	0.0669205	0.460608	9	138466700	LINC01502;LINC01502;LINC01502	TSS200;TSS200;TSS200
152	cg20252212	SSRI_EXPExposed	-0.613517	-4.07703	0.000134064	0.0513123	-0.0395849	0.460608	19	18668508	KXD1;KXD1;KXD1	TSS200;TSS200;TSS200
153	cg07956751	SSRI_EXPExposed	-0.429786	-4.12843	0.000112656	0.166423	-0.0664926	0.460608	7	150211939	GIMAP7	TSS200
154	cg03747001	SSRI_EXPExposed	0.2586	4.18797	9.19768e-05	0.300518	0.0313407	0.460608	4	141027212	MAML3	Body
155	cg00808474	SSRI_EXPExposed	-0.557446	-4.25005	7.43393e-05	0.441181	-0.0580056	0.460608	22	44057410	EFCAB6;EFCAB6	Body;Body
156	cg26192826	SSRI_EXPExposed	-0.428066	-4.23512	7.82552e-05	0.407274	-0.0537166	0.460608	11	68598649	CPT1A;CPT1A	5'UTR;5'UTR
157	cg08067088	SSRI_EXPExposed	-0.334654	-4.25755	7.24455e-05	0.458223	-0.0351129	0.460608	5	125966226	TEX43	TSS1500
158	cg24918778	SSRI_EXPExposed	-0.35729	-4.26437	7.07617e-05	0.473752	-0.044989	0.460608	9	139479489
159	cg01517571	SSRI_EXPExposed	-0.690966	-4.15014	0.000104644	0.215212	-0.096498	0.460608	1	55089959	ACOT11;FAM151A	Body;TSS1500
160	cg14958084	SSRI_EXPExposed	-0.325467	-4.22098	8.21485e-05	0.375198	-0.0382885	0.460608	19	13987551	NANOS3	TSS1500
161	cg09011244	SSRI_EXPExposed	-0.314371	-4.09873	0.000124586	0.0998288	-0.0255812	0.460608	14	93801034	KIAA1409	5'UTR
162	cg05571645	SSRI_EXPExposed	-0.342351	-4.08934	0.000128606	0.0788186	-0.057406	0.460608	6	168686299
163	cg19363623	SSRI_EXPExposed	0.318065	4.18907	9.16318e-05	0.303002	0.0232005	0.460608	14	51288087	NIN;NIN;NIN;NIN	Body;Body;Body;Body
164	cg08978352	SSRI_EXPExposed	-0.473098	-4.06818	0.000138125	0.031559	-0.0542561	0.460608	3	167720407
165	cg14653401	SSRI_EXPExposed	-0.411243	-4.08772	0.000129311	0.0752013	-0.067484	0.460608	12	55364758	TESPA1;TESPA1;TESPA1;TESPA1	Body;Body;5'UTR;5'UTR
166	cg23665564	SSRI_EXPExposed	0.352492	4.15728	0.000102132	0.231283	0.054898	0.460608	8	103870616	AZIN1;AZIN1;AZIN1	5'UTR;5'UTR;5'UTR
167	cg22570697	SSRI_EXPExposed	-0.282455	-4.08752	0.0001294	0.0747431	-0.0427857	0.460608	2	236022560
168	cg04941662	SSRI_EXPExposed	-0.710442	-4.16411	9.97816e-05	0.246675	-0.0875428	0.460608	17	51059731
169	cg19920989	SSRI_EXPExposed	-0.50442	-4.07417	0.000135365	0.044917	-0.0586819	0.460608	7	30740465	CRHR2;CRHR2	TSS1500;TSS1500
170	cg05573500	SSRI_EXPExposed	0.284303	4.16386	9.9867e-05	0.246109	0.0323845	0.460608	19	38812803	KCNK6	Body
171	cg08866868	SSRI_EXPExposed	0.228988	4.22553	8.08746e-05	0.385524	0.0291179	0.460608	2	159968055	TANC1;TANC1	Body;Body
172	cg19948367	SSRI_EXPExposed	-0.357907	-4.16479	9.95494e-05	0.248215	-0.0473657	0.460608	10	95820800	PLCE1;PLCE1	Body;Body
173	cg06545968	SSRI_EXPExposed	0.291067	4.07512	0.000134933	0.0470364	0.0247056	0.460608	14	32553698	ARHGAP5;ARHGAP5	5'UTR;5'UTR
174	cg08413495	SSRI_EXPExposed	-0.324741	-4.09489	0.000126214	0.0912422	-0.0529095	0.460608	17	70597409	LINC00511	Body
175	cg01357779	SSRI_EXPExposed	-0.346381	-4.21519	8.37945e-05	0.362089	-0.0307827	0.460608	6	27227527
176	cg14495944	SSRI_EXPExposed	-0.443551	-4.22211	8.18284e-05	0.377777	-0.0393938	0.460608	8	144130727	C8orf31;C8orf31;C8orf31;C8orf31;C8orf31;C8orf31	3'UTR;ExonBnd;ExonBnd;ExonBnd;Body;Body
177	cg02616253	SSRI_EXPExposed	0.349542	4.16461	9.96112e-05	0.247805	0.0598115	0.460608	4	27637057
178	cg12611073	SSRI_EXPExposed	0.338545	4.13112	0.000111631	0.172466	0.0544032	0.460608	3	195428490	LINC00969	Body
179	cg26543192	SSRI_EXPExposed	-0.253907	-4.13789	0.000109094	0.187673	-0.0170088	0.460608	5	38720073
180	cg03107315	SSRI_EXPExposed	0.596779	4.10174	0.000123325	0.10656	0.0381279	0.460608	17	78448663	NPTX1	Body
181	cg24330256	SSRI_EXPExposed	-0.355152	-4.10763	0.000120889	0.119763	-0.0233892	0.460608	21	41098487
182	cg03833329	SSRI_EXPExposed	-0.333302	-4.07829	0.000133497	0.0541178	-0.0338122	0.460608	2	118877490
183	cg21918548	SSRI_EXPExposed	0.597503	4.28058	6.69136e-05	0.510669	0.0962763	0.460608	8	145956024	ZNF251	Body
184	cg02726136	SSRI_EXPExposed	-0.273783	-4.2881	6.51987e-05	0.527807	-0.0138743	0.460608	17	78317113	RNF213	Body
185	cg04281243	SSRI_EXPExposed	-0.351162	-4.19242	9.05891e-05	0.310566	-0.0336342	0.460608	1	3572467	TP73;TP73;TP73;TP73;TP73;TP73	5'UTR;5'UTR;5'UTR;5'UTR;5'UTR;5'UTR
186	cg07205021	SSRI_EXPExposed	0.275578	4.15851	0.000101702	0.234069	0.0267063	0.460608	15	65301684	MTFMT	Body
187	cg26716866	SSRI_EXPExposed	-0.216494	-4.17022	9.77236e-05	0.260454	-0.0345419	0.460608	16	1833985	SPSB3;NUBP2;NUBP2;NUBP2;NUBP2	TSS1500;5'UTR;5'UTR;Body;Body
188	cg15480311	SSRI_EXPExposed	0.497631	4.08576	0.000130171	0.0708148	0.0837341	0.460608	21	39875328	ERG;ERG;ERG;ERG;ERG;ERG;ERG	Body;Body;Body;Body;Body;5'UTR;Body
189	cg14384714	SSRI_EXPExposed	-0.245547	-4.07521	0.000134893	0.047232	-0.0400685	0.460608	20	25227758	PYGB	TSS1500
190	cg24532471	SSRI_EXPExposed	-0.475264	-4.30237	6.20599e-05	0.560372	-0.0193648	0.460608	11	82445072	FAM181B	TSS200
191	cg04029944	SSRI_EXPExposed	-0.3333	-4.11659	0.000117275	0.139838	-0.0563073	0.460608	14	71353213
192	cg10085057	SSRI_EXPExposed	-0.18531	-4.11623	0.000117416	0.139047	-0.0320125	0.460608	16	31235824	TRIM72	Body
193	cg10393578	SSRI_EXPExposed	0.496234	4.22496	8.10341e-05	0.384222	0.0339525	0.460608	20	31880141	BPIFB1	Body
194	cg11425977	SSRI_EXPExposed	-0.339792	-4.10631	0.000121431	0.116802	-0.0338122	0.460608	11	92572340	FAT3	Body
195	cg15144068	SSRI_EXPExposed	-0.280656	-4.2275	8.0329e-05	0.389995	-0.0481703	0.460608	14	106321751
196	cg03272066	SSRI_EXPExposed	-0.504647	-4.21421	8.40768e-05	0.359867	-0.0856401	0.460608	8	94238457
197	cg27406686	SSRI_EXPExposed	-0.402181	-4.27524	6.8159e-05	0.498494	-0.0624916	0.460608	3	129931672	COL6A4P2	Body
198	cg16122818	SSRI_EXPExposed	0.351096	4.10899	0.000120336	0.122796	0.00985548	0.460608	10	90750923	ACTA2;FAS;FAS;FAS;FAS;FAS;FAS;FAS;ACTA2	5'UTR;Body;Body;Body;Body;Body;Body;Body;1stExon
199	cg21220286	SSRI_EXPExposed	-0.403742	-4.05949	0.00014223	0.0121776	-0.0184102	0.46083	15	40650133	DISP2	TSS1500
200	cg06721906	SSRI_EXPExposed	-0.424887	-4.06307	0.000140525	0.0201561	-0.0357306	0.46083	10	96070253	PLCE1;PLCE1;PLCE1	Body;Body;Body
201	cg22750254	SSRI_EXPExposed	1.26092	4.05935	0.000142298	0.0118589	0.145984	0.46083	10	13043421	CCDC3	1stExon
202	cg01353064	SSRI_EXPExposed	-0.47416	-4.05914	0.000142398	0.011393	-0.0585081	0.46083	4	679526	MFSD7	Body
203	cg02530846	SSRI_EXPExposed	0.305636	4.05862	0.000142647	0.0102391	0.0195212	0.46083	22	38968375
204	cg15230342	SSRI_EXPExposed	0.372358	4.05936	0.000142294	0.0118785	0.0459981	0.46083	21	17791791	MIR99AHG;MIR99AHG;MIR99AHG;MIR99AHG	Body;Body;Body;Body
205	cg07757007	SSRI_EXPExposed	0.347736	4.04702	0.000148327	-0.0156089	0.0474083	0.463971	2	138734074	HNMT;HNMT	Body;Body
206	cg03637988	SSRI_EXPExposed	-0.273147	-4.05215	0.000145791	-0.0041938	-0.0128385	0.463971	11	116740987	SIK3;SIK3;SIK3	Body;Body;Body
207	cg26560694	SSRI_EXPExposed	-0.316084	-4.05498	0.000144409	0.00211277	-0.0359965	0.463971	11	57373777	SERPING1;SERPING1	Body;Body
208	cg07588401	SSRI_EXPExposed	0.220156	4.04658	0.000148547	-0.0165925	0.0309575	0.463971	8	125951124
209	cg19677479	SSRI_EXPExposed	-0.326154	-4.05276	0.000145491	-0.00282833	-0.0349343	0.463971	20	61503787
210	cg21251018	SSRI_EXPExposed	-0.350095	-4.04743	0.000148122	-0.0146957	-0.0592366	0.463971	6	28226885	NKAPL	TSS1500
211	cg08268388	SSRI_EXPExposed	-0.330274	-4.05036	0.000146668	-0.00816317	-0.0529675	0.463971	8	19980910
212	cg24487076	SSRI_EXPExposed	0.552309	4.00379	0.00017147	-0.111615	0.019276	0.4689	10	23983496	KIAA1217	TSS200
213	cg09507526	SSRI_EXPExposed	0.309102	4.03293	0.000155519	-0.0469564	0.0204604	0.4689	16	23847816	PRKCB;PRKCB	Body;Body
214	cg04271289	SSRI_EXPExposed	0.370897	4.02262	0.000160993	-0.0698623	0.0419114	0.4689	19	1152147	SBNO2	Body
215	cg23166357	SSRI_EXPExposed	0.303387	4.0382	0.000152789	-0.0352337	0.00271117	0.4689	14	64010079	PPP2R5E	TSS200
216	cg01341751	SSRI_EXPExposed	0.377045	4.0075	0.000169357	-0.103403	0.02647	0.4689	17	38249486	THRA;NR1D1	Body;Body
217	cg14526664	SSRI_EXPExposed	0.279428	4.04035	0.00015169	-0.0304511	0.0285992	0.4689	8	67033824
218	cg09629169	SSRI_EXPExposed	-0.323366	-4.0257	0.000159335	-0.0630072	-0.0381518	0.4689	21	45078077	RRP1B;HSF2BP	TSS1500;5'UTR
219	cg25087340	SSRI_EXPExposed	0.251863	4.02296	0.000160807	-0.0690981	0.0239004	0.4689	11	11590279	GALNT18	Body
220	cg02502361	SSRI_EXPExposed	0.713666	4.01107	0.000167342	-0.0954751	0.0326093	0.4689	9	135117928	NTNG2	3'UTR
221	cg15245254	SSRI_EXPExposed	-0.307599	-4.02377	0.000160371	-0.067299	-0.0427085	0.4689	1	115601066	TSPAN2;TSPAN2;TSPAN2	Body;Body;Body
222	cg11191979	SSRI_EXPExposed	-0.35488	-4.03644	0.000153696	-0.0391518	-0.0474816	0.4689	1	2194050	SKI	Body
223	cg15849349	SSRI_EXPExposed	0.602767	4.03714	0.000153336	-0.0375965	0.101619	0.4689	4	60419633
224	cg11105321	SSRI_EXPExposed	-0.252489	-4.01877	0.000163084	-0.078409	-0.0397638	0.4689	2	122547645
225	cg26347880	SSRI_EXPExposed	0.187811	4.00404	0.000171329	-0.111071	0.0228772	0.4689	7	24543308
226	cg24488001	SSRI_EXPExposed	0.525886	4.02934	0.000157405	-0.0549394	0.0823557	0.4689	1	238644629	LOC339535	Body
227	cg05389430	SSRI_EXPExposed	0.258644	4.02898	0.00015759	-0.0557186	0.0230016	0.4689	8	37997488	ASH2L;ASH2L;ASH2L;ASH2L	3'UTR;3'UTR;3'UTR;3'UTR
228	cg08610921	SSRI_EXPExposed	0.260528	4.02121	0.000161751	-0.0729753	0.0446055	0.4689	1	175275995
229	cg02711851	SSRI_EXPExposed	-0.248724	-4.03438	0.000154765	-0.0437379	-0.0410317	0.4689	22	43652077	SCUBE1	Body
230	cg15791944	SSRI_EXPExposed	-0.311945	-4.00438	0.000171134	-0.110315	-0.0534125	0.4689	12	131647654
231	cg20569075	SSRI_EXPExposed	-0.302399	-4.00397	0.000171364	-0.111206	-0.030786	0.4689	3	181835905
232	cg12703219	SSRI_EXPExposed	-0.355184	-4.01266	0.000166454	-0.091953	-0.0426247	0.4689	21	46556392	ADARB1;ADARB1;ADARB1;ADARB1;ADARB1;ADARB1;ADARB1	5'UTR;5'UTR;5'UTR;Body;Body;5'UTR;Body
233	cg10967434	SSRI_EXPExposed	-0.323961	-4.01259	0.000166493	-0.0921088	-0.0459083	0.4689	14	21980428	METTL3	TSS1500
234	cg11186746	SSRI_EXPExposed	-0.607088	-4.01849	0.000163233	-0.0790139	-0.0985139	0.4689	5	92731631
235	cg05800450	SSRI_EXPExposed	-0.213971	-4.00605	0.000170179	-0.10661	-0.0369095	0.4689	9	115818372	ZFP37	Body
236	cg05270344	SSRI_EXPExposed	-0.487815	-4.00746	0.000169377	-0.10348	-0.0500607	0.4689	7	79083635	MAGI2	TSS1500
237	cg14178895	SSRI_EXPExposed	0.324463	4.00975	0.000168086	-0.0984149	0.0389758	0.4689	6	11778902	C6orf105;C6orf105	1stExon;1stExon
238	cg13319825	SSRI_EXPExposed	-0.305316	-4.04169	0.00015101	-0.0274778	-0.0175458	0.4689	2	85202220	KCMF1	Body
239	cg21180345	SSRI_EXPExposed	0.270957	4.03174	0.000156138	-0.0495865	0.0310331	0.4689	17	58823065	BCAS3;BCAS3	Body;Body
240	cg22911799	SSRI_EXPExposed	0.446807	4.01273	0.000166415	-0.0917964	0.0137719	0.4689	1	156475319
241	cg01301660	SSRI_EXPExposed	0.308316	4.01096	0.000167404	-0.0957195	0.0388929	0.4689	5	110886711
242	cg13368530	SSRI_EXPExposed	-0.219898	-4.00042	0.000173412	-0.119074	-0.01207	0.472252	14	33945302	NPAS3;NPAS3;NPAS3;NPAS3	Body;Body;Body;Body
243	cg15451470	SSRI_EXPExposed	-0.438551	-3.99918	0.000174135	-0.121827	-0.0468342	0.472268	12	131478688	LACAT8;LACAT8;ADGRD1	TSS200;TSS200;Body
244	cg21940655	SSRI_EXPExposed	-0.30247	-3.99392	0.000177222	-0.133465	-0.0390049	0.47506	7	2106691	MAD1L1;MAD1L1;MAD1L1	Body;Body;Body
245	cg25573839	SSRI_EXPExposed	-0.414787	-3.99445	0.000176911	-0.132305	-0.0297042	0.47506	6	827576
246	cg20081993	SSRI_EXPExposed	-0.678124	-3.99374	0.000177327	-0.133858	-0.0861404	0.47506	8	8639926
247	cg13771108	SSRI_EXPExposed	0.177075	3.98459	0.000182832	-0.154108	0.00788409	0.476307	12	12977262	DDX47;DDX47	Body;Body
248	cg00485194	SSRI_EXPExposed	0.648455	3.98102	0.00018502	-0.161987	0.0625477	0.476307	3	21792684	ZNF385D;ZNF385D	1stExon;5'UTR
249	cg12958309	SSRI_EXPExposed	-0.329417	-3.98318	0.000183694	-0.157226	-0.0408746	0.476307	11	82525782
250	cg25882873	SSRI_EXPExposed	-0.363356	-3.98824	0.000180619	-0.146041	-0.0606616	0.476307	22	17701547	CECR1;CECR1;CECR1;CECR1;CECR1	TSS1500;TSS1500;TSS1500;TSS1500;5'UTR
251	cg04572429	SSRI_EXPExposed	-0.365427	-3.98117	0.000184931	-0.161671	-0.0561135	0.476307	7	4014212	SDK1	Body
252	cg23770524	SSRI_EXPExposed	0.527664	3.98103	0.000185017	-0.161979	0.0857767	0.476307	13	112602774
253	cg15901259	SSRI_EXPExposed	0.502429	3.98696	0.000181388	-0.148856	0.0264222	0.476307	2	68871054
254	cg05202414	SSRI_EXPExposed	-0.495969	-3.98981	0.000179671	-0.142558	-0.0703735	0.476307	20	38259025
255	cg20801532	SSRI_EXPExposed	-0.352343	-3.9828	0.000183928	-0.158066	-0.0539942	0.476307	2	241186121
256	cg11798871	SSRI_EXPExposed	-0.395449	-3.98932	0.000179964	-0.143636	-0.0589132	0.476307	1	246315928	SMYD3;SMYD3	Body;Body
257	cg09729500	SSRI_EXPExposed	-0.491426	-3.97913	0.000186194	-0.16618	-0.0706788	0.476631	10	2932386
258	cg05108993	SSRI_EXPExposed	0.195978	3.97849	0.000186592	-0.167593	0.033745	0.476631	1	172616664
259	cg27226320	SSRI_EXPExposed	0.40963	3.97655	0.000187801	-0.171872	0.0456468	0.477868	1	175158326	KIAA0040;KIAA0040;KIAA0040;KIAA0040	5'UTR;5'UTR;5'UTR;5'UTR
260	cg00961985	SSRI_EXPExposed	0.460635	3.9741	0.000189341	-0.177281	0.0598006	0.479933	18	57686517
261	cg26606224	SSRI_EXPExposed	-0.672126	-3.96285	0.000196571	-0.202107	-0.0192381	0.484488	9	123476699	MEGF9;MEGF9	1stExon;5'UTR
262	cg02167678	SSRI_EXPExposed	-0.634241	-3.96955	0.000192236	-0.187332	-0.052093	0.484488	16	88815867	FAM38A	Body
263	cg22497095	SSRI_EXPExposed	-0.770791	-3.968	0.000193229	-0.190745	-0.0320123	0.484488	6	28601375
264	cg18193353	SSRI_EXPExposed	-0.22583	-3.96104	0.000197754	-0.206083	-0.0302833	0.484488	22	46283868
265	cg23852348	SSRI_EXPExposed	-0.537311	-3.96165	0.000197355	-0.204745	-0.088194	0.484488	11	104030857	PDGFD;PDGFD	Body;Body
266	cg06961024	SSRI_EXPExposed	-0.446389	-3.96223	0.000196977	-0.203472	-0.0388596	0.484488	2	236315099
267	cg12947596	SSRI_EXPExposed	-0.312675	-3.96556	0.000194802	-0.196118	-0.0266133	0.484488	6	959086
268	cg16391869	SSRI_EXPExposed	-0.446139	-3.96128	0.000197599	-0.205563	-0.0728563	0.484488	22	34263650	LARGE;LARGE	5'UTR;5'UTR
269	cg25866850	SSRI_EXPExposed	-0.329029	-3.96301	0.000196463	-0.201743	-0.0523732	0.484488	18	54570403	WDR7;WDR7	Body;Body
270	cg02908189	SSRI_EXPExposed	0.461526	3.94918	0.000205709	-0.232209	0.00876995	0.486729	8	146176269	ZNF16;ZNF16;ZNF16;ZNF16	1stExon;5'UTR;5'UTR;1stExon
271	cg17749261	SSRI_EXPExposed	-1.19621	-3.94538	0.000208327	-0.240591	-0.113524	0.486729	3	156392701	TIPARP-AS1;TIPARP;TIPARP	Body;5'UTR;TSS200
272	cg13500072	SSRI_EXPExposed	0.558517	3.95375	0.000202609	-0.222152	0.0942998	0.486729	1	36788387	FAM176B	Body
273	cg04030486	SSRI_EXPExposed	1.14954	3.95151	0.000204125	-0.22709	0.135676	0.486729	17	6358599	PITPNM3;PITPNM3	3'UTR;3'UTR
274	cg08624093	SSRI_EXPExposed	-0.488602	-3.94357	0.000209582	-0.244571	-0.0826248	0.486729	1	2733491
275	cg10212055	SSRI_EXPExposed	-0.566083	-3.95476	0.000201935	-0.219942	-0.0720099	0.486729	8	214119
276	ch.3.15909166F	SSRI_EXPExposed	0.212526	3.94265	0.000210221	-0.246588	0.00775242	0.486729	3	15934162
277	cg05138787	SSRI_EXPExposed	0.269786	3.94428	0.000209086	-0.243001	0.0160098	0.486729	5	14405925	TRIO	Body
278	cg10886393	SSRI_EXPExposed	-0.567296	-3.94549	0.000208246	-0.240332	-0.0648539	0.486729	11	22215701	ANO5;ANO5	Body;Body
279	cg08576104	SSRI_EXPExposed	0.287105	3.95333	0.000202891	-0.223072	0.00863971	0.486729	12	66562945	TMBIM4	Body
280	cg11240687	SSRI_EXPExposed	0.34901	3.95499	0.000201775	-0.219419	0.016169	0.486729	7	96353243
281	cg16030336	SSRI_EXPExposed	-0.317602	-3.94363	0.000209538	-0.24443	-0.0235497	0.486729	18	74099406	ZNF516	Body
282	cg10892749	SSRI_EXPExposed	-0.300052	-3.94227	0.000210486	-0.247421	-0.0433053	0.486729	14	34793536
283	cg12398903	SSRI_EXPExposed	0.290562	3.94831	0.000206308	-0.234139	0.01753	0.486729	1	245288470	EFCAB2;EFCAB2;EFCAB2	3'UTR;Body;Body
284	cg01877391	SSRI_EXPExposed	0.340045	3.95366	0.000202669	-0.222346	0.0198359	0.486729	16	21610453	METTL9;METTL9	TSS1500;TSS1500
285	cg20967544	SSRI_EXPExposed	-0.368971	-3.94438	0.000209015	-0.242775	-0.0298945	0.486729	10	95361613	RBP4	TSS1500
286	cg16926213	SSRI_EXPExposed	0.351296	3.94018	0.000211954	-0.252027	0.0340569	0.48841	1	1841314
287	cg16350728	SSRI_EXPExposed	-0.641799	-3.93835	0.000213242	-0.25604	-0.029435	0.488647	16	83974894
288	cg08086241	SSRI_EXPExposed	-0.205984	-3.93793	0.00021354	-0.256965	-0.0147921	0.488647	12	94058721
289	cg19428799	SSRI_EXPExposed	0.555597	3.93502	0.000215614	-0.263371	0.0932522	0.491687	4	42580396	ATP8A1;ATP8A1;ATP8A1;ATP8A1	ExonBnd;ExonBnd;Body;Body
290	cg13959826	SSRI_EXPExposed	0.402188	3.9307	0.000218721	-0.272851	0.0643514	0.495343	13	108417010	FAM155A	Body
291	cg02071172	SSRI_EXPExposed	0.448117	3.93107	0.000218454	-0.272042	0.0641911	0.495343	3	64430000
292	cg00792976	SSRI_EXPExposed	-0.26899	-3.9294	0.000219666	-0.275709	-0.0173061	0.495781	8	142166715	DENND3	Body
293	cg06823108	SSRI_EXPExposed	-0.43589	-3.92075	0.000226053	-0.294702	-0.0341929	0.496498	18	59221320	CDH20	Body
294	cg20017761	SSRI_EXPExposed	-0.2481	-3.92262	0.000224655	-0.290592	-0.0424912	0.496498	20	25128807	LOC284798;LOC284798;LOC284798	TSS200;Body;Body
295	cg22477075	SSRI_EXPExposed	-0.457986	-3.91684	0.000228994	-0.303268	-0.0391484	0.496498	2	121290320
296	cg14848003	SSRI_EXPExposed	-0.41574	-3.92128	0.000225654	-0.29353	-0.0627157	0.496498	12	111375439
297	cg27305348	SSRI_EXPExposed	-0.183381	-3.91384	0.000231285	-0.309864	-0.00856917	0.496498	5	140048282	WDR55	Body
298	cg13324288	SSRI_EXPExposed	-0.401047	-3.91667	0.000229128	-0.303655	-0.0452197	0.496498	3	6558964
299	cg03240624	SSRI_EXPExposed	-0.315669	-3.91564	0.00022991	-0.305912	-0.0360049	0.496498	7	105995496
300	cg15311897	SSRI_EXPExposed	0.378348	3.92666	0.000221669	-0.281724	0.0370063	0.496498	6	154598261	IPCEF1;IPCEF1;IPCEF1	5'UTR;5'UTR;5'UTR
301	cg21723501	SSRI_EXPExposed	-0.286008	-3.92068	0.000226106	-0.294857	-0.016353	0.496498	12	5132749
302	cg06408078	SSRI_EXPExposed	0.512088	3.91452	0.000230764	-0.308371	0.0337684	0.496498	4	109090828	LEF1;LEF1;LEF1;LOC641518	TSS1500;TSS1500;TSS1500;Body
303	cg06769372	SSRI_EXPExposed	-0.397792	-3.91426	0.000230957	-0.308925	-0.0505105	0.496498	6	168645678
304	cg05419625	SSRI_EXPExposed	-0.306959	-3.92086	0.000225971	-0.294462	-0.0305849	0.496498	4	75083248	MTHFD2L	Body
305	cg17270805	SSRI_EXPExposed	-0.320262	-3.91532	0.000230149	-0.306601	-0.0234276	0.496498	13	46757399	LCP1	TSS1500
306	cg24626355	SSRI_EXPExposed	0.455034	3.92703	0.000221403	-0.280927	0.0746111	0.496498	7	124812142
307	cg11027570	SSRI_EXPExposed	0.522954	3.9221	0.000225043	-0.291733	0.0314387	0.496498	3	139258431	RBP1;RBP1;RBP1	1stExon;1stExon;1stExon
308	cg04655995	SSRI_EXPExposed	-0.463059	-3.90128	0.000241087	-0.337376	-0.0267059	0.498235	16	84424089	ATP2C2	Body
309	cg20705938	SSRI_EXPExposed	-0.469778	-3.90462	0.000238442	-0.330063	-0.0746999	0.498235	4	111558988	PITX2;PITX2	TSS1500;TSS1500
310	cg09130089	SSRI_EXPExposed	-0.365541	-3.89649	0.000244926	-0.347845	-0.0488371	0.498235	6	166622013
311	cg03781727	SSRI_EXPExposed	0.671128	3.89911	0.000242821	-0.342125	0.0700368	0.498235	7	22007540
312	cg03491025	SSRI_EXPExposed	-0.381687	-3.89718	0.000244368	-0.346333	-0.0473235	0.498235	5	370479	AHRR;AHRR	Body;Body
313	cg24969716	SSRI_EXPExposed	0.383631	3.90203	0.000240488	-0.335725	0.0651902	0.498235	11	45407537	LOC399886	Body
314	cg05774801	SSRI_EXPExposed	0.231247	3.89769	0.000243957	-0.345217	0.0398278	0.498235	4	154709756	SFRP2	1stExon
315	cg07571928	SSRI_EXPExposed	-0.639312	-3.90542	0.000237811	-0.328306	-0.0447893	0.498235	16	22020630	C16orf52	Body
316	cg25508376	SSRI_EXPExposed	-0.195259	-3.90142	0.000240973	-0.33706	-0.0333838	0.498235	17	79094816	AATK	Body
317	cg18676350	SSRI_EXPExposed	-0.383424	-3.89647	0.000244946	-0.347899	-0.0222272	0.498235	16	2104303	TSC2;TSC2;TSC2;TSC2;TSC2;TSC2	ExonBnd;ExonBnd;ExonBnd;Body;Body;Body
318	cg01906475	SSRI_EXPExposed	0.33629	3.89727	0.0002443	-0.346148	0.0346749	0.498235	12	104400793	GLT8D2	Body
319	cg02621779	SSRI_EXPExposed	-0.255181	-3.90201	0.000240503	-0.335768	-0.021617	0.498235	19	42698077
320	cg24256039	SSRI_EXPExposed	-0.326056	-3.90046	0.000241736	-0.339156	-0.0556425	0.498235	5	379740	AHRR;AHRR	Body;Body
321	cg14209003	SSRI_EXPExposed	-0.296037	-3.90996	0.000234272	-0.318369	-0.0173303	0.498235	2	120265785	SCTR	Body
322	cg25716657	SSRI_EXPExposed	0.485703	3.89889	0.000242994	-0.342595	0.0383038	0.498235	12	56325502	DGKA;DGKA;DGKA;DGKA	TSS1500;TSS1500;TSS1500;5'UTR
323	cg24342696	SSRI_EXPExposed	0.270344	3.89699	0.000244527	-0.346763	0.0187468	0.498235	1	39617089	MACF1	Body
324	cg07984904	SSRI_EXPExposed	-0.462699	-3.8996	0.000242422	-0.341035	-0.0784665	0.498235	2	122642451
325	cg16474987	SSRI_EXPExposed	-0.219859	-3.8932	0.000247602	-0.355047	-0.0127264	0.500547	2	7089308	RNF144A	5'UTR
326	cg14424610	SSRI_EXPExposed	-0.519622	-3.89354	0.000247323	-0.354301	-0.0696993	0.500547	12	130953627	RIMBP2	Body
327	cg05575273	SSRI_EXPExposed	-0.367672	-3.8891	0.000250973	-0.364011	-0.0266925	0.501213	6	166128575
328	cg02364051	SSRI_EXPExposed	-0.5634	-3.89185	0.000248708	-0.358002	-0.0856768	0.501213	2	40973302
329	cg08777872	SSRI_EXPExposed	0.637851	3.8902	0.000250061	-0.361598	0.0288225	0.501213	9	126770691
330	cg17975931	SSRI_EXPExposed	-0.633214	-3.8893	0.000250809	-0.363579	-0.105938	0.501213	13	26090439	ATP8A2	Body
331	cg02048651	SSRI_EXPExposed	-0.337317	-3.887	0.000252713	-0.368591	-0.0307846	0.503164	12	91349012	C12orf12	TSS200
332	cg04297067	SSRI_EXPExposed	0.600541	3.88307	0.000256011	-0.377185	0.0415618	0.503998	16	86550450
333	cg07074798	SSRI_EXPExposed	0.445871	3.88249	0.000256496	-0.37844	0.0409521	0.503998	6	18388578	RNF144B	5'UTR
334	cg00120897	SSRI_EXPExposed	0.250507	3.88222	0.000256725	-0.379032	0.0339041	0.503998	20	3819979
335	cg00532335	SSRI_EXPExposed	-0.208799	-3.88195	0.000256956	-0.379627	-0.0340672	0.503998	10	95516861	LGI1	TSS1500
336	cg07289744	SSRI_EXPExposed	-0.620493	-3.88495	0.000254431	-0.373081	-0.101381	0.503998	22	33731978	LARGE;LARGE	Body;Body
337	cg18499684	SSRI_EXPExposed	0.248485	3.88062	0.000258089	-0.382543	0.0294972	0.504717	5	17186040	LOC285696	Body
338	cg05627765	SSRI_EXPExposed	-0.302265	-3.87946	0.000259071	-0.385062	-0.0403188	0.50514	15	70315909
339	cg21999525	SSRI_EXPExposed	-0.372081	-3.87777	0.000260522	-0.388763	-0.0365218	0.506471	4	11075156
340	cg11098423	SSRI_EXPExposed	-0.228331	-3.87324	0.000264429	-0.39863	-0.0141945	0.510427	16	71732702	SNORA70D;PHLPP2;PHLPP2	TSS200;Body;Body
341	cg19449588	SSRI_EXPExposed	0.221482	3.87272	0.000264881	-0.399762	0.0187959	0.510427	16	11841810
342	cg01146614	SSRI_EXPExposed	0.408922	3.87315	0.000264509	-0.398831	0.0685291	0.510427	6	159235211	EZR;EZR	Body;Body
343	cg07448060	SSRI_EXPExposed	-0.9697	-3.86956	0.000267655	-0.406668	-0.0601422	0.512249	7	79083753	MAGI2	TSS1500
344	cg20088477	SSRI_EXPExposed	-0.312951	-3.86899	0.000268158	-0.407914	-0.0390633	0.512249	3	71221584	FOXP1	Body
345	cg02266736	SSRI_EXPExposed	0.333936	3.86951	0.000267692	-0.406761	0.0381606	0.512249	6	94551839
346	cg20666492	SSRI_EXPExposed	-0.538834	-3.86712	0.000269812	-0.41199	-0.0129521	0.512369	15	38857258	RASGRP1;RASGRP1	TSS1500;TSS1500
347	cg09414061	SSRI_EXPExposed	0.55266	3.86614	0.000270683	-0.414126	0.0597087	0.512369	2	3583956
348	cg00531006	SSRI_EXPExposed	-0.283936	-3.86541	0.000271331	-0.41571	-0.0401055	0.512369	2	235534398
349	cg13883027	SSRI_EXPExposed	0.564522	3.86549	0.000271259	-0.415535	0.0387124	0.512369	2	62892060
350	cg04410989	SSRI_EXPExposed	-0.269505	-3.86438	0.000272253	-0.417959	-0.0201071	0.512641	20	35578437	SAMHD1	Body
351	cg22557012	SSRI_EXPExposed	-0.423837	-3.86214	0.000274262	-0.422834	-0.0722158	0.51349	17	67138792	ABCA6	TSS1500
352	cg20848480	SSRI_EXPExposed	-0.230306	-3.86262	0.000273831	-0.421791	-0.0388994	0.51349	9	134720835
353	cg13683218	SSRI_EXPExposed	1.38861	3.85923	0.000276892	-0.429161	0.0561673	0.515486	1	86622552	COL24A1	TSS1500
354	cg16168178	SSRI_EXPExposed	0.531152	3.85927	0.000276861	-0.429085	0.0756722	0.515486	13	74706483	KLF12	5'UTR
355	cg09579808	SSRI_EXPExposed	0.762709	3.85814	0.000277892	-0.431551	0.0418748	0.51589	10	31073980
356	cg02717887	SSRI_EXPExposed	0.886982	3.8556	0.000280215	-0.43707	0.0301554	0.517288	19	12251057	ZNF20;ZNF20	1stExon;5'UTR
357	cg15494366	SSRI_EXPExposed	-0.203257	-3.85636	0.000279522	-0.435427	-0.0177098	0.517288	9	37192741	ZCCHC7;ZCCHC7;ZCCHC7;ZCCHC7;ZCCHC7	Body;Body;Body;Body;Body
358	cg05385453	SSRI_EXPExposed	0.659021	3.85439	0.000281331	-0.439705	0.0575379	0.517898	8	35092683	UNC5D	TSS1500
359	cg03138668	SSRI_EXPExposed	0.489643	3.85112	0.000284367	-0.446821	0.0191079	0.522028	19	49944488	SLC17A7	Body
360	cg01605972	SSRI_EXPExposed	0.474474	3.84861	0.000286716	-0.452275	0.0306098	0.522371	12	74299923
361	cg20187236	SSRI_EXPExposed	0.678993	3.84838	0.000286932	-0.452773	0.0921099	0.522371	3	115694534	LSAMP	Body
362	cg23015614	SSRI_EXPExposed	-0.418893	-3.84861	0.000286714	-0.452269	-0.042241	0.522371	2	128403624	GPR17;GPR17;GPR17;GPR17;GPR17;GPR17;GPR17;GPR17;LIMS2;LIMS2;LIMS2;LIMS2;LIMS2	1stExon;1stExon;1stExon;1stExon;5'UTR;5'UTR;5'UTR;5'UTR;Body;Body;Body;Body;5'UTR
363	cg22882665	SSRI_EXPExposed	0.924208	3.84628	0.000288915	-0.45734	0.0457573	0.524533	2	45241110
364	cg25739643	SSRI_EXPExposed	-0.32501	-3.84421	0.000290883	-0.46184	-0.0242801	0.526655	10	98936051	SLIT1;ARHGAP19-SLIT1	Body;Body
365	cg06752163	SSRI_EXPExposed	-0.601826	-3.84294	0.000292097	-0.464602	-0.0213607	0.527404	3	170588210	RPL22L1	TSS200
366	cg17388678	SSRI_EXPExposed	0.258541	3.8391	0.0002958	-0.472953	0.0164754	0.53263	15	69003876	CORO2B	Body
367	cg09139956	SSRI_EXPExposed	-0.321884	-3.83699	0.000297843	-0.477517	-0.0126849	0.534848	12	123921434	RILPL2	TSS200
368	cg22877230	SSRI_EXPExposed	-0.330017	-3.83457	0.000300214	-0.482775	-0.0351972	0.537641	2	240115678	HDAC4;MGC16025	Body;Body
369	cg24728891	SSRI_EXPExposed	-0.196344	-3.83366	0.000301112	-0.484756	-0.0105456	0.537788	6	151643593	AKAP12	Body
370	cg24041036	SSRI_EXPExposed	-0.607781	-3.82664	0.000308112	-0.499992	-0.0203361	0.537884	14	58711637	PSMA3;PSMA3;PSMA3;PSMA3	1stExon;5'UTR;5'UTR;1stExon
371	cg12604058	SSRI_EXPExposed	0.248269	3.83147	0.000303281	-0.489514	0.0108604	0.537884	1	78353349	NEXN	TSS1500
372	cg18180710	SSRI_EXPExposed	0.261947	3.8207	0.00031415	-0.512861	0.0445524	0.537884	14	58894604	KIAA0586;KIAA0586;KIAA0586;TIMM9;TIMM9;TIMM9;TIMM9;TIMM9;TIMM9;TIMM9;TIMM9;KIAA0586;TIMM9;TIMM9;TIMM9;TIMM9;KIAA0586	5'UTR;5'UTR;5'UTR;TSS1500;TSS1500;TSS1500;TSS1500;TSS1500;TSS1500;TSS1500;TSS1500;TSS200;TSS1500;TSS1500;TSS1500;TSS1500;Body
373	cg03657040	SSRI_EXPExposed	-0.407809	-3.82212	0.000312699	-0.509791	-0.0680413	0.537884	5	175083981	HRH2	TSS1500
374	cg11195259	SSRI_EXPExposed	0.454325	3.82417	0.000310607	-0.50534	0.0264066	0.537884	2	263991	SH3YL1;ACP1;ACP1;ACP1;ACP1;SH3YL1;SH3YL1;SH3YL1;SH3YL1;SH3YL1;SH3YL1;SH3YL1;SH3YL1	TSS1500;TSS1500;TSS1500;TSS1500;TSS1500;1stExon;1stExon;5'UTR;5'UTR;Body;Body;Body;5'UTR
375	cg27199295	SSRI_EXPExposed	-0.416132	-3.82063	0.000314224	-0.513017	-0.0360906	0.537884	1	241162312	RGS7;RGS7;RGS7;RGS7	Body;Body;Body;Body
376	cg18318469	SSRI_EXPExposed	-0.358881	-3.83026	0.000304485	-0.49214	-0.0402401	0.537884	19	12793747	DHPS;DHPS;DHPS	TSS1500;TSS1500;TSS1500
377	cg09075137	SSRI_EXPExposed	-0.381256	-3.82596	0.000308792	-0.501453	-0.0625549	0.537884	13	78218779	SCEL;SCEL;SCEL	3'UTR;3'UTR;3'UTR
378	cg02564761	SSRI_EXPExposed	0.449694	3.82269	0.000312118	-0.508558	0.053971	0.537884	4	37246054	KIAA1239	TSS1500
379	cg14693090	SSRI_EXPExposed	-0.290239	-3.82938	0.000305359	-0.49404	-0.0383236	0.537884	12	11899281	ETV6	Body
380	cg20196105	SSRI_EXPExposed	-0.328994	-3.82079	0.000314057	-0.512664	-0.0226138	0.537884	17	64531213	PRKCA	Body
381	cg14523866	SSRI_EXPExposed	-0.211184	-3.82971	0.000305033	-0.493333	-0.0136249	0.537884	3	110613308
382	cg01874783	SSRI_EXPExposed	0.503824	3.8286	0.000306143	-0.495742	0.0327534	0.537884	11	57413404	YPEL4	3'UTR
383	cg22115706	SSRI_EXPExposed	-0.286898	-3.824	0.000310776	-0.5057	-0.0219848	0.537884	7	130125719	MEST	TSS1500
384	cg07128416	SSRI_EXPExposed	0.253274	3.82407	0.000310713	-0.505566	0.0429219	0.537884	3	113160490	WDR52;WDR52	TSS200;TSS200
385	cg11553868	SSRI_EXPExposed	-0.233423	-3.83054	0.000304198	-0.491515	-0.00852133	0.537884	4	15784659	CD38	Body
386	cg22220310	SSRI_EXPExposed	-0.690985	-3.81625	0.000318746	-0.52249	-0.100304	0.538731	1	1168541	SDF4;SDF4;B3GALT6	TSS1500;TSS1500;1stExon
387	cg16544704	SSRI_EXPExposed	-0.324613	-3.80844	0.000326981	-0.539404	-0.0554126	0.538731	21	44037277
388	cg16128415	SSRI_EXPExposed	-0.264282	-3.81597	0.000319044	-0.523111	-0.0426134	0.538731	22	34249316	LARGE;LARGE	5'UTR;5'UTR
389	cg03996106	SSRI_EXPExposed	-0.277645	-3.81055	0.00032474	-0.534844	-0.034428	0.538731	17	30986254	MYO1D	Body
390	cg02558992	SSRI_EXPExposed	-0.367487	-3.8126	0.000322569	-0.530397	-0.0282359	0.538731	5	142100362
391	cg25352174	SSRI_EXPExposed	0.240495	3.81014	0.00032517	-0.53572	0.0254585	0.538731	7	138526820	KIAA1549;KIAA1549	Body;Body
392	cg08570631	SSRI_EXPExposed	-0.411006	-3.81467	0.000320404	-0.525931	-0.0374626	0.538731	4	165628007	MIR5684	Body
393	cg16345720	SSRI_EXPExposed	-0.291065	-3.80853	0.000326887	-0.539212	-0.0281057	0.538731	11	64727184	C11orf85	5'UTR
394	cg17588954	SSRI_EXPExposed	-0.448281	-3.80854	0.000326879	-0.539196	-0.0475288	0.538731	8	19565764
395	cg25197960	SSRI_EXPExposed	-0.249326	-3.81038	0.000324918	-0.535207	-0.0232911	0.538731	14	54964382
396	cg21053224	SSRI_EXPExposed	-0.758238	-3.81794	0.000316999	-0.518846	-0.122235	0.538731	14	101411642	SNORD113-9	TSS1500
397	cg07877497	SSRI_EXPExposed	-0.403936	-3.81054	0.000324746	-0.534855	-0.0278856	0.538731	9	136639116	VAV2;VAV2	Body;Body
398	cg01306806	SSRI_EXPExposed	0.410869	3.81439	0.000320692	-0.526526	0.06993	0.538731	19	55314050	KIR2DL4;KIR2DL4;KIR2DL4	TSS1500;TSS1500;TSS1500
399	cg27028202	SSRI_EXPExposed	-0.349141	-3.8118	0.000323413	-0.532129	-0.0525959	0.538731	6	166100316
400	cg20925811	SSRI_EXPExposed	-0.370741	-3.80846	0.000326959	-0.53936	-0.0602655	0.538731	20	44638517	MMP9	Body
401	cg23884159	SSRI_EXPExposed	-0.921189	-3.80667	0.000328879	-0.543241	-0.0557799	0.540506	1	53905246	SLC25A3P1	Body
402	cg10997258	SSRI_EXPExposed	-0.348948	-3.80471	0.000330986	-0.547477	-0.0207142	0.542616	2	37573157	QPCT	Body
403	cg03818307	SSRI_EXPExposed	0.326517	3.80387	0.000331889	-0.549283	0.0378006	0.542746	1	150480534	ECM1;ECM1;ECM1;ECM1	1stExon;1stExon;5'UTR;5'UTR
404	cg12611135	SSRI_EXPExposed	-0.651898	-3.79377	0.000342995	-0.57111	-0.0582657	0.542859	1	3401748
405	cg03970036	SSRI_EXPExposed	1.22023	3.79704	0.000339357	-0.564039	0.0882298	0.542859	2	220174232	PTPRN	TSS200
406	cg09752264	SSRI_EXPExposed	0.354438	3.79447	0.000342213	-0.569597	0.00910125	0.542859	1	145473142	ANKRD34A	5'UTR
407	cg01757209	SSRI_EXPExposed	-0.227473	-3.80139	0.000334588	-0.554654	-0.00378793	0.542859	2	161264373	RBMS1;RBMS1	Body;Body
408	cg21537245	SSRI_EXPExposed	0.33092	3.79229	0.000344654	-0.57431	0.00540131	0.542859	1	20960434	PINK1	Body
409	cg00035268	SSRI_EXPExposed	-0.329694	-3.7962	0.000340295	-0.565869	-0.0230952	0.542859	6	168225394	C6orf124	Body
410	cg24429037	SSRI_EXPExposed	-0.40491	-3.80213	0.000333776	-0.553043	-0.0402205	0.542859	2	242749925	NEU4;NEU4	TSS1500;TSS1500
411	cg15854085	SSRI_EXPExposed	-0.299198	-3.80127	0.000334715	-0.554906	-0.0263455	0.542859	19	4152214	CREB3L3;CREB3L3;CREB3L3;CREB3L3	TSS1500;TSS1500;TSS1500;TSS1500
412	cg01864336	SSRI_EXPExposed	-0.440467	-3.79554	0.000341026	-0.567292	-0.06939	0.542859	7	141852165	MGAM2	Body
413	cg05534593	SSRI_EXPExposed	-0.637926	-3.79342	0.000343384	-0.571861	-0.0418624	0.542859	2	70520760	SNRPG	1stExon
414	cg09410691	SSRI_EXPExposed	0.277885	3.79464	0.000342029	-0.569239	0.0348423	0.542859	11	48018661	PTPRJ;PTPRJ	Body;Body
415	cg01148193	SSRI_EXPExposed	0.371919	3.7976	0.000338741	-0.562834	0.0172889	0.542859	2	135675773	CCNT2;CCNT2	TSS1500;TSS1500
416	cg12033425	SSRI_EXPExposed	-0.257068	-3.79186	0.000345138	-0.575239	-0.039114	0.542859	6	52104748	IL17F	Body
417	cg00907503	SSRI_EXPExposed	-0.193328	-3.79992	0.000336186	-0.557814	-0.0176799	0.542859	1	42732821	FOXJ3	Body
418	cg02579241	SSRI_EXPExposed	0.282283	3.7937	0.000343078	-0.57127	0.0360297	0.542859	4	123538830	IL21-AS1;IL21;IL21	TSS1500;Body;Body
419	cg20569575	SSRI_EXPExposed	0.267197	3.79192	0.000345071	-0.575112	0.0356249	0.542859	16	29867141
420	cg13490599	SSRI_EXPExposed	0.264991	3.79021	0.000346986	-0.578782	0.0185007	0.544468	15	69962276	PCAT29;PCAT29	Body;Body
421	cg19523779	SSRI_EXPExposed	0.324215	3.78841	0.000349033	-0.582681	0.0339285	0.546378	3	107921957	IFT57	Body
422	cg10235355	SSRI_EXPExposed	0.692705	3.78663	0.000351059	-0.58652	0.102544	0.546616	17	6358830	PITPNM3;PITPNM3	Body;Body
423	cg08770506	SSRI_EXPExposed	0.450057	3.78609	0.000351673	-0.587679	0.0143113	0.546616	1	111150185
424	cg14767833	SSRI_EXPExposed	-0.271362	-3.78746	0.000350111	-0.584726	-0.0300443	0.546616	22	28376928	TTC28-AS1;TTC28	Body;3'UTR
425	cg02279646	SSRI_EXPExposed	-0.226056	-3.78077	0.000357815	-0.599162	-0.0135237	0.550659	11	117289876
426	cg18067749	SSRI_EXPExposed	-0.353774	-3.77959	0.00035919	-0.601705	-0.0581495	0.550659	22	50465008	TTLL8	Body
427	cg13605781	SSRI_EXPExposed	-0.328782	-3.78074	0.000357848	-0.599222	-0.0346964	0.550659	9	110394728
428	cg23437183	SSRI_EXPExposed	-0.223399	-3.77929	0.00035953	-0.602332	-0.0277343	0.550659	6	114302464	LOC101927768	Body
429	cg03789719	SSRI_EXPExposed	-0.155062	-3.77879	0.000360123	-0.603424	-0.0241618	0.550659	8	124194244	FAM83A;FAM83A;FAM83A	5'UTR;5'UTR;TSS200
430	cg26052789	SSRI_EXPExposed	-0.338369	-3.77973	0.000359019	-0.601389	-0.042065	0.550659	20	25175465	ENTPD6;ENTPD6;LOC101926889	TSS1500;TSS1500;Body
431	cg04526361	SSRI_EXPExposed	0.375557	3.7822	0.000356155	-0.596078	0.0630606	0.550659	7	22007577
432	cg21501866	SSRI_EXPExposed	-0.370201	-3.77679	0.000362462	-0.607718	-0.0230549	0.551859	19	35952380
433	cg05297522	SSRI_EXPExposed	-0.488583	-3.77669	0.000362583	-0.607939	-0.0508196	0.551859	22	34004498	LARGE;LARGE	Body;Body
434	cg26548847	SSRI_EXPExposed	-0.294583	-3.77152	0.000368724	-0.619077	-0.0337866	0.552809	11	65668714	FOSL1;FOSL1;FOSL1;FOSL1;FOSL1;FOSL1	TSS1500;TSS1500;TSS1500;TSS1500;TSS1500;TSS1500
435	cg23347611	SSRI_EXPExposed	0.215645	3.77252	0.000367525	-0.616917	0.0254944	0.552809	11	64704281	GPHA2	TSS1500
436	cg26571535	SSRI_EXPExposed	-0.253153	-3.77052	0.000369917	-0.62122	-0.0219212	0.552809	1	151607108	SNX27	Body
437	cg07755718	SSRI_EXPExposed	-0.990681	-3.77248	0.000367575	-0.617008	-0.100004	0.552809	8	8639450
438	cg25048686	SSRI_EXPExposed	0.153287	3.77396	0.000365813	-0.613821	0.00853395	0.552809	12	420535	KDM5A	Body
439	cg11508595	SSRI_EXPExposed	0.336586	3.77061	0.000369812	-0.621031	0.0349356	0.552809	2	192135315	MYO1B;MYO1B;MYO1B	5'UTR;5'UTR;5'UTR
440	cg21756828	SSRI_EXPExposed	-0.298375	-3.77091	0.000369455	-0.620391	-0.0285012	0.552809	6	45984502	CLIC5;CLIC5	Body;TSS1500
441	cg21298759	SSRI_EXPExposed	-0.551859	-3.77397	0.000365802	-0.613801	-0.0562514	0.552809	1	24741723	NIPAL3	TSS1500
442	cg26913977	SSRI_EXPExposed	-0.269711	-3.76497	0.000376641	-0.633165	-0.00455545	0.552828	1	192777635	RGS2	TSS1500
443	cg01449141	SSRI_EXPExposed	-0.729753	-3.76583	0.000375593	-0.631318	-0.0520215	0.552828	6	28554801	SCAND3;SCAND3	1stExon;5'UTR
444	cg18406000	SSRI_EXPExposed	-0.435072	-3.7686	0.000372229	-0.625351	-0.0725144	0.552828	6	114650610
445	cg00720065	SSRI_EXPExposed	-0.608826	-3.76671	0.000374528	-0.629435	-0.0758249	0.552828	2	84219016
446	cg11625107	SSRI_EXPExposed	-0.248743	-3.76531	0.000376228	-0.632439	-0.0132825	0.552828	7	151195790	RHEB	Body
447	cg19412099	SSRI_EXPExposed	0.255243	3.76758	0.000373466	-0.627551	0.0233893	0.552828	16	15775929	NDE1;NDE1	Body;Body
448	cg13344413	SSRI_EXPExposed	-0.447009	-3.76652	0.000374752	-0.629831	-0.0756131	0.552828	4	39034272	TMEM156;TMEM156	TSS1500;TSS1500
449	cg17709086	SSRI_EXPExposed	0.25691	3.76968	0.000370936	-0.623045	0.0410066	0.552828	20	48221134
450	cg13901857	SSRI_EXPExposed	-0.39107	-3.76413	0.000377669	-0.634974	-0.0270166	0.553106	1	3401697
451	cg19471599	SSRI_EXPExposed	-0.334328	-3.76262	0.00037952	-0.638216	-0.0357305	0.553357	13	110709444
452	cg12107247	SSRI_EXPExposed	-0.415	-3.76283	0.000379267	-0.637774	-0.0339541	0.553357	17	75759464
453	cg23114503	SSRI_EXPExposed	0.381148	3.76179	0.000380544	-0.640003	0.0651377	0.553625	16	52110088
454	cg11729074	SSRI_EXPExposed	-0.567901	-3.76102	0.000381493	-0.641655	-0.0774664	0.553783	18	22928227	ZNF521	Body
455	cg15823461	SSRI_EXPExposed	0.284313	3.7299	0.0004219	-0.708425	0.0102222	0.553906	11	60699566	TMEM132A;TMEM132A	Body;Body
456	cg09863368	SSRI_EXPExposed	-0.441699	-3.72789	0.00042464	-0.71272	-0.0728165	0.553906	12	2862419
457	cg07701033	SSRI_EXPExposed	-0.651643	-3.75934	0.000383585	-0.645282	-0.0199811	0.553906	12	49110781	CCNT1	TSS200
458	cg11632685	SSRI_EXPExposed	-0.33593	-3.7234	0.000430841	-0.722335	-0.0549172	0.553906	20	25128770	LOC284798;LOC284798;LOC284798	TSS200;Body;Body
459	cg05888872	SSRI_EXPExposed	0.326648	3.72427	0.000429624	-0.720458	0.0141109	0.553906	10	14050479	FRMD4A	Body
460	cg08510264	SSRI_EXPExposed	-1.40248	-3.74441	0.000402573	-0.677326	-0.059931	0.553906	13	110438288	IRS2	1stExon
461	cg16577123	SSRI_EXPExposed	-0.372797	-3.74524	0.000401497	-0.67555	-0.00691673	0.553906	5	140027231	NDUFA2;NDUFA2;IK	1stExon;5'UTR;TSS200
462	cg05348188	SSRI_EXPExposed	-0.455379	-3.74662	0.000399708	-0.672589	-0.0124722	0.553906	21	45877268	LRRC3	Body
463	cg15150979	SSRI_EXPExposed	-0.705128	-3.72059	0.000434755	-0.728333	-0.0928758	0.553906	10	1995230
464	cg01260010	SSRI_EXPExposed	-0.152164	-3.73591	0.000413789	-0.69555	-0.00417921	0.553906	7	73062573
465	cg06980460	SSRI_EXPExposed	-0.493472	-3.7395	0.000409018	-0.687859	-0.0722162	0.553906	11	49230548	FOLH1;FOLH1	TSS1500;TSS1500
466	cg21635803	SSRI_EXPExposed	0.24199	3.7416	0.000406249	-0.683354	0.0372795	0.553906	17	49475569
467	cg08751977	SSRI_EXPExposed	0.177726	3.73988	0.00040852	-0.68705	0.0111116	0.553906	6	43054299	PTK7;PTK7;PTK7;PTK7;PTK7;PTK7;PTK7	Body;Body;Body;Body;Body;Body;Body
468	cg08274481	SSRI_EXPExposed	-0.351896	-3.73542	0.000414447	-0.696605	-0.0480704	0.553906	5	73147228	ARHGEF28;ARHGEF28;ARHGEF28	Body;Body;Body
469	cg02293396	SSRI_EXPExposed	-0.385417	-3.7493	0.00039626	-0.666842	-0.0292177	0.553906	1	2041228	PRKCZ;PRKCZ;PRKCZ	5'UTR;Body;5'UTR
470	cg22963239	SSRI_EXPExposed	-0.266675	-3.72279	0.000431691	-0.723641	-0.0313904	0.553906	12	111283954	CCDC63;CCDC63;CCDC63	TSS1500;TSS1500;TSS1500
471	cg23755884	SSRI_EXPExposed	0.434351	3.75149	0.000393454	-0.66213	0.0700476	0.553906	8	93770567
472	cg01013857	SSRI_EXPExposed	-0.69632	-3.72631	0.000426807	-0.716096	-0.114978	0.553906	7	141788149	MGAM	Body
473	cg14098615	SSRI_EXPExposed	-0.35081	-3.732	0.00041905	-0.70393	-0.0586888	0.553906	21	47269709	PCBP3;PCBP3	TSS200;TSS200
474	cg08671217	SSRI_EXPExposed	-0.65423	-3.72973	0.000422128	-0.708783	-0.08657	0.553906	10	122267144	PPAPDC1A	Body
475	cg21522068	SSRI_EXPExposed	-0.192525	-3.74314	0.000404235	-0.680057	-0.031695	0.553906	20	30027890	DEFB123;DEFB123	TSS1500;TSS1500
476	cg24809958	SSRI_EXPExposed	0.388849	3.75554	0.000388327	-0.653431	0.0118107	0.553906	1	6662478	KLHL21	1stExon
477	cg12629796	SSRI_EXPExposed	0.343829	3.7508	0.000394344	-0.663628	0.0145592	0.553906	7	74050146
478	cg13915858	SSRI_EXPExposed	0.582209	3.72277	0.000431717	-0.723682	0.0533921	0.553906	6	43021882	CUL7;CUL7;MRPL2;MRPL2	TSS200;TSS200;3'UTR;3'UTR
479	cg13994827	SSRI_EXPExposed	0.385513	3.73652	0.000412979	-0.69425	0.0433442	0.553906	8	33715673
480	cg05362677	SSRI_EXPExposed	-0.521487	-3.74169	0.000406134	-0.683166	-0.0826244	0.553906	21	46414527	LINC00163	TSS1500
481	cg02750133	SSRI_EXPExposed	-0.307756	-3.75022	0.000395084	-0.664872	-0.0285111	0.553906	15	84181244	SH3GL3;SH3GL3	Body;Body
482	cg06420129	SSRI_EXPExposed	-0.216267	-3.73995	0.000408428	-0.686901	-0.0227442	0.553906	16	24831018	TNRC6A	Body
483	cg24032249	SSRI_EXPExposed	-0.44336	-3.73533	0.000414566	-0.696794	-0.0630902	0.553906	11	91956670
484	cg17804109	SSRI_EXPExposed	-0.339744	-3.73972	0.000408723	-0.68738	-0.0260712	0.553906	16	1829472	SPSB3	Body
485	cg04098790	SSRI_EXPExposed	0.196434	3.73088	0.00042057	-0.706332	0.0317816	0.553906	2	36638008	CRIM1	Body
486	cg08868391	SSRI_EXPExposed	-0.553733	-3.75617	0.000387537	-0.65208	-0.0455407	0.553906	20	2645090	IDH3B;IDH3B;IDH3B	TSS1500;TSS1500;TSS1500
487	cg25983732	SSRI_EXPExposed	-0.324815	-3.73084	0.000420623	-0.706414	-0.0306982	0.553906	6	168140649
488	cg06214689	SSRI_EXPExposed	-0.239153	-3.75735	0.000386058	-0.649544	-0.0404606	0.553906	10	95479311
489	cg19186129	SSRI_EXPExposed	0.348475	3.72841	0.000423932	-0.711612	0.0191512	0.553906	15	33378929	FMN1	Body
490	cg16522932	SSRI_EXPExposed	-0.195545	-3.72743	0.000425279	-0.713717	-0.0332214	0.553906	21	46115627	KRTAP10-12;TSPEAR;TSPEAR	TSS1500;Body;5'UTR
491	cg06930433	SSRI_EXPExposed	-0.301619	-3.74081	0.000407293	-0.685056	-0.0447108	0.553906	16	74639988	GLG1;GLG1;GLG1;GLG1;GLG1	Body;Body;Body;Body;Body
492	cg01295653	SSRI_EXPExposed	-0.214125	-3.72869	0.00042355	-0.711014	-0.0368694	0.553906	2	242977467
493	cg18521394	SSRI_EXPExposed	0.289246	3.74301	0.000404401	-0.68033	0.0370349	0.553906	1	153660308	NPR1	Body
494	cg12132148	SSRI_EXPExposed	-0.33374	-3.74137	0.000406558	-0.683858	-0.0402286	0.553906	2	239835713
495	cg04949238	SSRI_EXPExposed	-0.486831	-3.72337	0.000430879	-0.722393	-0.0774065	0.553906	21	47554744
496	cg07604382	SSRI_EXPExposed	0.318647	3.73838	0.000410497	-0.690253	0.0380323	0.553906	5	64771852	ADAMTS6	5'UTR
497	cg05185584	SSRI_EXPExposed	-0.39454	-3.73013	0.000421587	-0.707933	-0.0584853	0.553906	11	17410182	KCNJ11;KCNJ11;KCNJ11	1stExon;5'UTR;5'UTR
498	cg07907474	SSRI_EXPExposed	0.186003	3.73166	0.000419511	-0.704659	0.0309308	0.553906	7	80502612	SEMA3C	Body
499	cg18771162	SSRI_EXPExposed	-0.273026	-3.74624	0.000400204	-0.67341	-0.0166526	0.553906	4	16216408	TAPT1	Body
500	cg08944484	SSRI_EXPExposed	1.06246	3.74747	0.000398605	-0.670756	0.12638	0.553906	1	246931160	SCCPDH	3'UTR
501	cg04165637	SSRI_EXPExposed	0.280658	3.74186	0.000405905	-0.682792	0.0184325	0.553906	12	47747525
502	cg13552742	SSRI_EXPExposed	0.538932	3.74167	0.000406156	-0.683201	0.067865	0.553906	14	77229061	VASH1;VASH1	1stExon;5'UTR
503	cg02344539	SSRI_EXPExposed	0.465649	3.73742	0.00041177	-0.692306	0.0304462	0.553906	17	48637743	CACNA1G;CACNA1G;CACNA1G;CACNA1G;CACNA1G;CACNA1G;CACNA1G;CACNA1G;CACNA1G;CACNA1G;CACNA1G;CACNA1G;CACNA1G;CACNA1G;CACNA1G	TSS1500;TSS1500;TSS1500;TSS1500;TSS1500;TSS1500;TSS1500;TSS1500;TSS1500;TSS1500;TSS1500;TSS1500;TSS1500;TSS1500;TSS1500
504	cg01693891	SSRI_EXPExposed	-0.554935	-3.72029	0.000435185	-0.728988	-0.0917358	0.553906	3	191783272
505	cg15923477	SSRI_EXPExposed	-0.368545	-3.73264	0.000418179	-0.70255	-0.0486693	0.553906	10	6023560
506	cg11892307	SSRI_EXPExposed	-0.300153	-3.72226	0.000432418	-0.724758	-0.0474644	0.553906	6	470595
507	cg04350136	SSRI_EXPExposed	-0.339918	-3.72228	0.000432399	-0.724729	-0.0214045	0.553906	6	30616105	C6orf136;C6orf136;C6orf136	Body;Body;Body
508	cg16716320	SSRI_EXPExposed	0.508354	3.73504	0.000414951	-0.69741	0.07958	0.553906	15	88406509
509	cg08003812	SSRI_EXPExposed	-0.209825	-3.72174	0.000433153	-0.725884	-0.0345856	0.553906	3	164502253
510	cg12622986	SSRI_EXPExposed	0.3576	3.72016	0.000435368	-0.729267	0.0376529	0.553906	9	135458173	BARHL1;BARHL1	1stExon;5'UTR
511	cg10215763	SSRI_EXPExposed	-0.203806	-3.72453	0.000429272	-0.719914	-0.0135627	0.553906	7	142636470	C7orf34	TSS200
512	cg05473804	SSRI_EXPExposed	0.490167	3.75653	0.000387087	-0.651309	0.0674619	0.553906	1	6309300	GPR153	3'UTR
513	cg09660738	SSRI_EXPExposed	-0.391045	-3.73681	0.000412593	-0.69363	-0.0656242	0.553906	21	35932599	RCAN1;RCAN1;RCAN1	Body;Body;5'UTR
514	cg14739792	SSRI_EXPExposed	0.336404	3.7469	0.000399343	-0.671983	0.0490635	0.553906	19	49649691	PPFIA3;PPFIA3	Body;Body
515	cg07305931	SSRI_EXPExposed	0.67976	3.72155	0.000433421	-0.726294	0.0326533	0.553906	20	6604933
516	cg14105271	SSRI_EXPExposed	0.267021	3.73406	0.000416274	-0.699522	0.0351975	0.553906	5	66254655	MAST4;MAST4;MAST4;MAST4;MAST4	TSS200;Body;Body;Body;Body
517	cg13231921	SSRI_EXPExposed	0.29784	3.73542	0.000414451	-0.69661	0.0342165	0.553906	13	95360542
518	cg14068721	SSRI_EXPExposed	-0.537579	-3.75257	0.00039209	-0.659826	-0.0703124	0.553906	19	56047224	SBK2	Body
519	cg26620829	SSRI_EXPExposed	0.196548	3.71897	0.000437028	-0.731791	0.0139081	0.554946	18	10259957
520	cg01096418	SSRI_EXPExposed	0.358674	3.7172	0.000439539	-0.735591	0.0266706	0.557061	16	69154431	CHTF8;CHTF8;CHTF8	Body;Body;Body
521	cg24805614	SSRI_EXPExposed	0.242379	3.71505	0.000442589	-0.740178	0.0399579	0.557979	18	34063286	FHOD3;FHOD3;FHOD3	Body;Body;Body
522	cg18650125	SSRI_EXPExposed	-0.25433	-3.7149	0.000442802	-0.740497	-0.0437274	0.557979	22	33716841	LARGE;LARGE	Body;Body
523	cg10043393	SSRI_EXPExposed	-0.239524	-3.71592	0.000441352	-0.738322	-0.0118884	0.557979	11	83354605	DLG2;DLG2;DLG2;DLG2;DLG2;DLG2	5'UTR;Body;Body;Body;Body;Body
524	cg08194879	SSRI_EXPExposed	0.456761	3.71401	0.00044407	-0.742394	0.00739349	0.558508	6	123317569	CLVS2	TSS200
525	cg00966890	SSRI_EXPExposed	0.303334	3.71152	0.000447653	-0.747723	0.00437057	0.560199	21	33031758	SOD1	TSS200
526	cg01772186	SSRI_EXPExposed	0.294785	3.71177	0.000447284	-0.747176	0.0144033	0.560199	22	47169278	TBC1D22A;TBC1D22A;TBC1D22A;TBC1D22A;TBC1D22A	TSS1500;5'UTR;Body;Body;Body
527	cg14281013	SSRI_EXPExposed	-0.513169	-3.7113	0.000447965	-0.748185	-0.0861781	0.560199	15	98572080
528	cg05254683	SSRI_EXPExposed	0.225603	3.71062	0.000448948	-0.74964	0.0353515	0.560366	13	91814527	LINC00379	Body
529	cg01437998	SSRI_EXPExposed	0.422091	3.70804	0.000452691	-0.755146	0.0713236	0.562165	11	59244104	OR4D10	TSS1500
530	cg12856970	SSRI_EXPExposed	0.292811	3.70786	0.000452949	-0.755524	0.0475672	0.562165	3	113160531	CFAP44;CFAP44	TSS200;TSS200
531	cg03069134	SSRI_EXPExposed	0.546394	3.70865	0.000451798	-0.753836	0.0310516	0.562165	5	175792292	ARL10	TSS1500
532	cg03062642	SSRI_EXPExposed	-0.166015	-3.70627	0.000455273	-0.758918	-0.00782134	0.563987	10	122644590	WDR11;MIR5694	Body;Body
533	cg08222069	SSRI_EXPExposed	-0.433345	-3.70419	0.000458327	-0.763353	-0.0679925	0.565645	1	70383993	PIN1P1;LRRC7	TSS1500;Body
534	cg24449795	SSRI_EXPExposed	-0.526682	-3.70474	0.000457521	-0.762185	-0.0339595	0.565645	22	43650641	SCUBE1	Body
535	cg03946671	SSRI_EXPExposed	-0.374129	-3.65727	0.000532712	-0.863109	-0.0579333	0.567275	20	62693973	TCEA2;TCEA2	TSS200;5'UTR
536	cg02814719	SSRI_EXPExposed	-0.384308	-3.63907	0.000564552	-0.901614	-0.0112509	0.567275	22	24200184	SLC2A11;SLC2A11;SLC2A11;SLC2A11	1stExon;5'UTR;Body;Body
537	cg06387496	SSRI_EXPExposed	-0.49295	-3.64651	0.000551323	-0.885886	-0.013832	0.567275	7	2775674	GNA12	Body
538	cg03930857	SSRI_EXPExposed	0.428228	3.65744	0.000532425	-0.862751	0.0724957	0.567275	10	98062747	DNTT;DNTT	TSS1500;TSS1500
539	cg13088368	SSRI_EXPExposed	0.27792	3.67409	0.000504801	-0.827413	0.00911901	0.567275	20	42544716	TOX2;TOX2;TOX2	TSS200;Body;TSS200
540	cg19138755	SSRI_EXPExposed	-0.455556	-3.64434	0.000555141	-0.890464	-0.00999247	0.567275	6	37664611	MDGA1;MDGA1	1stExon;5'UTR
541	cg13728285	SSRI_EXPExposed	-0.408062	-3.63482	0.000572246	-0.910592	-0.0187192	0.567275	9	111617933	ACTL7B	1stExon
542	cg09287423	SSRI_EXPExposed	-0.526623	-3.65966	0.000528656	-0.85804	-0.0788437	0.567275	9	7597846
543	cg08947181	SSRI_EXPExposed	-0.257832	-3.6242	0.000591912	-0.933003	-0.03568	0.567275	1	40150278	HPCAL4	5'UTR
544	cg09632273	SSRI_EXPExposed	0.38512	3.6212	0.000597573	-0.939317	0.0167871	0.567275	6	31696229	DDAH2	Body
545	cg26805238	SSRI_EXPExposed	-0.521729	-3.67405	0.000504866	-0.827499	-0.0115404	0.567275	1	144931980	PDE4DIP;PDE4DIP;PDE4DIP;PDE4DIP	1stExon;5'UTR;Body;Body
546	cg23438841	SSRI_EXPExposed	0.854789	3.63967	0.000563462	-0.900332	0.0758609	0.567275	11	3663491	ART5;ART5;ART5	TSS200;1stExon;5'UTR
547	cg26466323	SSRI_EXPExposed	0.390877	3.62511	0.0005902	-0.931082	0.00942235	0.567275	19	19729535	PBX4	TSS200
548	cg12339860	SSRI_EXPExposed	0.383492	3.67248	0.000507412	-0.830835	0.0142643	0.567275	11	57282517	SLC43A1;SLC43A1	5'UTR;TSS200
549	cg11864309	SSRI_EXPExposed	-0.508315	-3.64441	0.00055502	-0.890319	-0.0578208	0.567275	17	53923100
550	cg15664640	SSRI_EXPExposed	0.343035	3.69113	0.000477976	-0.791196	0.0283275	0.567275	17	80829946	TBCD	Body
551	cg21157707	SSRI_EXPExposed	-0.570422	-3.63289	0.000575772	-0.914666	-0.0207906	0.567275	9	139908753	ABCA2;ABCA2	Body;Body
552	cg00813540	SSRI_EXPExposed	0.283246	3.64886	0.000547209	-0.880918	0.00858431	0.567275	19	50829104	KCNC3	Body
553	cg20573222	SSRI_EXPExposed	-0.553973	-3.61986	0.000600121	-0.942139	-0.0544548	0.567275	12	118406061	KSR2	TSS200
554	cg14232870	SSRI_EXPExposed	0.562399	3.69086	0.000478379	-0.791754	0.0936918	0.567275	11	70458782	SHANK2;SHANK2	Body;Body
555	cg02912161	SSRI_EXPExposed	1.73886	3.62994	0.000581198	-0.920888	0.155898	0.567275	6	43021554	CUL7;CUL7;CUL7	5'UTR;1stExon;1stExon
556	cg07658449	SSRI_EXPExposed	-0.341749	-3.63172	0.000577918	-0.917134	-0.053767	0.567275	12	111725167	CUX2	Body
557	cg08897510	SSRI_EXPExposed	-0.495127	-3.65056	0.000544234	-0.877302	-0.0319562	0.567275	19	12793468	DHPS;DHPS;DHPS;DHPS	TSS1500;TSS1500;TSS1500;TSS1500
558	cg07267550	SSRI_EXPExposed	0.35842	3.68729	0.000483904	-0.799371	0.0343668	0.567275	17	74536269	PRCD	1stExon
559	cg19410364	SSRI_EXPExposed	-0.349217	-3.68004	0.000495278	-0.814781	-0.0492131	0.567275	12	121647217	P2RX4	TSS1500
560	cg19914424	SSRI_EXPExposed	0.38541	3.65407	0.000538182	-0.869885	0.0234516	0.567275	21	30528044	MAP3K7CL;MAP3K7CL;MAP3K7CL;MAP3K7CL;MAP3K7CL;MAP3K7CL;MAP3K7CL;MAP3K7CL	5'UTR;Body;Body;Body;Body;Body;Body;Body
561	cg18397726	SSRI_EXPExposed	-0.617109	-3.6882	0.000482484	-0.797422	-0.0672997	0.567275	14	93395464	CHGA	Body
562	cg09797465	SSRI_EXPExposed	-0.264463	-3.66322	0.000522676	-0.850494	-0.0341141	0.567275	8	103449351
563	cg24364910	SSRI_EXPExposed	-0.176794	-3.62397	0.000592336	-0.933479	-0.0304346	0.567275	1	1961111	GABRD	Body
564	cg07499159	SSRI_EXPExposed	-0.461559	-3.66997	0.000511516	-0.836179	-0.0546223	0.567275	1	77528748	ST6GALNAC5	Body
565	cg02270765	SSRI_EXPExposed	-0.294932	-3.65808	0.000531337	-0.861394	-0.0367629	0.567275	4	84843504
566	cg19273378	SSRI_EXPExposed	0.491766	3.69939	0.000465464	-0.773602	0.0554295	0.567275	10	78946146	KCNMA1;KCNMA1;KCNMA1;KCNMA1	Body;Body;Body;Body
567	cg23285894	SSRI_EXPExposed	0.561738	3.6532	0.000539675	-0.871723	0.0813443	0.567275	13	74826365
568	cg02018102	SSRI_EXPExposed	-0.198543	-3.66681	0.000516713	-0.842883	-0.011306	0.567275	9	112677119	PALM2;PALM2;PALM2-AKAP2;PALM2-AKAP2	Body;Body;Body;Body
569	cg00070370	SSRI_EXPExposed	-0.221105	-3.65135	0.000542872	-0.87564	-0.0139202	0.567275	15	83439027	FSD2	Body
570	cg22801747	SSRI_EXPExposed	0.37882	3.64229	0.000558792	-0.894811	0.062101	0.567275	11	19332499
571	cg03050669	SSRI_EXPExposed	-0.316724	-3.70035	0.000464025	-0.771548	-0.04595	0.567275	1	3606777	TP73;TP73;TP73;TP73	TSS1500;TSS1500;Body;TSS1500
572	cg04739311	SSRI_EXPExposed	-0.272186	-3.68019	0.000495038	-0.814459	-0.0384319	0.567275	4	8216134	SH3TC1	Body
573	cg22975853	SSRI_EXPExposed	-0.284436	-3.6359	0.000570281	-0.908311	-0.0151379	0.567275	10	127789788	ADAM12;ADAM12	Body;Body
574	cg08206884	SSRI_EXPExposed	-0.486659	-3.62995	0.000581187	-0.920876	-0.0673549	0.567275	1	41295741	KCNQ4;KCNQ4	Body;Body
575	cg11185335	SSRI_EXPExposed	-0.200492	-3.6263	0.000587959	-0.928559	-0.0114768	0.567275	10	133880570
576	cg21514857	SSRI_EXPExposed	-0.241663	-3.63538	0.000571225	-0.909407	-0.0241913	0.567275	8	52721802	PXDNL	1stExon
577	cg06874822	SSRI_EXPExposed	-0.245455	-3.67564	0.000502308	-0.824129	-0.0419388	0.567275	22	50918409
578	cg23812848	SSRI_EXPExposed	-0.434064	-3.68052	0.000494523	-0.813769	-0.0607734	0.567275	7	158232980	PTPRN2;PTPRN2;PTPRN2;PTPRN2;PTPRN2	Body;Body;Body;Body;Body
579	cg10838510	SSRI_EXPExposed	0.269273	3.63049	0.000580176	-0.91972	0.0164286	0.567275	1	47030910	MKNK1-AS1;MKNK1;MKNK1;MKNK1;MKNK1;MKNK1	Body;Body;Body;Body;Body;Body
580	cg03600303	SSRI_EXPExposed	-0.333418	-3.6482	0.000548362	-0.882314	-0.0522035	0.567275	2	30368009
581	cg21904709	SSRI_EXPExposed	0.240214	3.64986	0.00054546	-0.878794	0.0232583	0.567275	5	112214795	REEP5;SRP19	Body;Body
582	cg01901274	SSRI_EXPExposed	-0.209786	-3.65565	0.000535475	-0.86654	-0.0325657	0.567275	8	28474361
583	cg06906827	SSRI_EXPExposed	-0.744338	-3.66515	0.000519455	-0.846394	-0.0888776	0.567275	14	42074073
584	cg10486820	SSRI_EXPExposed	-0.254964	-3.67511	0.000503159	-0.825252	-0.0341837	0.567275	6	51972234
585	cg11328054	SSRI_EXPExposed	-0.472979	-3.6716	0.000508854	-0.832718	-0.0391114	0.567275	7	159023335
586	cg16194746	SSRI_EXPExposed	-0.356559	-3.6206	0.000598712	-0.94058	-0.0351432	0.567275	8	8341955
587	cg19037832	SSRI_EXPExposed	0.618051	3.66869	0.000513615	-0.838894	0.0979364	0.567275	2	84304635
588	cg19777783	SSRI_EXPExposed	-0.210337	-3.64825	0.000548263	-0.882194	-0.0348158	0.567275	12	129309376	SLC15A4	TSS1500
589	cg09745307	SSRI_EXPExposed	-0.290873	-3.629	0.000582931	-0.922863	-0.0381781	0.567275	5	35048945	AGXT2	TSS1500
590	cg07603278	SSRI_EXPExposed	-0.231014	-3.64436	0.000555107	-0.890423	-0.0319606	0.567275	7	44262985	CAMK2B;CAMK2B;CAMK2B;CAMK2B;CAMK2B;CAMK2B;CAMK2B;CAMK2B	Body;Body;Body;Body;Body;Body;Body;Body
591	cg16536739	SSRI_EXPExposed	0.222399	3.64276	0.000557952	-0.893814	0.0340352	0.567275	10	99532636	SFRP5	TSS1500
592	cg07795931	SSRI_EXPExposed	0.720494	3.62763	0.000585489	-0.925767	0.0783938	0.567275	12	119697414
593	cg00589002	SSRI_EXPExposed	-0.254879	-3.70064	0.000463594	-0.770932	-0.0434708	0.567275	1	3606082	TP73;TP73;TP73;TP73	TSS1500;TSS1500;Body;TSS1500
594	cg05277793	SSRI_EXPExposed	0.68742	3.69135	0.000477635	-0.790722	0.0724147	0.567275	11	5173436	OR52A1	1stExon
595	cg07583470	SSRI_EXPExposed	-0.509244	-3.62936	0.000582265	-0.922105	-0.0574473	0.567275	1	22285459
596	cg16003706	SSRI_EXPExposed	0.429666	3.63348	0.000574695	-0.913424	0.0433673	0.567275	16	21244466	ANKS4B	TSS1500
597	cg06065059	SSRI_EXPExposed	-0.235947	-3.68734	0.000483826	-0.799265	-0.0331019	0.567275	19	2587175	GNG7	5'UTR
598	cg06714901	SSRI_EXPExposed	-0.327615	-3.67197	0.000508244	-0.831922	-0.0217301	0.567275	12	111283526	CCDC63;CCDC63;CCDC63	TSS1500;TSS1500;TSS1500
599	cg09068407	SSRI_EXPExposed	0.317084	3.64325	0.000557077	-0.892773	0.0258976	0.567275	11	128337964	ETS1;ETS1;ETS1	Body;Body;Body
600	cg10417128	SSRI_EXPExposed	-0.454004	-3.68995	0.000479777	-0.79369	-0.0386481	0.567275	2	152564724	NEB;NEB;NEB	Body;Body;Body
601	cg18129786	SSRI_EXPExposed	-0.289524	-3.66975	0.000511867	-0.836633	-0.021512	0.567275	3	44519983	ZNF445	TSS1500
602	cg24603969	SSRI_EXPExposed	-0.481742	-3.69544	0.000471404	-0.782012	-0.0753618	0.567275	6	143223013	HIVEP2	5'UTR
603	cg14631028	SSRI_EXPExposed	0.357233	3.66834	0.000514177	-0.83962	0.0582195	0.567275	1	159930844	LINC01133	TSS200
604	cg08783253	SSRI_EXPExposed	0.294372	3.68992	0.000479828	-0.79376	0.0204138	0.567275	17	40996565	AOC2;AOC2	TSS200;TSS200
605	cg22154765	SSRI_EXPExposed	0.402017	3.62528	0.000589876	-0.930718	0.0670262	0.567275	9	75200681	TMC1	5'UTR
606	cg04041616	SSRI_EXPExposed	-0.259857	-3.65957	0.000528801	-0.858221	-0.0228666	0.567275	20	48403630
607	cg03580107	SSRI_EXPExposed	-0.19105	-3.67248	0.000507413	-0.830837	-0.0319096	0.567275	1	1854473
608	cg18356683	SSRI_EXPExposed	-0.210843	-3.62078	0.000598374	-0.940205	-0.0141459	0.567275	7	139251615	HIPK2;HIPK2	3'UTR;3'UTR
609	cg17022365	SSRI_EXPExposed	0.326031	3.66321	0.000522697	-0.85052	0.0289942	0.567275	11	10499641	AMPD3;AMPD3;AMPD3;AMPD3;AMPD3	5'UTR;Body;Body;Body;Body
610	cg21945289	SSRI_EXPExposed	-0.433291	-3.64913	0.000546735	-0.880344	-0.0411425	0.567275	2	144895454	GTDC1;GTDC1;GTDC1	Body;Body;Body
611	cg12059540	SSRI_EXPExposed	0.267435	3.69104	0.000478114	-0.791388	0.0352263	0.567275	8	19444419	CSGALNACT1;CSGALNACT1;CSGALNACT1	5'UTR;Body;5'UTR
612	cg17259886	SSRI_EXPExposed	-0.381487	-3.62649	0.000587605	-0.92816	-0.041047	0.567275	5	147040667	JAKMIP2	Body
613	cg23704578	SSRI_EXPExposed	-0.269609	-3.63018	0.000580761	-0.920389	-0.016067	0.567275	18	47395240	MYO5B	Body
614	cg03591420	SSRI_EXPExposed	-0.380534	-3.68518	0.000487176	-0.803841	-0.064243	0.567275	3	187346840
615	cg05521732	SSRI_EXPExposed	-0.320346	-3.64375	0.000556195	-0.891722	-0.0460481	0.567275	19	7676701	CAMSAP3;CAMSAP3	Body;Body
616	cg25555787	SSRI_EXPExposed	-0.205991	-3.62065	0.000598619	-0.940476	-0.0353757	0.567275	6	41196139	TREML4;TREML4	5'UTR;1stExon
617	cg09073443	SSRI_EXPExposed	-0.468138	-3.66863	0.000513705	-0.839011	-0.0784045	0.567275	8	329193
618	cg09595290	SSRI_EXPExposed	-0.197026	-3.65379	0.000538658	-0.870472	-0.0146145	0.567275	10	125807504	CHST15	TSS1500
619	cg12079266	SSRI_EXPExposed	-0.179733	-3.6195	0.000600814	-0.942905	-0.0083125	0.567275	18	55924005	NEDD4L;NEDD4L;NEDD4L;NEDD4L;NEDD4L;NEDD4L;NEDD4L;NEDD4L;NEDD4L	5'UTR;Body;5'UTR;5'UTR;5'UTR;Body;Body;Body;5'UTR
620	cg02495149	SSRI_EXPExposed	-0.368677	-3.65752	0.000532285	-0.862577	-0.0629853	0.567275	10	14282661	FRMD4A	Body
621	cg18170098	SSRI_EXPExposed	0.200352	3.68104	0.000493699	-0.812664	0.00453844	0.567275	16	71880032	ATXN1L;ATXN1L	5'UTR;Body
622	cg21786116	SSRI_EXPExposed	-0.289452	-3.6454	0.000553268	-0.888222	-0.0394726	0.567275	18	34214775	FHOD3;FHOD3;FHOD3	Body;Body;Body
623	cg15120413	SSRI_EXPExposed	0.292086	3.67208	0.000508062	-0.831685	0.012265	0.567275	5	53753195
624	cg00005861	SSRI_EXPExposed	-0.273754	-3.65006	0.000545105	-0.878363	-0.0290623	0.567275	10	112068221
625	cg16416437	SSRI_EXPExposed	-0.33208	-3.62395	0.000592371	-0.933518	-0.0569428	0.567275	20	42428574
626	cg04038801	SSRI_EXPExposed	-0.219348	-3.67801	0.000498514	-0.8191	-0.0374558	0.567275	10	125263142
627	cg03955765	SSRI_EXPExposed	0.293268	3.66096	0.000526454	-0.855271	0.00780951	0.567275	18	67616318	CD226;CD226;CD226	TSS1500;5'UTR;5'UTR
628	cg03570383	SSRI_EXPExposed	0.279726	3.6752	0.000503018	-0.825066	0.0157353	0.567275	9	116207118	RGS3;RGS3	1stExon;5'UTR
629	cg04084126	SSRI_EXPExposed	0.320453	3.63813	0.00056624	-0.903594	0.0418609	0.567275	4	170580991	CLCN3;CLCN3;CLCN3;CLCN3	TSS1500;Body;Body;Body
630	cg09231755	SSRI_EXPExposed	0.301249	3.70102	0.000463029	-0.770123	0.0345668	0.567275	8	52920947
631	cg27554973	SSRI_EXPExposed	-0.427136	-3.625	0.000590401	-0.931309	-0.0720868	0.567275	1	149155792
632	cg07025785	SSRI_EXPExposed	-0.437741	-3.66863	0.000513707	-0.839013	-0.0286339	0.567275	14	76734368
633	cg21723993	SSRI_EXPExposed	-0.427676	-3.65766	0.000532047	-0.86228	-0.0513933	0.567275	22	33665299
634	cg20968194	SSRI_EXPExposed	0.221447	3.64996	0.000545288	-0.878585	0.027268	0.567275	20	50017103	NFATC2;NFATC2;NFATC2;NFATC2;NFATC2;NFATC2;NFATC2;NFATC2	Body;Body;Body;Body;Body;Body;Body;Body
635	cg12990093	SSRI_EXPExposed	0.217804	3.63796	0.000566552	-0.903959	0.0172526	0.567275	4	88570587	DMP1;DMP1	TSS1500;TSS1500
636	cg24049616	SSRI_EXPExposed	0.299955	3.63524	0.000571474	-0.909697	0.0259657	0.567275	16	55359029	IRX6	1stExon
637	cg02711470	SSRI_EXPExposed	-0.386055	-3.64077	0.000561491	-0.898008	-0.0361165	0.567275	8	53479270	FAM150A	TSS1500
638	cg25791901	SSRI_EXPExposed	-0.334973	-3.6938	0.000473884	-0.785493	-0.0368697	0.567275	20	39161049
639	cg25350269	SSRI_EXPExposed	0.43576	3.67519	0.000503028	-0.825079	0.0733603	0.567275	1	117515292	PTGFRN	Body
640	cg16976189	SSRI_EXPExposed	-0.247705	-3.68717	0.000484086	-0.799621	-0.010073	0.567275	2	67624291	ETAA1	TSS200
641	cg09580441	SSRI_EXPExposed	-0.316091	-3.6969	0.000469196	-0.778899	-0.0530612	0.567275	22	34053370	LARGE;LARGE	Body;Body
642	cg02017041	SSRI_EXPExposed	0.338264	3.6813	0.000493289	-0.812111	0.0238936	0.567275	19	35521054	SCN1B;SCN1B	TSS1500;TSS1500
643	cg06062387	SSRI_EXPExposed	-0.180864	-3.68056	0.000494453	-0.813675	-0.0104271	0.567275	3	137982429	ARMC8;ARMC8;ARMC8;ARMC8;NME9	Body;Body;Body;Body;Body
644	cg13228596	SSRI_EXPExposed	-0.368338	-3.64726	0.000549998	-0.88429	-0.0252018	0.567275	1	17952424	ARHGEF10L;ARHGEF10L	Body;Body
645	cg22520587	SSRI_EXPExposed	0.428025	3.62627	0.000588014	-0.928621	0.0707031	0.567275	6	129829269	LAMA2;LAMA2	Body;Body
646	cg01940139	SSRI_EXPExposed	-0.196366	-3.64228	0.000558803	-0.894825	-0.012435	0.567275	12	10460639	KLRD1;KLRD1;KLRD1;KLRD1;KLRD1	1stExon;5'UTR;5'UTR;5'UTR;1stExon
647	cg17929065	SSRI_EXPExposed	0.235912	3.62508	0.000590257	-0.931147	0.02322	0.567275	2	192747379
648	cg02759377	SSRI_EXPExposed	0.36226	3.64597	0.000552272	-0.887027	0.0184535	0.567275	9	99079634	SLC35D2	Body
649	cg01808320	SSRI_EXPExposed	-0.398809	-3.6327	0.000576124	-0.915071	-0.036876	0.567275	1	224927238	CNIH3	3'UTR
650	cg07645461	SSRI_EXPExposed	0.450886	3.6924	0.000476026	-0.788485	0.0178909	0.567275	13	42535296	KIAA0564;KIAA0564	TSS200;TSS200
651	cg16570273	SSRI_EXPExposed	-0.408578	-3.65153	0.000542561	-0.87526	-0.0643053	0.567275	12	131647128
652	cg19248557	SSRI_EXPExposed	-0.360902	-3.70102	0.000463019	-0.770108	-0.0612765	0.567275	6	32407838	HLA-DRA	Body
653	cg17053538	SSRI_EXPExposed	-0.190571	-3.6212	0.000597569	-0.939312	-0.0113369	0.567275	5	121766285	SNCAIP	Body
654	cg21998542	SSRI_EXPExposed	0.278133	3.64068	0.000561662	-0.898209	0.0297861	0.567275	10	33605101	NRP1;NRP1;NRP1;NRP1;NRP1;NRP1	Body;Body;Body;Body;Body;Body
655	cg12592762	SSRI_EXPExposed	-0.328359	-3.65192	0.00054188	-0.874427	-0.0308682	0.567275	16	88807929	LOC339059;PIEZO1	TSS1500;Body
656	cg05011216	SSRI_EXPExposed	-0.274766	-3.63851	0.00056555	-0.902785	-0.0434913	0.567275	22	43551308	TSPO;TSPO;TSPO;TSPO	5'UTR;Body;5'UTR;5'UTR
657	cg03445722	SSRI_EXPExposed	0.246397	3.62184	0.000596353	-0.937961	0.0217927	0.567275	3	127886887	EEFSEC	Body
658	cg04131508	SSRI_EXPExposed	0.242783	3.70229	0.000461142	-0.767413	0.0349864	0.567275	6	164203925
659	cg02076818	SSRI_EXPExposed	0.259002	3.62197	0.000596116	-0.937698	0.0441949	0.567275	4	32351541
660	cg22321985	SSRI_EXPExposed	0.213074	3.67941	0.000496284	-0.816127	0.0143285	0.567275	16	3776301	CREBBP;CREBBP	3'UTR;3'UTR
661	cg13461813	SSRI_EXPExposed	-0.316631	-3.69547	0.000471361	-0.781953	-0.029946	0.567275	13	114193576	TMCO3	Body
662	cg23599033	SSRI_EXPExposed	-0.327703	-3.6554	0.0005359	-0.867067	-0.0515737	0.567275	2	53485499
663	cg06946397	SSRI_EXPExposed	0.284953	3.6833	0.000490136	-0.807858	0.0420658	0.567275	3	36804165
664	cg03916364	SSRI_EXPExposed	0.188591	3.63814	0.00056622	-0.90357	0.0097628	0.567275	12	49624394
665	cg01032316	SSRI_EXPExposed	-0.327681	-3.66567	0.000518596	-0.845296	-0.0324877	0.567275	4	15338089	LOC101929095	Body
666	cg10947500	SSRI_EXPExposed	-0.541708	-3.64068	0.000561656	-0.898202	-0.0872222	0.567275	6	118985774	CEP85L	5'UTR
667	cg22045256	SSRI_EXPExposed	0.271858	3.68124	0.000493369	-0.812219	0.0288322	0.567275	2	114550166
668	cg22559506	SSRI_EXPExposed	0.446893	3.68721	0.000484026	-0.799539	0.0378044	0.567275	11	27956471
669	cg20573070	SSRI_EXPExposed	-0.153533	-3.66271	0.000523518	-0.851561	-0.0264941	0.567275	16	22174400
670	cg22082267	SSRI_EXPExposed	0.573486	3.63897	0.000564735	-0.901829	0.0958725	0.567275	11	56112153	OR8K1	TSS1500
671	cg02821342	SSRI_EXPExposed	0.309886	3.62874	0.000583417	-0.923416	0.0525073	0.567275	7	130793551	MKLN1;FLJ43663	TSS1500;Body
672	cg06266853	SSRI_EXPExposed	-0.228669	-3.64618	0.000551896	-0.886576	-0.0387976	0.567275	6	29589707	GABBR1;GABBR1;GABBR1	Body;Body;Body
673	cg12104056	SSRI_EXPExposed	-0.36075	-3.65125	0.00054305	-0.875858	-0.0558995	0.567275	5	107075930
674	cg14569727	SSRI_EXPExposed	-0.416398	-3.69849	0.000466808	-0.775514	-0.0322987	0.567275	16	88797119	LOC100289580;PIEZO1	TSS1500;Body
675	cg09970511	SSRI_EXPExposed	0.266069	3.63059	0.000579999	-0.919518	0.0146185	0.567275	6	56823640	BEND6	5'UTR
676	cg11128436	SSRI_EXPExposed	0.22521	3.65966	0.000528651	-0.858033	0.00528859	0.567275	10	76586368	MYST4	TSS200
677	cg05086639	SSRI_EXPExposed	-0.412879	-3.63327	0.00057508	-0.913869	-0.0296968	0.567275	19	30326037
678	cg02717547	SSRI_EXPExposed	-0.276577	-3.64501	0.000553958	-0.889049	-0.0180249	0.567275	13	20971320
679	cg11934352	SSRI_EXPExposed	-0.204045	-3.64267	0.000558114	-0.894006	-0.0140437	0.567275	12	12374749	LRP6	Body
680	cg12466071	SSRI_EXPExposed	-0.334058	-3.66686	0.000516629	-0.842775	-0.0508403	0.567275	13	29070800
681	cg20958876	SSRI_EXPExposed	-0.372353	-3.6317	0.000577947	-0.917167	-0.0582616	0.567275	9	118378086
682	cg08643176	SSRI_EXPExposed	-0.267714	-3.6375	0.000567378	-0.904925	-0.0136386	0.567275	8	141917886	PTK2;PTK2;PTK2	Body;5'UTR;5'UTR
683	cg16250754	SSRI_EXPExposed	0.257852	3.64074	0.000561556	-0.898084	0.0153019	0.567275	5	40841579	CARD6	1stExon
684	cg07414525	SSRI_EXPExposed	0.55397	3.64116	0.00056081	-0.897203	0.0616802	0.567275	3	390449	CHL1	Body
685	cg04493195	SSRI_EXPExposed	-0.292439	-3.65356	0.000539054	-0.870959	-0.0258252	0.567275	1	237922677	RYR2	Body
686	cg25461290	SSRI_EXPExposed	0.314633	3.67333	0.000506045	-0.829046	0.0274289	0.567275	8	142276422
687	cg05184072	SSRI_EXPExposed	0.254493	3.66928	0.000512637	-0.837631	0.0405427	0.567275	10	101813599	CPN1	Body
688	cg23539715	SSRI_EXPExposed	0.19588	3.66721	0.000516041	-0.842021	0.0145841	0.567275	3	61656598	PTPRG	Body
689	cg18262224	SSRI_EXPExposed	-0.348073	-3.61971	0.000600409	-0.942457	-0.0433308	0.567275	5	153280952
690	cg00776741	SSRI_EXPExposed	-0.437663	-3.6445	0.000554856	-0.890123	-0.0221378	0.567275	11	71212278	NADSYN1	Body
691	cg13609344	SSRI_EXPExposed	0.24154	3.63161	0.000578122	-0.917368	0.0246948	0.567275	8	120631500	ENPP2;ENPP2;ENPP2;ENPP2;ENPP2;ENPP2	ExonBnd;ExonBnd;ExonBnd;Body;Body;Body
692	cg16833163	SSRI_EXPExposed	0.27748	3.63811	0.000566276	-0.903636	0.0383508	0.567275	1	6795889
693	cg24711070	SSRI_EXPExposed	-0.398058	-3.67229	0.000507723	-0.831242	-0.0539926	0.567275	11	118842126	FOXR1	TSS1500
694	cg18303722	SSRI_EXPExposed	0.251297	3.69837	0.00046699	-0.775773	0.0288815	0.567275	19	1927253
695	cg19998294	SSRI_EXPExposed	-0.649457	-3.62802	0.000584768	-0.924949	-0.0804597	0.567275	10	18629497	CACNB2;CACNB2;CACNB2;CACNB2;CACNB2;CACNB2;CACNB2;CACNB2	Body;TSS200;Body;Body;Body;Body;Body;Body
696	cg11462459	SSRI_EXPExposed	-0.368731	-3.64764	0.000549335	-0.88349	-0.0500093	0.567275	8	21155258
697	cg25281171	SSRI_EXPExposed	0.339275	3.68507	0.000487354	-0.804083	0.0102844	0.567275	1	111149507	KCNA2	TSS1500
698	cg00249614	SSRI_EXPExposed	-0.391549	-3.68938	0.000480656	-0.794905	-0.0374423	0.567275	1	59593751
699	cg03977056	SSRI_EXPExposed	0.314707	3.6183	0.000603104	-0.945427	0.036709	0.568622	2	12595966	LOC100506457	Body
700	cg00465464	SSRI_EXPExposed	-0.289638	-3.61667	0.000606233	-0.94886	-0.0267078	0.570756	4	72690898
701	cg00399591	SSRI_EXPExposed	-0.3022	-3.6158	0.000607912	-0.950694	-0.0102977	0.57152	16	18802159	RPS15A;RPS15A	TSS1500;TSS1500
702	cg13432102	SSRI_EXPExposed	-0.280188	-3.61453	0.000610377	-0.953378	-0.0450351	0.573021	14	25162193
703	cg06069179	SSRI_EXPExposed	-0.813496	-3.61319	0.000612972	-0.956192	-0.021538	0.574174	17	33288421	CCT6B;CCT6B;ZNF830	1stExon;5'UTR;TSS200
704	cg22596625	SSRI_EXPExposed	-0.453043	-3.61255	0.000614219	-0.95754	-0.0597757	0.574174	7	141869742	MGAM2	Body
705	cg22256377	SSRI_EXPExposed	-0.293631	-3.61289	0.000613555	-0.956823	-0.0394033	0.574174	22	43390812	PACSIN2	5'UTR
706	cg12302402	SSRI_EXPExposed	-0.475042	-3.60345	0.000632198	-0.976676	-0.0795888	0.574243	11	18230629	LOC494141;LOC494141;LOC494141	TSS200;TSS200;TSS1500
707	cg03327615	SSRI_EXPExposed	0.407804	3.60046	0.000638214	-0.982958	0.01776	0.574243	3	143690246	C3orf58	TSS1500
708	cg24566400	SSRI_EXPExposed	0.385946	3.59989	0.000639361	-0.984149	0.00902452	0.574243	10	95361208	RBP4	TSS1500
709	cg25040679	SSRI_EXPExposed	0.367472	3.61012	0.000618975	-0.962656	0.0307974	0.574243	16	31044362	STX4;STX4;STX4	TSS1500;TSS1500;TSS200
710	cg12223840	SSRI_EXPExposed	-0.227875	-3.59971	0.000639742	-0.984544	-0.0384814	0.574243	2	121071721
711	cg20686064	SSRI_EXPExposed	-0.728399	-3.60747	0.000624191	-0.968222	-0.0675107	0.574243	6	322964	DUSP22;DUSP22;DUSP22;DUSP22;DUSP22	Body;Body;Body;Body;Body
712	cg02332500	SSRI_EXPExposed	-0.211059	-3.60332	0.000632467	-0.976958	-0.0229208	0.574243	5	60459327	C5orf43	TSS1500
713	cg22989843	SSRI_EXPExposed	0.336183	3.60637	0.00062637	-0.970533	0.0290803	0.574243	2	223154201	PAX3;PAX3;PAX3;PAX3;PAX3;PAX3	Body;Body;Body;Body;Body;Body
714	cg24714905	SSRI_EXPExposed	1.57268	3.60929	0.000620597	-0.964392	0.190462	0.574243	13	100637241	ZIC2	Body
715	cg10802702	SSRI_EXPExposed	-0.308343	-3.60334	0.000632428	-0.976917	-0.0424278	0.574243	12	18853442	PLCZ1;PLCZ1	Body;Body
716	cg08577850	SSRI_EXPExposed	-0.156203	-3.6013	0.000636526	-0.981201	-0.00746974	0.574243	16	84156949	HSDL1;HSDL1	3'UTR;3'UTR
717	cg15959548	SSRI_EXPExposed	-0.471534	-3.60376	0.000631587	-0.976034	-0.0776001	0.574243	22	34139861	LARGE-AS1;LARGE-AS1;LARGE;LARGE	Body;Body;Body;Body
718	cg02878604	SSRI_EXPExposed	-0.208866	-3.60928	0.000620624	-0.964421	-0.0134001	0.574243	12	6832112	COPS7A;COPS7A;COPS7A;COPS7A	TSS1500;TSS1500;TSS1500;TSS1500
719	cg26502485	SSRI_EXPExposed	0.180152	3.60047	0.00063819	-0.982932	0.0124508	0.574243	5	95018729	SPATA9	TSS200
720	cg18435670	SSRI_EXPExposed	-0.534085	-3.60279	0.000633516	-0.978058	-0.0837197	0.574243	2	12416987
721	cg11058900	SSRI_EXPExposed	1.66493	3.60307	0.000632952	-0.977466	0.155813	0.574243	6	43021741	CUL7;CUL7	TSS200;TSS200
722	cg02367916	SSRI_EXPExposed	-0.278543	-3.60508	0.000628946	-0.973255	-0.0160947	0.574243	19	55424299	NCR1;NCR1;NCR1;NCR1;NCR1	Body;3'UTR;3'UTR;3'UTR;Body
723	cg25077579	SSRI_EXPExposed	-0.325825	-3.60782	0.000623494	-0.967481	-0.0488303	0.574243	19	823841
724	cg09591181	SSRI_EXPExposed	-0.424242	-3.59947	0.000640222	-0.985041	-0.0636	0.574243	4	184509625
725	cg09831553	SSRI_EXPExposed	0.522174	3.6036	0.000631902	-0.976365	0.0287568	0.574243	20	60943241	LAMA5	TSS1500
726	cg27050991	SSRI_EXPExposed	-0.277414	-3.60448	0.000630143	-0.974516	-0.0155939	0.574243	4	6998522	TBC1D14;TBC1D14;TBC1D14;TBC1D14	Body;Body;Body;Body
727	cg12998343	SSRI_EXPExposed	-0.435471	-3.59937	0.000640434	-0.98526	-0.0673184	0.574243	17	72591751
728	cg09436389	SSRI_EXPExposed	0.526032	3.60374	0.000631614	-0.976063	0.0852003	0.574243	5	96171678
729	cg01009952	SSRI_EXPExposed	-0.26339	-3.60882	0.000621529	-0.965387	-0.0243924	0.574243	13	23441033
730	cg09899041	SSRI_EXPExposed	-0.207488	-3.6071	0.000624928	-0.969004	-0.0355883	0.574243	1	42506354
731	cg12368839	SSRI_EXPExposed	-0.247744	-3.60065	0.000637828	-0.982556	-0.0168076	0.574243	2	173888584	RAPGEF4;RAPGEF4;RAPGEF4;RAPGEF4;RAPGEF4	Body;Body;Body;Body;Body
732	cg06740227	SSRI_EXPExposed	0.365423	3.60272	0.000633665	-0.978213	0.0218803	0.574243	12	86229804	RASSF9	Body
733	cg11346550	SSRI_EXPExposed	0.224018	3.60566	0.000627784	-0.972029	0.0249579	0.574243	5	96149902	ERAP1	TSS200
734	cg16425032	SSRI_EXPExposed	0.32503	3.60369	0.000631722	-0.976176	0.040326	0.574243	15	74016727
735	cg13698856	SSRI_EXPExposed	-0.282398	-3.60738	0.000624376	-0.968418	-0.0185147	0.574243	1	198946985
736	cg06980531	SSRI_EXPExposed	-0.21243	-3.59825	0.000642692	-0.987595	-0.0356586	0.574705	5	167957361	FBLL1	Body
737	cg16816400	SSRI_EXPExposed	-0.201813	-3.59849	0.000642208	-0.987095	-0.0300712	0.574705	9	137809991	FCN1	TSS200
738	cg03214637	SSRI_EXPExposed	-0.340275	-3.59763	0.000643963	-0.988906	-0.0478282	0.575061	1	244145465
739	cg11469540	SSRI_EXPExposed	-0.456549	-3.59588	0.00064754	-0.992579	-0.0432076	0.576692	17	21189254	MAP2K3	Body
740	cg18778827	SSRI_EXPExposed	-0.257984	-3.59597	0.000647361	-0.992396	-0.0411947	0.576692	19	51914322	SIGLEC10;SIGLEC10;SIGLEC10;SIGLEC10;SIGLEC10;SIGLEC10;SIGLEC10	3'UTR;3'UTR;3'UTR;3'UTR;3'UTR;3'UTR;3'UTR
741	cg15544402	SSRI_EXPExposed	0.28342	3.57578	0.000690019	-1.03472	0.0227948	0.580204	2	24299646	SF3B14	TSS1500
742	cg06164957	SSRI_EXPExposed	-0.627119	-3.56183	0.000721034	-1.06388	-0.0388154	0.580204	1	2005268	PRKCZ;PRKCZ;PRKCZ;PRKCZ	1stExon;TSS200;5'UTR;Body
743	cg14225031	SSRI_EXPExposed	0.442332	3.58397	0.000672393	-1.01756	0.0717785	0.580204	9	129387848	LMX1B	Body
744	cg01511356	SSRI_EXPExposed	0.31025	3.56585	0.00071197	-1.05549	0.0529422	0.580204	6	28715652
745	cg14921416	SSRI_EXPExposed	-0.350394	-3.57224	0.00069777	-1.04213	-0.0229678	0.580204	20	3693158
746	cg05474107	SSRI_EXPExposed	0.324121	3.56933	0.000704206	-1.04822	0.00433174	0.580204	11	77705667	INTS4	1stExon
747	cg16163116	SSRI_EXPExposed	-0.437732	-3.58071	0.000679353	-1.02439	-0.0422029	0.580204	1	3608758	TP73;TP73;TP73;TP73	Body;Body;Body;Body
748	cg16338816	SSRI_EXPExposed	0.273974	3.57301	0.00069608	-1.04052	0.00228596	0.580204	10	18948217	ARL5B	TSS200
749	cg17142950	SSRI_EXPExposed	0.471821	3.5758	0.000689978	-1.03468	0.0716009	0.580204	1	84766782	SAMD13;SAMD13	TSS1500;Body
750	cg16767964	SSRI_EXPExposed	-0.324212	-3.57918	0.000682656	-1.02761	-0.0435228	0.580204	14	21167096	RNASE4;RNASE4	5'UTR;5'UTR
751	cg21802096	SSRI_EXPExposed	-0.229377	-3.58753	0.000664875	-1.0101	-0.0321168	0.580204	3	56254785	ERC2	Body
752	cg17976021	SSRI_EXPExposed	0.238256	3.58986	0.000659997	-1.00522	0.0328482	0.580204	1	84851145	UOX	Body
753	cg00690280	SSRI_EXPExposed	-0.371875	-3.5754	0.000690851	-1.03552	-0.0636512	0.580204	20	44332733	WFDC10B;WFDC13;WFDC10B	Body;Body;5'UTR
754	cg20706049	SSRI_EXPExposed	-0.267109	-3.5657	0.000712302	-1.0558	-0.015556	0.580204	2	110026630	SH3RF3	Body
755	cg13872324	SSRI_EXPExposed	-0.343186	-3.57369	0.00069459	-1.0391	-0.0458714	0.580204	2	21586075
756	cg12707909	SSRI_EXPExposed	0.33937	3.57842	0.000684293	-1.02919	0.0188551	0.580204	3	191032032	UTS2B	5'UTR
757	cg16075940	SSRI_EXPExposed	-0.267601	-3.5662	0.000711178	-1.05475	-0.0192751	0.580204	6	109557698
758	cg12667040	SSRI_EXPExposed	0.752902	3.57583	0.000689912	-1.03462	0.100584	0.580204	9	672059	KANK1;KANK1;KANK1	5'UTR;5'UTR;5'UTR
759	cg22942760	SSRI_EXPExposed	0.16984	3.58254	0.000675441	-1.02056	0.0126745	0.580204	12	124455724	CCDC92;CCDC92;CCDC92;CCDC92;CCDC92;CCDC92	5'UTR;5'UTR;5'UTR;5'UTR;5'UTR;5'UTR
760	cg25361710	SSRI_EXPExposed	-0.366311	-3.56225	0.00072008	-1.063	-0.0623438	0.580204	5	81205742
761	cg13442567	SSRI_EXPExposed	-0.37022	-3.56883	0.000705315	-1.04926	-0.0464683	0.580204	7	158200389	PTPRN2;PTPRN2;PTPRN2	Body;Body;Body
762	cg21689511	SSRI_EXPExposed	-0.249322	-3.56476	0.000714403	-1.05775	-0.0228431	0.580204	21	47935083	DIP2A;DIP2A;DIP2A;DIP2A;DIP2A;DIP2A	Body;Body;Body;Body;Body;Body
763	cg09747671	SSRI_EXPExposed	-0.219978	-3.58778	0.000664345	-1.00957	-0.0313784	0.580204	19	13985500	MIR181C;MIR181D	TSS200;TSS200
764	cg21044434	SSRI_EXPExposed	-0.457795	-3.57122	0.000700005	-1.04425	-0.0729414	0.580204	8	94592584
765	cg13937361	SSRI_EXPExposed	-0.217709	-3.57464	0.00069249	-1.03709	-0.0116019	0.580204	7	115321244
766	cg13332706	SSRI_EXPExposed	-0.260259	-3.57128	0.000699873	-1.04412	-0.0230849	0.580204	3	149510965	C3orf16	TSS1500
767	cg25552935	SSRI_EXPExposed	0.186258	3.56573	0.000712242	-1.05574	0.0132636	0.580204	2	11506727
768	cg07173218	SSRI_EXPExposed	-0.286868	-3.56706	0.000709263	-1.05296	-0.0486156	0.580204	1	9410333	SPSB1	5'UTR
769	cg13133526	SSRI_EXPExposed	0.749501	3.58315	0.000674135	-1.01927	0.117867	0.580204	6	157962824	ZDHHC14;ZDHHC14	Body;Body
770	cg16520225	SSRI_EXPExposed	0.341586	3.57085	0.000700837	-1.04504	0.0145876	0.580204	18	72266155	LOC400657	TSS1500
771	cg14135527	SSRI_EXPExposed	-0.255282	-3.56428	0.000715483	-1.05875	-0.0429937	0.580204	4	8142312	ABLIM2;ABLIM2;ABLIM2;ABLIM2;ABLIM2;ABLIM2;ABLIM2	Body;Body;Body;Body;Body;Body;Body
772	cg26898443	SSRI_EXPExposed	-0.265251	-3.56876	0.000705453	-1.04939	-0.0166215	0.580204	15	42701929	CAPN3;CAPN3;CAPN3;CAPN3;CAPN3;CAPN3	5'UTR;5'UTR;Body;Body;Body;Body
773	cg07275871	SSRI_EXPExposed	-0.35606	-3.57466	0.000692465	-1.03707	-0.027097	0.580204	4	24917221	CCDC149	5'UTR
774	cg21251475	SSRI_EXPExposed	0.29345	3.59235	0.000654817	-0.999991	0.0316204	0.580204	12	116970856	NCRNA00173;NCRNA00173	TSS1500;TSS1500
775	cg05658956	SSRI_EXPExposed	-0.242621	-3.59033	0.000659012	-1.00423	-0.0298475	0.580204	19	42584517	ZNF574	Body
776	cg27579316	SSRI_EXPExposed	-0.320519	-3.58392	0.000672494	-1.01766	-0.0346629	0.580204	15	26137365
777	cg14801164	SSRI_EXPExposed	0.537022	3.5713	0.000699841	-1.04409	0.0896467	0.580204	4	190393519
778	cg00729011	SSRI_EXPExposed	-0.249256	-3.57505	0.000691598	-1.03624	-0.0315466	0.580204	1	232630798	SIPA1L2	Body
779	cg26153885	SSRI_EXPExposed	0.289559	3.56303	0.000718319	-1.06138	0.0293761	0.580204	21	35735518	KCNE2	TSS1500
780	cg18496781	SSRI_EXPExposed	-0.669752	-3.58703	0.000665933	-1.01116	-0.103517	0.580204	5	24855007
781	cg08259796	SSRI_EXPExposed	-0.780355	-3.56458	0.000714808	-1.05813	-0.121294	0.580204	6	49431865	CENPQ;MUT	5'UTR;TSS1500
782	cg22262895	SSRI_EXPExposed	-0.175912	-3.58428	0.00067173	-1.0169	-0.0129232	0.580204	4	129315055
783	cg17104484	SSRI_EXPExposed	-0.532996	-3.57087	0.000700793	-1.045	-0.0654832	0.580204	11	6649603	DCHS1	Body
784	cg22240394	SSRI_EXPExposed	-0.216763	-3.58614	0.000667793	-1.01301	-0.0369825	0.580204	3	186211630
785	cg04637444	SSRI_EXPExposed	0.224451	3.58511	0.000669988	-1.01518	0.0154569	0.580204	1	231747550	TSNAX-DISC1;TSNAX-DISC1;TSNAX-DISC1;TSNAX-DISC1;TSNAX-DISC1;TSNAX-DISC1;TSNAX-DISC1;TSNAX-DISC1;LINC00582	Body;Body;Body;Body;Body;Body;Body;Body;Body
786	cg16455834	SSRI_EXPExposed	0.361661	3.57055	0.0007015	-1.04566	0.0139924	0.580204	6	31802938	C6orf48;C6orf48;C6orf48;SNORD48;C6orf48	5'UTR;5'UTR;1stExon;TSS200;1stExon
787	cg09201469	SSRI_EXPExposed	0.423332	3.58803	0.000663826	-1.00905	0.0456667	0.580204	3	51424941	MANF	Body
788	cg01109481	SSRI_EXPExposed	-0.45457	-3.56675	0.000709956	-1.05361	-0.0661811	0.580204	4	136958025
789	cg01305705	SSRI_EXPExposed	-0.226904	-3.56306	0.00071824	-1.0613	-0.0162364	0.580204	4	24509982
790	cg04800771	SSRI_EXPExposed	-0.313098	-3.57012	0.00070244	-1.04655	-0.0281544	0.580204	12	53215823	KRT79	Body
791	cg00728946	SSRI_EXPExposed	-0.262712	-3.56263	0.000719219	-1.06221	-0.0321274	0.580204	2	182766568	SSFA2;SSFA2;SSFA2;SSFA2;SSFA2	Body;Body;Body;Body;Body
792	cg11828871	SSRI_EXPExposed	-0.564107	-3.57108	0.000700325	-1.04455	-0.0772698	0.580204	7	141718934	MGAM	Body
793	cg05397496	SSRI_EXPExposed	-0.262592	-3.58464	0.000670969	-1.01615	-0.0316982	0.580204	1	115600984	TSPAN2;TSPAN2;TSPAN2	Body;Body;Body
794	cg14914887	SSRI_EXPExposed	0.243246	3.56428	0.000715493	-1.05876	0.0171435	0.580204	3	180627368
795	cg23774386	SSRI_EXPExposed	-0.371454	-3.58311	0.000674236	-1.01937	-0.0523498	0.580204	3	42977539	KRBOX1-AS1;KRBOX1	Body;TSS1500
796	cg22365023	SSRI_EXPExposed	-0.310992	-3.58085	0.000679055	-1.0241	-0.0207401	0.580204	9	131463631	PKN3	TSS1500
797	cg04801003	SSRI_EXPExposed	1.0079	3.59007	0.00065956	-1.00478	0.092542	0.580204	2	69240754	ANTXR1;ANTXR1;ANTXR1	1stExon;1stExon;1stExon
798	cg15143914	SSRI_EXPExposed	0.27907	3.58481	0.000670616	-1.0158	0.0411191	0.580204	1	92196566	TGFBR3;TGFBR3;TGFBR3;TGFBR3	Body;Body;Body;Body
799	cg11998816	SSRI_EXPExposed	-1.23377	-3.5625	0.000719509	-1.06247	-0.084738	0.580204	12	56545925	MYL6B;MYL6B	TSS1500;TSS1500
800	cg14447242	SSRI_EXPExposed	-0.212321	-3.58845	0.000662948	-1.00818	-0.0275403	0.580204	2	20446346
801	cg18529079	SSRI_EXPExposed	-0.35606	-3.59246	0.000654586	-0.999757	-0.0599935	0.580204	5	133942609	SAR1B;SAR1B	3'UTR;3'UTR
802	cg24315710	SSRI_EXPExposed	-0.40029	-3.56471	0.000714522	-1.05786	-0.0609221	0.580204	3	130203349	COL29A1;COL29A1	3'UTR;Body
803	cg21573345	SSRI_EXPExposed	0.228818	3.58235	0.000675842	-1.02095	0.0253525	0.580204	4	15009110	CPEB2;CPEB2	Body;Body
804	cg02360001	SSRI_EXPExposed	0.263761	3.57239	0.000697431	-1.04181	0.0390502	0.580204	7	39683993	RALA	5'UTR
805	cg01054023	SSRI_EXPExposed	0.365397	3.56192	0.000720835	-1.0637	0.0142471	0.580204	1	228291177	C1orf35	TSS200
806	cg04031491	SSRI_EXPExposed	-0.391629	-3.57816	0.000684843	-1.02973	-0.0512743	0.580204	5	104728681
807	cg21373811	SSRI_EXPExposed	-0.270686	-3.58492	0.000670375	-1.01557	-0.0286099	0.580204	14	103498437	CDC42BPB	Body
808	cg03454353	SSRI_EXPExposed	-0.458376	-3.57028	0.000702091	-1.04622	-0.0301827	0.580204	9	115819364	ZFP37	TSS1500
809	cg22324103	SSRI_EXPExposed	0.614971	3.58466	0.000670938	-1.01612	0.0802385	0.580204	11	133175639	OPCML	Body
810	cg21861962	SSRI_EXPExposed	-0.31583	-3.57553	0.000690549	-1.03523	-0.0415951	0.580204	1	55863620
811	cg26880445	SSRI_EXPExposed	0.376816	3.57723	0.000686861	-1.03168	0.035015	0.580204	8	9952965	MSRA;MSRA;MSRA	Body;TSS200;Body
812	cg21356466	SSRI_EXPExposed	0.292591	3.56418	0.000715718	-1.05897	0.0410469	0.580204	7	87081613	ABCB4;ABCB4;ABCB4	Body;Body;Body
813	cg10716862	SSRI_EXPExposed	-0.299605	-3.56348	0.000717292	-1.06043	-0.0398468	0.580204	1	65674876	AK3L1;AK3L1;AK3L1	Body;Body;Body
814	cg16645440	SSRI_EXPExposed	0.206061	3.57101	0.000700485	-1.0447	0.0241761	0.580204	1	171533729	BAT2L2	Body
815	cg25580335	SSRI_EXPExposed	-0.377913	-3.58047	0.000679875	-1.0249	-0.0273727	0.580204	22	24738240	SPECC1L;SPECC1L;SPECC1L-ADORA2A;SPECC1L;SPECC1L;SPECC1L	1stExon;5'UTR;Body;Body;Body;Body
816	cg04457787	SSRI_EXPExposed	0.266299	3.57293	0.000696254	-1.04069	0.0388359	0.580204	5	142695636	NR3C1;NR3C1;NR3C1;NR3C1;NR3C1;NR3C1;NR3C1;NR3C1;NR3C1;NR3C1;NR3C1;NR3C1;NR3C1;NR3C1;NR3C1	Body;Body;Body;Body;Body;Body;Body;Body;Body;Body;Body;Body;Body;Body;Body
817	cg08137608	SSRI_EXPExposed	0.674725	3.59166	0.000656245	-1.00144	0.0298905	0.580204	1	155881102	RIT1;RIT1	1stExon;5'UTR
818	cg16638945	SSRI_EXPExposed	0.250065	3.58075	0.00067927	-1.02431	0.0163244	0.580204	6	166139905
819	cg08541061	SSRI_EXPExposed	0.254175	3.58156	0.000677533	-1.02261	0.0325366	0.580204	17	48786098	ANKRD40	TSS1500
820	cg25042239	SSRI_EXPExposed	2.12542	3.54249	0.000766247	-1.10421	0.187593	0.580494	6	43021668	CUL7;CUL7;CUL7;CUL7	5'UTR;1stExon;1stExon;5'UTR
821	cg16879247	SSRI_EXPExposed	-0.400643	-3.54148	0.000768689	-1.10632	-0.0136249	0.580494	6	36561383	SFRS3	TSS1500
822	cg16430428	SSRI_EXPExposed	-0.387614	-3.542	0.000767424	-1.10523	-0.0227879	0.580494	2	3642847	COLEC11;COLEC11	5'UTR;5'UTR
823	cg26114655	SSRI_EXPExposed	0.332796	3.54771	0.000753792	-1.09334	0.00547788	0.580494	6	31621061	BAT3;BAT3;BAT3;BAT3	TSS1500;TSS1500;TSS1500;TSS1500
824	cg01021437	SSRI_EXPExposed	0.287153	3.54074	0.00077046	-1.10785	0.0141474	0.580494	9	40792159	ZNF658	TSS200
825	cg23727087	SSRI_EXPExposed	0.339051	3.55684	0.000732453	-1.0743	0.0117494	0.580494	12	133300001
826	cg23856280	SSRI_EXPExposed	-0.5697	-3.54321	0.000764507	-1.1027	-0.0518259	0.580494	12	91348077	C12orf12	1stExon
827	cg22131825	SSRI_EXPExposed	1.45891	3.54027	0.000771601	-1.10883	0.136817	0.580494	6	43021414	CUL7;CUL7;CUL7	Body;1stExon;5'UTR
828	cg15318176	SSRI_EXPExposed	-0.236188	-3.55409	0.00073882	-1.08004	-0.0400847	0.580494	7	157345827	PTPRN2;PTPRN2;PTPRN2	Body;Body;Body
829	cg20868633	SSRI_EXPExposed	0.444584	3.54589	0.000758109	-1.09713	0.0249446	0.580494	9	35906101	HRCT1	TSS200
830	cg04177599	SSRI_EXPExposed	-0.23921	-3.54864	0.000751589	-1.0914	-0.0114801	0.580494	1	117505288	PTGFRN	Body
831	cg10217749	SSRI_EXPExposed	-0.696308	-3.55954	0.00072625	-1.06866	-0.110804	0.580494	22	43299039	PACSIN2;PACSIN2;PACSIN2	Body;Body;Body
832	cg09142204	SSRI_EXPExposed	0.306531	3.55228	0.000743039	-1.08382	0.022968	0.580494	12	1091438	RAD52	5'UTR
833	cg04627663	SSRI_EXPExposed	-0.253947	-3.54642	0.000756838	-1.09602	-0.0193705	0.580494	3	186560025	ADIPOQ;ADIPOQ	TSS1500;TSS1500
834	cg09264282	SSRI_EXPExposed	1.04096	3.55284	0.000741726	-1.08264	0.102429	0.580494	1	86622395	COL24A1	TSS1500
835	cg27191795	SSRI_EXPExposed	-0.306614	-3.54706	0.00075532	-1.09469	-0.0507524	0.580494	7	30718018	CRHR2;CRHR2;CRHR2;CRHR2;CRHR2	Body;Body;Body;Body;Body
836	cg22952917	SSRI_EXPExposed	-0.445905	-3.54271	0.000765714	-1.10375	-0.047021	0.580494	15	69325449	MIR548H4;NOX5	Body;Body
837	cg14904081	SSRI_EXPExposed	0.481173	3.5428	0.000765497	-1.10356	0.0731129	0.580494	13	112320101
838	cg13912849	SSRI_EXPExposed	0.299196	3.54122	0.000769304	-1.10685	0.0344309	0.580494	3	56762402	ARHGEF3;ARHGEF3;ARHGEF3	3'UTR;3'UTR;3'UTR
839	cg11222615	SSRI_EXPExposed	-0.35133	-3.54799	0.000753119	-1.09275	-0.0465602	0.580494	12	6268119
840	cg26832142	SSRI_EXPExposed	0.604296	3.55721	0.0007316	-1.07353	0.0455603	0.580494	1	66258441	PDE4B;PDE4B	5'UTR;TSS1500
841	cg01689964	SSRI_EXPExposed	0.456587	3.54744	0.000754419	-1.09389	0.0174004	0.580494	16	2551385	TBC1D24	3'UTR
842	cg03028061	SSRI_EXPExposed	-0.839167	-3.54049	0.000771087	-1.10839	-0.134575	0.580494	8	218468
843	cg21110092	SSRI_EXPExposed	-0.463041	-3.55789	0.000730038	-1.07211	-0.0747549	0.580494	7	30740619
844	cg13677599	SSRI_EXPExposed	-0.275535	-3.55079	0.000746535	-1.08693	-0.0283706	0.580494	1	115602138	TSPAN2;TSPAN2;TSPAN2	Body;Body;Body
845	cg00902464	SSRI_EXPExposed	0.423682	3.55177	0.00074422	-1.08487	0.0600088	0.580494	1	101094117
846	cg06365577	SSRI_EXPExposed	0.17889	3.5445	0.000761417	-1.10002	0.0228739	0.580494	16	3795129	CREBBP;CREBBP	Body;Body
847	cg17923984	SSRI_EXPExposed	-0.149526	-3.55459	0.000737653	-1.07899	-0.00764601	0.580494	15	67213027
848	cg12862820	SSRI_EXPExposed	-0.322276	-3.55642	0.000733419	-1.07517	-0.0536533	0.580494	7	83817398	SEMA3A	Body
849	cg06294847	SSRI_EXPExposed	-0.30571	-3.54691	0.000755677	-1.095	-0.0291153	0.580494	1	27201533
850	cg03105663	SSRI_EXPExposed	-0.252894	-3.54473	0.00076087	-1.09954	-0.0308196	0.580494	15	90743436	SEMA4B;SEMA4B	TSS1500;5'UTR
851	cg24312879	SSRI_EXPExposed	-0.189055	-3.55228	0.000743028	-1.08381	-0.0298376	0.580494	1	6422118	ACOT7;ACOT7;ACOT7	Body;TSS1500;Body
852	cg12485926	SSRI_EXPExposed	0.453539	3.54156	0.000768502	-1.10616	0.0474569	0.580494	11	58170303	OR5B3	1stExon
853	cg15694809	SSRI_EXPExposed	0.292823	3.55156	0.000744711	-1.08531	0.0176329	0.580494	11	101786117	ANGPTL5;KIAA1377	5'UTR;1stExon
854	cg16112702	SSRI_EXPExposed	-0.315845	-3.55598	0.000734436	-1.07609	-0.0540568	0.580494	2	218282920	DIRC3	Body
855	cg06336926	SSRI_EXPExposed	-0.386834	-3.558	0.000729792	-1.07189	-0.0404252	0.580494	6	22571177
856	cg23978724	SSRI_EXPExposed	-0.200411	-3.54386	0.000762969	-1.10137	-0.0169902	0.580494	2	177446447
857	cg25974484	SSRI_EXPExposed	0.1816	3.54569	0.000758575	-1.09754	0.0116086	0.580494	1	227163700	CABC1	Body
858	cg00224921	SSRI_EXPExposed	-0.339632	-3.54188	0.00076772	-1.10549	-0.0498069	0.580494	7	123557
859	cg02770500	SSRI_EXPExposed	-0.357902	-3.55293	0.000741524	-1.08246	-0.0288613	0.580494	8	127079090
860	cg09697697	SSRI_EXPExposed	-0.236837	-3.55063	0.000746899	-1.08725	-0.0151306	0.580494	17	4520441
861	cg21559001	SSRI_EXPExposed	-0.420224	-3.54179	0.000767931	-1.10567	-0.0594124	0.580494	20	9893248
862	cg12866425	SSRI_EXPExposed	-0.285111	-3.55935	0.000726698	-1.06907	-0.0284777	0.580494	10	3856704
863	cg19800916	SSRI_EXPExposed	0.26573	3.54097	0.000769905	-1.10737	0.0154787	0.580494	10	121065912	GRK5	Body
864	cg14860219	SSRI_EXPExposed	-0.571417	-3.55374	0.000739631	-1.08077	-0.0389297	0.580494	1	151042743	GABPB2	TSS1500
865	cg11741634	SSRI_EXPExposed	-0.230488	-3.5519	0.000743931	-1.08461	-0.0391616	0.580494	9	34568707	CNTFR;CNTFR;CNTFR;CNTFR-AS1	Body;Body;Body;Body
866	cg05873349	SSRI_EXPExposed	-0.31344	-3.54087	0.000770155	-1.10759	-0.0410513	0.580494	10	44070715	ZNF239;ZNF239;ZNF239	TSS1500;TSS1500;TSS1500
867	cg07903237	SSRI_EXPExposed	0.258736	3.55993	0.000725369	-1.06785	0.0441427	0.580494	1	221064388
868	cg25698973	SSRI_EXPExposed	-0.611357	-3.56088	0.00072319	-1.06586	-0.100227	0.580494	12	17863587
869	cg13458636	SSRI_EXPExposed	-0.281632	-3.55221	0.000743196	-1.08396	-0.046827	0.580494	12	65460501	WIF1;WIF1	ExonBnd;Body
870	cg02396967	SSRI_EXPExposed	0.557376	3.54247	0.000766305	-1.10426	0.0613836	0.580494	15	86775707	AGBL1	Body
871	cg05832925	SSRI_EXPExposed	-0.383395	-3.5569	0.000732311	-1.07417	-0.0536217	0.580494	11	74026371
872	cg06824181	SSRI_EXPExposed	0.220702	3.54033	0.000771451	-1.1087	0.0252591	0.580494	7	5610264
873	cg22476960	SSRI_EXPExposed	0.253522	3.55776	0.000730344	-1.07239	0.039444	0.580494	11	124134914	OR8G1;OR8G5	Body;1stExon
874	cg01089544	SSRI_EXPExposed	-0.396184	-3.55322	0.000740834	-1.08184	-0.0486158	0.580494	9	72130471	APBA1	Body
875	cg07108118	SSRI_EXPExposed	-0.335756	-3.54697	0.000755539	-1.09488	-0.0547224	0.580494	1	76543815	ST6GALNAC3;ST6GALNAC3	Body;Body
876	cg11941971	SSRI_EXPExposed	0.391585	3.55677	0.000732623	-1.07445	0.0550483	0.580494	5	9055408	MIR4636;SEMA5A	TSS1500;Body
877	cg19680441	SSRI_EXPExposed	-0.532105	-3.53981	0.000772714	-1.10979	-0.0894692	0.580669	7	157528444	PTPRN2;PTPRN2;PTPRN2	Body;Body;Body
878	cg15919561	SSRI_EXPExposed	-0.242023	-3.53904	0.000774586	-1.11139	-0.0388865	0.581412	9	126129601	CRB2	Body
879	cg19894446	SSRI_EXPExposed	-0.336807	-3.53859	0.000775697	-1.11234	-0.0336375	0.581584	11	77351193
880	cg26820929	SSRI_EXPExposed	0.283301	3.5327	0.000790141	-1.12457	0.0296543	0.58175	1	28995935	GMEB1;GMEB1	5'UTR;5'UTR
881	cg23566422	SSRI_EXPExposed	0.434906	3.53597	0.000782088	-1.11778	0.00939407	0.58175	21	40721302	HMGN1	TSS1500
882	cg09887459	SSRI_EXPExposed	-0.168704	-3.53182	0.00079233	-1.12641	-0.00206318	0.58175	15	83523577	HOMER2;HOMER2;HOMER2;HOMER2	Body;Body;Body;Body
883	cg18961910	SSRI_EXPExposed	0.285428	3.53581	0.000782473	-1.11811	0.0459555	0.58175	5	9302534	SEMA5A	Body
884	cg18701657	SSRI_EXPExposed	-0.297886	-3.53584	0.000782397	-1.11804	-0.0265147	0.58175	9	132980275	NCS1;NCS1	Body;Body
885	cg19194448	SSRI_EXPExposed	-0.354355	-3.53746	0.000778451	-1.11469	-0.0365687	0.58175	2	178976361	RBM45	TSS1500
886	cg11000187	SSRI_EXPExposed	-0.45998	-3.53061	0.000795338	-1.12892	-0.0548484	0.58175	7	50933061
887	cg17782167	SSRI_EXPExposed	-0.344565	-3.53303	0.000789338	-1.1239	-0.0436906	0.58175	10	95812772	PLCE1;PLCE1	Body;Body
888	cg10504573	SSRI_EXPExposed	-0.290682	-3.53473	0.000785131	-1.12036	-0.0476926	0.58175	12	66876894	GRIP1	Body
889	cg23551835	SSRI_EXPExposed	-0.430283	-3.53346	0.000788263	-1.123	-0.0370281	0.58175	14	61447027	TRMT5;SLC38A6;SLC38A6;SLC38A6	Body;TSS1500;TSS1500;TSS1500
890	cg00700540	SSRI_EXPExposed	0.237144	3.53621	0.000781509	-1.11729	0.0406505	0.58175	18	56114032
891	cg07864546	SSRI_EXPExposed	0.360996	3.5356	0.000782998	-1.11855	0.024163	0.58175	19	50819039	KCNC3;KCNC3	Body;3'UTR
892	cg19204001	SSRI_EXPExposed	-0.212334	-3.53092	0.000794578	-1.12829	-0.0318142	0.58175	22	41757562
893	cg14588682	SSRI_EXPExposed	-0.38638	-3.53179	0.000792412	-1.12648	-0.0569461	0.58175	12	68647289	IL22	TSS200
894	cg24721179	SSRI_EXPExposed	-0.189398	-3.53165	0.00079276	-1.12677	-0.0132572	0.58175	2	30568530
895	cg09733297	SSRI_EXPExposed	-0.249395	-3.53771	0.000777836	-1.11417	-0.0277988	0.58175	16	54155568
896	cg02455272	SSRI_EXPExposed	-0.220275	-3.53148	0.000793183	-1.12712	-0.0165079	0.58175	4	164414732	C4orf43	TSS1500
897	cg24639243	SSRI_EXPExposed	0.316163	3.53102	0.000794323	-1.12808	0.0298757	0.58175	5	114433814
898	cg10557827	SSRI_EXPExposed	-0.381379	-3.53196	0.000791994	-1.12613	-0.0606695	0.58175	8	1553698	DLGAP2	Body
899	cg01986630	SSRI_EXPExposed	0.222275	3.53557	0.000783079	-1.11862	0.0200088	0.58175	16	53946263	FTO	Body
900	cg06030258	SSRI_EXPExposed	-0.423832	-3.53318	0.000788956	-1.12358	-0.0699002	0.58175	7	38532220	AMPH;AMPH	Body;Body
901	cg16027729	SSRI_EXPExposed	-0.204726	-3.53084	0.000794761	-1.12844	-0.034768	0.58175	14	75862446
902	cg15119274	SSRI_EXPExposed	0.917475	3.52996	0.000796966	-1.13028	0.084665	0.582294	2	220174325	PTPRN;PTPRN;PTPRN	TSS1500;TSS200;TSS200
903	cg09843829	SSRI_EXPExposed	-0.349644	-3.52848	0.000800669	-1.13335	-0.0393155	0.583061	12	48876998	C12orf54	5'UTR
904	cg25372631	SSRI_EXPExposed	0.290696	3.52858	0.000800429	-1.13315	0.0291469	0.583061	12	115446961
905	cg12355044	SSRI_EXPExposed	-0.222145	-3.52886	0.000799732	-1.13257	-0.0357094	0.583061	7	112262546	LOC101928012	Body
906	cg00869582	SSRI_EXPExposed	0.210904	3.52807	0.000801706	-1.13421	0.0137219	0.583171	16	12564745	SNX29	Body
907	cg24722451	SSRI_EXPExposed	0.262047	3.52681	0.000804879	-1.13683	0.0384773	0.583547	6	43021795	CUL7;CUL7;MRPL2;MRPL2	TSS200;TSS200;3'UTR;3'UTR
908	cg26857968	SSRI_EXPExposed	-0.265061	-3.52685	0.000804769	-1.13674	-0.0310336	0.583547	2	231067820	SP110;SP110;SP110;SP110	Body;Body;Body;Body
909	cg13818316	SSRI_EXPExposed	-0.425336	-3.52745	0.000803256	-1.13549	-0.0480096	0.583547	21	43185803	RIPK4	Body
910	cg11399150	SSRI_EXPExposed	-0.403296	-3.52428	0.000811279	-1.14208	-0.0608282	0.585714	5	153844676
911	cg02427926	SSRI_EXPExposed	0.294165	3.52422	0.000811422	-1.1422	0.0118742	0.585714	16	49372246
912	cg23952322	SSRI_EXPExposed	-0.453813	-3.52424	0.000811373	-1.14216	-0.0651844	0.585714	12	87717355
913	cg18549790	SSRI_EXPExposed	0.175801	3.52477	0.000810042	-1.14107	0.00862875	0.585714	12	77156168
914	cg06872272	SSRI_EXPExposed	-0.679023	-3.52311	0.000814251	-1.14451	-0.105276	0.585831	10	37414768	ANKRD30A	TSS200
915	cg17885507	SSRI_EXPExposed	0.272067	3.52373	0.000812665	-1.14321	0.0200654	0.585831	7	36445877	ANLN;ANLN;ANLN	Body;Body;Body
916	cg22900372	SSRI_EXPExposed	0.192577	3.52316	0.000814119	-1.1444	0.00793286	0.585831	6	28872654	TRIM27	Body
917	cg15390560	SSRI_EXPExposed	-0.647846	-3.51838	0.000826387	-1.15432	-0.0295478	0.586155	1	53905143	FLJ40434	Body
918	cg10909801	SSRI_EXPExposed	0.252725	3.5192	0.00082428	-1.15262	0.0183669	0.586155	10	30319344	KIAA1462	Body
919	cg13758814	SSRI_EXPExposed	-0.209037	-3.51858	0.000825878	-1.15391	-0.0354188	0.586155	1	198796410	MIR181A1HG	Body
920	cg01162053	SSRI_EXPExposed	-0.726095	-3.52124	0.000819036	-1.14839	-0.0968609	0.586155	20	4991784	SLC23A2	TSS1500
921	cg01324548	SSRI_EXPExposed	-0.321685	-3.51809	0.000827155	-1.15493	-0.0325602	0.586155	16	1539318	C16orf38	TSS1500
922	cg19710209	SSRI_EXPExposed	-0.397763	-3.52002	0.000822166	-1.15092	-0.0653692	0.586155	2	135440044	TMEM163	Body
923	cg07492660	SSRI_EXPExposed	0.234625	3.51916	0.000824369	-1.15269	0.0241718	0.586155	2	75646955
924	cg00337020	SSRI_EXPExposed	-0.272273	-3.52247	0.00081588	-1.14583	-0.0134846	0.586155	19	2241089	SF3A2	5'UTR
925	cg08416639	SSRI_EXPExposed	-0.307715	-3.52162	0.00081806	-1.1476	-0.036728	0.586155	1	6812753
926	cg14640751	SSRI_EXPExposed	0.363719	3.51901	0.000824772	-1.15302	0.015647	0.586155	11	111636595	PPP2R1B;PPP2R1B	Body;Body
927	cg21701043	SSRI_EXPExposed	-0.310113	-3.52087	0.000819971	-1.14915	-0.0251976	0.586155	6	168686246
928	cg01930541	SSRI_EXPExposed	0.31312	3.52069	0.000820448	-1.14953	0.0271724	0.586155	12	105428098	ALDH1L2;ALDH1L2	Body;Body
929	cg24220642	SSRI_EXPExposed	0.201118	3.51921	0.000824242	-1.15259	0.0208601	0.586155	7	66262159	RABGEF1;RABGEF1;RABGEF1;RABGEF1	Body;Body;Body;Body
930	cg06375071	SSRI_EXPExposed	-0.287189	-3.51918	0.000824319	-1.15265	-0.0222878	0.586155	1	5977755	NPHP4;NPHP4;NPHP4;NPHP4	Body;Body;Body;Body
931	cg12730088	SSRI_EXPExposed	0.638869	3.51506	0.000835021	-1.16121	0.0264578	0.58731	6	31324962	HLA-B;HLA-B	5'UTR;1stExon
932	cg07612367	SSRI_EXPExposed	1.88875	3.5153	0.000834401	-1.16072	0.161509	0.58731	6	43021573	CUL7;CUL7;CUL7	5'UTR;1stExon;1stExon
933	cg19279973	SSRI_EXPExposed	0.345255	3.51508	0.000834977	-1.16117	0.0569227	0.58731	3	15563149	COLQ;COLQ;COLQ;COLQ	1stExon;5'UTR;1stExon;5'UTR
934	cg08228724	SSRI_EXPExposed	0.285684	3.51662	0.000830948	-1.15797	0.0172192	0.58731	1	78444087	FUBP1	Body
935	cg23889019	SSRI_EXPExposed	-0.207944	-3.51552	0.000833821	-1.16025	-0.0338995	0.58731	2	25577795
936	cg04395069	SSRI_EXPExposed	0.265874	3.5167	0.000830756	-1.15781	0.00656591	0.58731	5	36152135	LMBRD2;SKP2;SKP2	TSS200;TSS200;TSS200
937	cg22194596	SSRI_EXPExposed	-0.464581	-3.51532	0.000834351	-1.16068	-0.0760623	0.58731	5	88101901	MEF2C;MEF2C;MEF2C;MEF2C;MEF2C;MEF2C;MEF2C	Body;Body;Body;Body;Body;Body;Body
938	cg11769695	SSRI_EXPExposed	0.287713	3.51445	0.000836605	-1.16246	0.0285892	0.587796	12	10162836	CLEC12B;CLEC12B	TSS1500;TSS1500
939	cg00622957	SSRI_EXPExposed	0.217489	3.51359	0.000838864	-1.16425	0.0207221	0.588566	5	142138121	LOC101926975	Body
940	cg00378158	SSRI_EXPExposed	-0.269321	-3.51335	0.000839487	-1.16474	-0.046168	0.588566	22	34314305	LARGE;LARGE	5'UTR;5'UTR
941	cg14780083	SSRI_EXPExposed	0.182868	3.51143	0.000844554	-1.16874	0.0304071	0.589202	5	133442041
942	cg04259400	SSRI_EXPExposed	0.212798	3.51153	0.000844295	-1.16853	0.0208317	0.589202	17	21160021
943	cg19928450	SSRI_EXPExposed	0.339391	3.50928	0.000850229	-1.17317	0.0331599	0.589202	12	54348629	HOXC12	TSS200
944	cg22776578	SSRI_EXPExposed	0.340199	3.5099	0.000848595	-1.1719	0.0237698	0.589202	5	175223497	CPLX2	TSS200
945	cg23209003	SSRI_EXPExposed	-0.1757	-3.50969	0.000849161	-1.17234	-0.0108583	0.589202	1	59187915
946	cg00666842	SSRI_EXPExposed	0.299814	3.50951	0.000849627	-1.17271	0.0360835	0.589202	2	88366145	SMYD1	TSS1500
947	cg00000974	SSRI_EXPExposed	-0.538024	-3.51174	0.000843732	-1.16809	-0.0458159	0.589202	20	6750606	BMP2	5'UTR
948	cg08596797	SSRI_EXPExposed	0.30434	3.51263	0.000841388	-1.16624	0.00701239	0.589202	15	66994027	SMAD6;SMAD6	TSS1500;TSS1500
949	cg03944592	SSRI_EXPExposed	-0.311341	-3.50959	0.000849407	-1.17253	-0.0532918	0.589202	22	33716749	LARGE;LARGE	Body;Body
950	cg13466694	SSRI_EXPExposed	0.620574	3.51063	0.000846667	-1.17039	0.097405	0.589202	9	129380728	LMX1B	Body
951	cg10459912	SSRI_EXPExposed	-0.270801	-3.51048	0.000847048	-1.17069	-0.0308729	0.589202	17	78074205	CCDC40;GAA;GAA;GAA	3'UTR;TSS1500;TSS1500;TSS1500
952	cg17734624	SSRI_EXPExposed	-0.222709	-3.50845	0.00085245	-1.17491	-0.0302896	0.589836	1	115634681
953	cg14704124	SSRI_EXPExposed	0.181819	3.50815	0.000853238	-1.17552	0.0146074	0.589836	12	132514956	SNORA49;EP400	TSS1500;Body
954	cg01152302	SSRI_EXPExposed	0.539884	3.50793	0.000853828	-1.17598	0.0565067	0.589836	15	84323770	ADAMTSL3	5'UTR
955	cg08521178	SSRI_EXPExposed	-0.426735	-3.47344	0.000950658	-1.2472	-0.0521863	0.590053	6	170491202
956	cg04401986	SSRI_EXPExposed	-0.542843	-3.44415	0.00104099	-1.30737	-0.0748087	0.590053	4	81189927	FGF5;FGF5	Body;Body
957	cg13914636	SSRI_EXPExposed	-0.567857	-3.46971	0.000961743	-1.25488	-0.05353	0.590053	1	3623102	TP73;TP73;TP73;TP73	Body;Body;Body;Body
958	cg09103658	SSRI_EXPExposed	-0.301696	-3.49093	0.000900335	-1.21114	-0.0381236	0.590053	17	78442672	NPTX1	3'UTR
959	cg06520241	SSRI_EXPExposed	-0.272851	-3.45082	0.00101974	-1.2937	-0.0466134	0.590053	6	29003877	LOC100129636	Body
960	cg11860496	SSRI_EXPExposed	0.655715	3.44039	0.00105318	-1.31509	0.0585933	0.590053	1	159750642	DUSP23	TSS200
961	cg17417193	SSRI_EXPExposed	-0.260388	-3.44326	0.00104389	-1.30921	-0.00407026	0.590053	6	45983110	CLIC5;CLIC5	Body;Body
962	cg24059022	SSRI_EXPExposed	-0.328284	-3.49316	0.000894105	-1.20654	-0.0509183	0.590053	5	1095923	SLC12A7	Body
963	cg11945839	SSRI_EXPExposed	1.08512	3.47895	0.000934535	-1.23586	0.0708496	0.590053	11	3663773	ART5;ART5	TSS1500;TSS1500
964	cg22226438	SSRI_EXPExposed	-0.486923	-3.44159	0.00104928	-1.31263	-0.0704927	0.590053	1	854766	FLJ39609	Body
965	cg24714913	SSRI_EXPExposed	0.431068	3.45384	0.00101026	-1.28751	0.0235083	0.590053	1	113932701	MAGI3;MAGI3	TSS1500;TSS1500
966	cg01302649	SSRI_EXPExposed	0.408304	3.48039	0.000930345	-1.23288	0.0439727	0.590053	16	86530623
967	cg14897316	SSRI_EXPExposed	-0.269408	-3.5047	0.000862492	-1.18267	-0.0104049	0.590053	12	111731188	CUX2	Body
968	cg10936323	SSRI_EXPExposed	-0.603646	-3.43242	0.00107942	-1.3314	-0.036013	0.590053	5	60240838	NDUFAF2;ERCC8;ERCC8	TSS200;1stExon;5'UTR
969	cg06644844	SSRI_EXPExposed	-0.358143	-3.44545	0.00103681	-1.30471	-0.060806	0.590053	10	37414506	ANKRD30A	TSS1500
970	cg03990906	SSRI_EXPExposed	-0.332504	-3.45955	0.000992549	-1.27578	-0.0300671	0.590053	5	15096743
971	cg17390350	SSRI_EXPExposed	-0.592205	-3.47098	0.000957972	-1.25228	-0.0712237	0.590053	7	42267747	GLI3	5'UTR
972	cg20598333	SSRI_EXPExposed	0.867888	3.43646	0.00106602	-1.32312	0.0573057	0.590053	11	3663511	ART5;ART5;ART5	TSS200;1stExon;5'UTR
973	cg19461519	SSRI_EXPExposed	-0.471148	-3.44886	0.00102595	-1.29772	-0.0532091	0.590053	14	100141423	HHIPL1	Body
974	cg12561217	SSRI_EXPExposed	0.363339	3.49851	0.000879319	-1.19548	0.0151028	0.590053	11	105948695	KBTBD3;AASDHPPT;KBTBD3	TSS1500;Body;TSS1500
975	cg09867290	SSRI_EXPExposed	-0.321632	-3.44016	0.00105393	-1.31556	-0.0340805	0.590053	4	174431730
976	cg18309895	SSRI_EXPExposed	0.335787	3.43791	0.00106127	-1.32016	0.0421287	0.590053	10	105445329	SH3PXD2A	Body
977	cg03533123	SSRI_EXPExposed	0.290861	3.44021	0.00105376	-1.31545	0.00989629	0.590053	14	55368924	GCH1;GCH1;GCH1;GCH1	Body;Body;Body;Body
978	cg24631482	SSRI_EXPExposed	0.356108	3.43684	0.00106479	-1.32235	0.00535507	0.590053	2	42329446
979	cg04353853	SSRI_EXPExposed	-0.521123	-3.4845	0.00091853	-1.22441	-0.052161	0.590053	6	40554669	LRFN2	5'UTR
980	cg10236503	SSRI_EXPExposed	0.409796	3.46047	0.000989712	-1.27389	0.0057551	0.590053	4	153456147	FBXW7;FBXW7	5'UTR;1stExon
981	cg21129534	SSRI_EXPExposed	-0.999067	-3.49705	0.000883318	-1.19849	-0.0210492	0.590053	1	1563695	MIB2;MIB2;MIB2;MIB2;MIB2;MIB2	Body;Body;Body;Body;Body;Body
982	cg16418971	SSRI_EXPExposed	-0.270182	-3.47552	0.000944537	-1.24292	-0.0405261	0.590053	21	45960718	KRTAP10-1;C21orf29	TSS1500;Body
983	cg20529489	SSRI_EXPExposed	0.477798	3.47272	0.000952812	-1.2487	0.00956824	0.590053	11	3663532	ART5;ART5;ART5	TSS200;1stExon;5'UTR
984	cg24454243	SSRI_EXPExposed	-0.159987	-3.50139	0.000871449	-1.18952	-0.0263046	0.590053	7	105221985	EFCAB10	TSS200
985	cg04708126	SSRI_EXPExposed	0.681563	3.48877	0.000906399	-1.21559	0.0554002	0.590053	13	113719440	MCF2L;MCF2L	Body;Body
986	cg15784580	SSRI_EXPExposed	-0.261721	-3.48341	0.000921645	-1.22665	-0.0446776	0.590053	10	134971734
987	cg17046934	SSRI_EXPExposed	-0.440982	-3.43821	0.00106028	-1.31954	-0.0605347	0.590053	5	33409949
988	cg07715395	SSRI_EXPExposed	-0.487599	-3.4551	0.00100631	-1.28491	-0.063497	0.590053	5	113512006
989	cg14040722	SSRI_EXPExposed	-0.350772	-3.47875	0.0009351	-1.23626	-0.0382893	0.590053	20	37229509	C20orf95	TSS1500
990	cg17765159	SSRI_EXPExposed	-0.164957	-3.49287	0.000894899	-1.20713	-0.0266663	0.590053	2	21540498
991	cg24517010	SSRI_EXPExposed	0.271821	3.46389	0.000979273	-1.26686	0.0468147	0.590053	16	23698309	PLK1	Body
992	cg14398247	SSRI_EXPExposed	1.11749	3.50525	0.000861002	-1.18152	0.155293	0.590053	22	43216462	ARFGAP3;ARFGAP3	Body;Body
993	cg12916140	SSRI_EXPExposed	-0.304969	-3.48587	0.000914617	-1.22158	-0.0309489	0.590053	4	77343071
994	cg13955347	SSRI_EXPExposed	0.144932	3.45764	0.000998438	-1.27971	0.00905851	0.590053	12	9106586
995	cg15696661	SSRI_EXPExposed	-0.244306	-3.44919	0.00102492	-1.29705	-0.011735	0.590053	3	12652125	RAF1	Body
996	cg04713108	SSRI_EXPExposed	0.249803	3.43917	0.00105714	-1.31758	0.0386163	0.590053	5	44807541	MRPS30	TSS1500
997	cg26185071	SSRI_EXPExposed	-0.257571	-3.47192	0.000955171	-1.25034	-0.0228278	0.590053	5	67506875
998	cg11539674	SSRI_EXPExposed	0.539708	3.4331	0.00107715	-1.33	0.0359024	0.590053	7	127291444	SND1	TSS1500
999	cg20103758	SSRI_EXPExposed	0.343338	3.49132	0.000899226	-1.21032	0.0175242	0.590053	5	128300696	SLC27A6;SLC27A6	TSS1500;TSS1500
1000	cg00029256	SSRI_EXPExposed	0.25205	3.4769	0.000940506	-1.24008	0.0272305	0.590053	19	46143348	MIR330;EML2;EML2;EML2-AS1;EML2-AS1;EML2;EML2	TSS1500;TSS1500;TSS1500;TSS1500;TSS1500;Body;Body
1001	cg27243955	SSRI_EXPExposed	-0.344128	-3.43397	0.00107428	-1.32823	-0.0378701	0.590053	1	227895778
1002	cg00557709	SSRI_EXPExposed	0.240135	3.43654	0.00106579	-1.32297	0.00994051	0.590053	1	82268801	LPHN2	5'UTR
1003	cg16892611	SSRI_EXPExposed	-0.254409	-3.43785	0.00106148	-1.32029	-0.0368397	0.590053	10	135061486	MIR202;MIR202HG;MIR202HG	TSS1500;TSS200;TSS200
1004	cg03715666	SSRI_EXPExposed	-0.17529	-3.44685	0.00103235	-1.30185	-0.0112082	0.590053	1	162574371
1005	cg22211329	SSRI_EXPExposed	0.443631	3.44432	0.00104046	-1.30703	0.0445511	0.590053	22	33504179
1006	cg08890362	SSRI_EXPExposed	0.170173	3.43569	0.00106856	-1.32469	0.0221502	0.590053	2	204230641	ABI2;ABI2;ABI2;ABI2;ABI2	TSS1500;5'UTR;Body;Body;Body
1007	cg25767823	SSRI_EXPExposed	-0.769968	-3.50384	0.000864807	-1.18445	-0.123247	0.590053	11	22285218	ANO5;ANO5	Body;Body
1008	cg00761004	SSRI_EXPExposed	-0.238733	-3.46612	0.000972508	-1.26226	-0.0159119	0.590053	19	11997607	ZNF69	TSS1500
1009	cg05171064	SSRI_EXPExposed	-0.33163	-3.44395	0.00104165	-1.30779	-0.0465516	0.590053	3	175144769	MIR548AY;NAALADL2	Body;Body
1010	cg13614264	SSRI_EXPExposed	0.235065	3.4527	0.00101384	-1.28985	0.0211542	0.590053	5	67198432
1011	cg04330084	SSRI_EXPExposed	-0.227529	-3.45732	0.000999429	-1.28036	-0.00509129	0.590053	7	123175371	IQUB	TSS1500
1012	cg19978341	SSRI_EXPExposed	-0.3981	-3.43232	0.00107976	-1.3316	-0.0520195	0.590053	2	236144975
1013	cg14166880	SSRI_EXPExposed	-0.3854	-3.50334	0.00086617	-1.18549	-0.0383242	0.590053	4	12660023
1014	cg05642044	SSRI_EXPExposed	0.242437	3.47256	0.000953266	-1.24901	0.0117897	0.590053	3	169940769	PRKCI	Body
1015	cg01575265	SSRI_EXPExposed	-0.278036	-3.44293	0.00104495	-1.30988	-0.0459896	0.590053	10	99461780
1016	cg12352403	SSRI_EXPExposed	-0.399408	-3.47658	0.000941429	-1.24073	-0.043369	0.590053	2	202797851
1017	cg05177637	SSRI_EXPExposed	0.308235	3.45499	0.00100666	-1.28514	0.0500715	0.590053	2	20213270	MATN3	TSS1500
1018	cg08845235	SSRI_EXPExposed	-0.204952	-3.46605	0.000972724	-1.26241	-0.0165655	0.590053	1	85170253
1019	cg07079705	SSRI_EXPExposed	-0.486328	-3.48378	0.000920604	-1.2259	-0.0612829	0.590053	17	4385722	SPNS3	Body
1020	cg14119071	SSRI_EXPExposed	0.363611	3.47663	0.000941306	-1.24064	0.00798512	0.590053	15	76196055	FBXO22;FBXO22	TSS200;TSS200
1021	cg17968322	SSRI_EXPExposed	-0.289592	-3.43655	0.00106574	-1.32294	-0.0343847	0.590053	9	5633526	RIC1;RIC1;RIC1	Body;Body;Body
1022	cg06176762	SSRI_EXPExposed	0.180662	3.49348	0.000893204	-1.20587	0.0285552	0.590053	7	121856294
1023	cg05919105	SSRI_EXPExposed	-0.524545	-3.44588	0.00103546	-1.30384	-0.0650361	0.590053	1	77533592
1024	cg19775250	SSRI_EXPExposed	-0.307092	-3.4716	0.000956118	-1.25099	-0.0491417	0.590053	1	149170214
1025	cg12515939	SSRI_EXPExposed	0.332818	3.48219	0.00092516	-1.22917	0.0537506	0.590053	7	130641999	LINC-PINT;LINC-PINT;LINC-PINT;LINC-PINT;LINC-PINT;LINC-PINT;LINC-PINT;LINC-PINT	Body;Body;Body;Body;Body;Body;Body;Body
1026	cg12894410	SSRI_EXPExposed	-0.332963	-3.47998	0.000931548	-1.23374	-0.0268687	0.590053	2	25341141	EFR3B	Body
1027	cg19811900	SSRI_EXPExposed	-0.26114	-3.4888	0.000906335	-1.21554	-0.0288817	0.590053	11	105972893
1028	cg15808558	SSRI_EXPExposed	0.407148	3.44759	0.00102997	-1.30032	0.0242253	0.590053	2	222437611	EPHA4	TSS1500
1029	cg21066768	SSRI_EXPExposed	0.17687	3.43754	0.00106249	-1.32092	0.0254389	0.590053	3	107942019	IFT57	TSS1500
1030	cg23504814	SSRI_EXPExposed	-0.234245	-3.46205	0.000984869	-1.27063	-0.0325792	0.590053	5	174770526
1031	cg11314684	SSRI_EXPExposed	0.181595	3.47749	0.000938794	-1.23887	0.0312511	0.590053	1	244006288	AKT3;AKT3	Body;Body
1032	cg13490227	SSRI_EXPExposed	-0.215962	-3.47045	0.00095953	-1.25336	-0.0334158	0.590053	8	37551676
1033	cg06948190	SSRI_EXPExposed	0.342	3.44765	0.0010298	-1.3002	0.0180891	0.590053	6	35270956	DEF6	Body
1034	cg17227149	SSRI_EXPExposed	-0.336131	-3.44613	0.00103466	-1.30333	-0.0214685	0.590053	6	29981695	NCRNA00171	Body
1035	cg14497130	SSRI_EXPExposed	0.341066	3.46185	0.000985483	-1.27105	0.0323814	0.590053	1	76717350	ST6GALNAC3;ST6GALNAC3	Body;Body
1036	cg07591530	SSRI_EXPExposed	-0.543715	-3.43812	0.00106058	-1.31973	-0.0777652	0.590053	5	159614282	FABP6	TSS200
1037	cg19160520	SSRI_EXPExposed	0.362297	3.43688	0.00106465	-1.32226	0.0389345	0.590053	1	226927217	ITPKB	TSS1500
1038	cg13292082	SSRI_EXPExposed	-0.231899	-3.48773	0.000909355	-1.21775	-0.0187001	0.590053	2	164414764
1039	cg26261736	SSRI_EXPExposed	-0.243122	-3.45485	0.0010071	-1.28543	-0.0380519	0.590053	19	9883608
1040	cg07582655	SSRI_EXPExposed	-0.305861	-3.46515	0.000975467	-1.26428	-0.0518799	0.590053	10	134801775
1041	cg19868751	SSRI_EXPExposed	-0.328002	-3.49326	0.000893822	-1.20633	-0.0406082	0.590053	1	1955124	GABRD	Body
1042	cg11868247	SSRI_EXPExposed	0.218468	3.43548	0.00106927	-1.32513	0.0155	0.590053	7	7962810
1043	cg16083468	SSRI_EXPExposed	-0.294528	-3.47765	0.000938307	-1.23853	-0.0245059	0.590053	10	64048198
1044	cg10348834	SSRI_EXPExposed	-0.21212	-3.47247	0.000953532	-1.2492	-0.0336917	0.590053	6	43015939	CUL7;CUL7	Body;Body
1045	cg13226309	SSRI_EXPExposed	-0.284957	-3.43708	0.001064	-1.32186	-0.0160114	0.590053	3	23031355
1046	cg19490678	SSRI_EXPExposed	0.258818	3.43403	0.00107408	-1.32811	0.0279219	0.590053	11	79651476
1047	cg16902511	SSRI_EXPExposed	-0.216736	-3.50582	0.000859489	-1.18036	-0.0195029	0.590053	2	26366120
1048	cg22235072	SSRI_EXPExposed	-0.290707	-3.45729	0.000999504	-1.28041	-0.0432518	0.590053	2	238708555	RBM44	5'UTR
1049	cg14691530	SSRI_EXPExposed	-0.316908	-3.48909	0.0009055	-1.21493	-0.0446901	0.590053	16	88756128
1050	cg22806076	SSRI_EXPExposed	-0.37421	-3.43259	0.00107884	-1.33104	-0.0319146	0.590053	8	1553261	DLGAP2	Body
1051	cg17013360	SSRI_EXPExposed	0.367247	3.45541	0.00100536	-1.28428	0.0365001	0.590053	2	202921665
1052	cg04738700	SSRI_EXPExposed	-0.229216	-3.45216	0.00101553	-1.29096	-0.0363226	0.590053	2	239367308
1053	cg14101940	SSRI_EXPExposed	-0.275129	-3.50245	0.000868561	-1.18732	-0.0357537	0.590053	2	222761062
1054	cg19517550	SSRI_EXPExposed	-0.256675	-3.4393	0.00105673	-1.31731	-0.0182911	0.590053	7	100728140	TRIM56	TSS1500
1055	cg19561774	SSRI_EXPExposed	-0.430722	-3.45096	0.00101931	-1.29342	-0.0628991	0.590053	6	160679690	SLC22A2	1stExon
1056	cg09218242	SSRI_EXPExposed	-0.561635	-3.47518	0.000945547	-1.24362	-0.0846632	0.590053	6	98165160
1057	cg16429234	SSRI_EXPExposed	0.317085	3.46395	0.000979077	-1.26672	0.051519	0.590053	18	5232062
1058	cg15435932	SSRI_EXPExposed	-0.390993	-3.43618	0.00106697	-1.32371	-0.0304043	0.590053	2	46707626	LOC388946	Body
1059	cg03019505	SSRI_EXPExposed	0.174723	3.45381	0.00101036	-1.28757	0.0299722	0.590053	22	26898513	TFIP11;TFIP11	Body;Body
1060	cg21983466	SSRI_EXPExposed	0.4999	3.45247	0.00101454	-1.29031	0.084228	0.590053	20	51210360
1061	cg20237840	SSRI_EXPExposed	-0.217755	-3.49689	0.000883768	-1.19883	-0.00973561	0.590053	11	85635224
1062	cg03641745	SSRI_EXPExposed	-0.2774	-3.48127	0.000927824	-1.23108	-0.0340166	0.590053	4	11233431
1063	cg02989555	SSRI_EXPExposed	0.424465	3.47521	0.00094545	-1.24356	0.0523908	0.590053	1	111780940	CHI3L2;CHI3L2;CHI3L2	Body;Body;Body
1064	cg26977425	SSRI_EXPExposed	-0.361395	-3.44208	0.00104768	-1.31161	-0.0354676	0.590053	1	118903948
1065	cg06552560	SSRI_EXPExposed	-0.256819	-3.44772	0.00102958	-1.30006	-0.0167108	0.590053	17	49033969
1066	cg19064941	SSRI_EXPExposed	0.31366	3.4736	0.000950194	-1.24687	0.0511265	0.590053	22	30295958	MTMR3;MTMR3;MTMR3	5'UTR;5'UTR;5'UTR
1067	cg17043278	SSRI_EXPExposed	-0.154096	-3.46798	0.000966926	-1.25845	-0.00926529	0.590053	5	156929869	ADAM19	Body
1068	cg03377073	SSRI_EXPExposed	-0.678077	-3.43896	0.00105783	-1.31801	-0.0729119	0.590053	7	157980803	PTPRN2;PTPRN2;PTPRN2	Body;Body;Body
1069	cg00521487	SSRI_EXPExposed	-0.190801	-3.48522	0.000916477	-1.22292	-0.0106312	0.590053	5	124190945
1070	cg21585800	SSRI_EXPExposed	0.364076	3.46483	0.000976412	-1.26492	0.0351477	0.590053	5	126337864	2022-03-03	5'UTR
1071	cg16734744	SSRI_EXPExposed	0.348826	3.4939	0.000892047	-1.20501	0.0254597	0.590053	12	105081903	CHST11;CHST11	Body;Body
1072	cg00037026	SSRI_EXPExposed	-0.322014	-3.48136	0.000927548	-1.23088	-0.0397967	0.590053	8	92477559
1073	cg13972872	SSRI_EXPExposed	-0.467512	-3.44496	0.00103839	-1.30571	-0.0533688	0.590053	5	41416366	PLCXD3	Body
1074	cg23620710	SSRI_EXPExposed	0.726565	3.43404	0.00107404	-1.32809	0.117687	0.590053	7	22036558
1075	cg03531787	SSRI_EXPExposed	0.27471	3.47483	0.000946588	-1.24435	0.0249731	0.590053	11	93464739	SNORD6;SNORA32;SNORA25	TSS200;TSS1500;TSS1500
1076	cg21802947	SSRI_EXPExposed	-0.167236	-3.46332	0.000981004	-1.26803	-0.00723995	0.590053	6	4372407
1077	cg09765747	SSRI_EXPExposed	0.552162	3.47597	0.000943227	-1.242	0.0844452	0.590053	20	50858847
1078	cg23138179	SSRI_EXPExposed	-0.250351	-3.49335	0.000893575	-1.20614	-0.0228653	0.590053	4	120547946	PDE5A;PDE5A;PDE5A	Body;Body;5'UTR
1079	cg14287742	SSRI_EXPExposed	-0.337767	-3.45634	0.00100246	-1.28237	-0.0361237	0.590053	1	169335773	BLZF1;NME7;NME7	TSS1500;Body;5'UTR
1080	cg09847845	SSRI_EXPExposed	-0.3128	-3.44313	0.0010443	-1.30947	-0.0522984	0.590053	1	152487699	CRCT1	5'UTR
1081	cg11290265	SSRI_EXPExposed	-0.309576	-3.43753	0.00106253	-1.32094	-0.0457887	0.590053	4	15375866	C1QTNF7;C1QTNF7	TSS1500;Body
1082	cg10826808	SSRI_EXPExposed	-0.319822	-3.45527	0.0010058	-1.28458	-0.046877	0.590053	16	30597827	ZNF785	TSS1500
1083	cg25584474	SSRI_EXPExposed	0.192137	3.44704	0.00103174	-1.30145	0.0163974	0.590053	14	52160138	FRMD6;FRMD6	Body;Body
1084	cg03984866	SSRI_EXPExposed	-0.292506	-3.49516	0.000888538	-1.2024	-0.0422802	0.590053	4	8161776	ABLIM2;ABLIM2;ABLIM2;ABLIM2;ABLIM2;ABLIM2;ABLIM2	TSS1500;TSS1500;TSS1500;TSS1500;TSS1500;TSS1500;TSS1500
1085	cg09605217	SSRI_EXPExposed	0.151166	3.45449	0.00100823	-1.28617	0.00738994	0.590053	16	69832328	WWP2;WWP2;WWP2	Body;Body;Body
1086	cg03945013	SSRI_EXPExposed	-0.308875	-3.4823	0.000924833	-1.22894	-0.0138739	0.590053	18	3602086	DLGAP1;DLGAP1;DLGAP1;DLGAP1;DLGAP1;DLGAP1;DLGAP1;DLGAP1;DLGAP1	Body;Body;Body;Body;Body;Body;Body;Body;Body
1087	cg23493132	SSRI_EXPExposed	0.432444	3.48328	0.000922038	-1.22693	0.0219654	0.590053	19	54370796	MYADM;MYADM;MYADM	TSS1500;TSS1500;5'UTR
1088	cg04512282	SSRI_EXPExposed	-0.424151	-3.49854	0.000879222	-1.19541	-0.0450696	0.590053	18	21978468	OSBPL1A	TSS1500
1089	cg05361530	SSRI_EXPExposed	-0.220221	-3.47691	0.000940471	-1.24006	-0.0353079	0.590053	16	853349
1090	cg14306688	SSRI_EXPExposed	-0.294242	-3.48669	0.000912291	-1.21989	-0.0504262	0.590053	8	11623360
1091	cg20203429	SSRI_EXPExposed	0.221386	3.50718	0.000855836	-1.17753	0.0126662	0.590053	1	211462607	RCOR3;RCOR3;RCOR3;RCOR3	Body;Body;Body;Body
1092	cg11324010	SSRI_EXPExposed	0.349327	3.4353	0.00106988	-1.32551	0.0472056	0.590053	4	182568983
1093	cg26131013	SSRI_EXPExposed	-0.289352	-3.45337	0.00101172	-1.28846	-0.0219077	0.590053	3	101894452
1094	cg22737985	SSRI_EXPExposed	-0.309996	-3.46657	0.000971172	-1.26135	-0.0231688	0.590053	10	71812168	H2AFY2	TSS200
1095	cg02771676	SSRI_EXPExposed	-0.232149	-3.46038	0.000989993	-1.27407	-0.0273633	0.590053	20	36572288	VSTM2L	Body
1096	cg02045342	SSRI_EXPExposed	-0.290232	-3.50464	0.00086266	-1.1828	-0.0395431	0.590053	2	209224437	PTH2R	TSS200
1097	cg12233946	SSRI_EXPExposed	-0.233402	-3.46182	0.000985566	-1.2711	-0.00796957	0.590053	2	32581594	BIRC6	TSS1500
1098	cg07998951	SSRI_EXPExposed	-0.198835	-3.46209	0.000984746	-1.27055	-0.0326916	0.590053	7	152456579	ACTR3B;ACTR3B	TSS1500;TSS1500
1099	cg21315173	SSRI_EXPExposed	-0.195011	-3.45702	0.00100034	-1.28097	-0.0162028	0.590053	2	164557850	FIGN	Body
1100	cg10276834	SSRI_EXPExposed	0.503951	3.47965	0.000932489	-1.23441	0.0821445	0.590053	7	136575360	CHRM2;CHRM2;CHRM2;CHRM2;CHRM2;CHRM2;CHRM2;CHRM2	5'UTR;5'UTR;5'UTR;5'UTR;5'UTR;5'UTR;5'UTR;5'UTR
1101	cg00754027	SSRI_EXPExposed	0.241383	3.43231	0.00107977	-1.33161	0.022739	0.590053	1	200590459	KIF14	TSS1500
1102	cg06855546	SSRI_EXPExposed	-0.277049	-3.48037	0.000930402	-1.23292	-0.0321477	0.590053	16	1538826	PTX4	TSS1500
1103	cg05876904	SSRI_EXPExposed	-0.547634	-3.43844	0.00105952	-1.31906	-0.078386	0.590053	8	19569343
1104	cg17162095	SSRI_EXPExposed	0.282255	3.50467	0.00086256	-1.18272	0.0273831	0.590053	1	245778125	KIF26B	Body
1105	cg06309980	SSRI_EXPExposed	-0.265815	-3.46739	0.000968684	-1.25965	-0.0390935	0.590053	16	1491215	CCDC154	Body
1106	cg02828056	SSRI_EXPExposed	0.33543	3.44295	0.00104489	-1.30985	0.056521	0.590053	11	92903357	SLC36A4;SLC36A4	Body;Body
1107	cg17105921	SSRI_EXPExposed	-0.48988	-3.44741	0.00103057	-1.3007	-0.0329622	0.590053	7	124637140	POT1-AS1;POT1-AS1	Body;Body
1108	cg02523844	SSRI_EXPExposed	-1.0275	-3.47536	0.00094501	-1.24325	-0.0883553	0.590053	7	79083507	MAGI2	TSS1500
1109	cg16688583	SSRI_EXPExposed	0.440665	3.43861	0.00105897	-1.31872	0.0737637	0.590053	11	101001533	PGR	TSS1500
1110	cg15962965	SSRI_EXPExposed	0.18534	3.49731	0.000882603	-1.19795	0.0314593	0.590053	12	133000383
1111	cg02050354	SSRI_EXPExposed	-0.254674	-3.50228	0.000869024	-1.18767	-0.0245771	0.590053	6	42130937	GUCA1A	5'UTR
1112	cg02670903	SSRI_EXPExposed	-0.395317	-3.46183	0.000985551	-1.27109	-0.0401705	0.590053	15	69325340	MIR548H4;NOX5	Body;Body
1113	cg01281450	SSRI_EXPExposed	-0.336822	-3.49783	0.000881178	-1.19688	-0.0311301	0.590053	12	68548770	IFNG	3'UTR
1114	cg07089232	SSRI_EXPExposed	-0.209653	-3.46751	0.000968335	-1.25941	-0.0361622	0.590053	4	8216813	SH3TC1	Body
1115	cg18613271	SSRI_EXPExposed	-0.240252	-3.45868	0.000995224	-1.27757	-0.0172338	0.590053	9	72002574	FAM189A2;FAM189A2	Body;Body
1116	cg02389050	SSRI_EXPExposed	-0.347279	-3.4921	0.00089706	-1.20873	-0.0492934	0.590053	17	71825281	C17orf54	TSS1500
1117	cg14827353	SSRI_EXPExposed	-0.274786	-3.44135	0.00105005	-1.31311	-0.0178478	0.590053	19	38910888	RASGRP4;RASGRP4;RASGRP4;RASGRP4;RASGRP4;RASGRP4;RASGRP4;RASGRP4;RASGRP4;RASGRP4;RASGRP4;RASGRP4;RASGRP4;RASGRP4	ExonBnd;ExonBnd;ExonBnd;ExonBnd;ExonBnd;ExonBnd;ExonBnd;Body;Body;Body;Body;Body;Body;Body
1118	cg18695143	SSRI_EXPExposed	0.267052	3.49635	0.000885247	-1.19994	0.0456605	0.590053	16	88972859	CBFA2T3;CBFA2T3	Body;5'UTR
1119	cg07585558	SSRI_EXPExposed	-0.444296	-3.46581	0.000973457	-1.26291	-0.0721722	0.590053	6	81151685
1120	cg19836174	SSRI_EXPExposed	-0.291491	-3.47297	0.00095206	-1.24817	-0.0201312	0.590053	5	149921140	NDST1	Body
1121	cg15751204	SSRI_EXPExposed	-0.286133	-3.44766	0.00102975	-1.30017	-0.0223726	0.590053	3	138568802
1122	cg17319108	SSRI_EXPExposed	0.217257	3.43438	0.00107291	-1.32739	0.0117969	0.590053	2	174849823
1123	cg06214853	SSRI_EXPExposed	-0.301689	-3.46476	0.000976634	-1.26507	-0.0180205	0.590053	1	145077772
1124	cg16218387	SSRI_EXPExposed	0.30229	3.47471	0.000946915	-1.24458	0.0128316	0.590053	6	17600646	FAM8A1	1stExon
1125	cg21448471	SSRI_EXPExposed	-0.282996	-3.45814	0.000996898	-1.27868	-0.0320635	0.590053	19	10407538
1126	cg21518332	SSRI_EXPExposed	-0.504422	-3.44928	0.00102462	-1.29686	-0.0698385	0.590053	12	2029751
1127	cg10281081	SSRI_EXPExposed	-0.374219	-3.4597	0.000992064	-1.27546	-0.0496453	0.590053	6	141486006
1128	cg14832998	SSRI_EXPExposed	-0.58346	-3.49546	0.000887718	-1.20178	-0.0328408	0.590053	7	157530956	PTPRN2;PTPRN2;PTPRN2	Body;Body;Body
1129	cg07021405	SSRI_EXPExposed	0.258455	3.47167	0.000955919	-1.25086	0.0192228	0.590053	1	8292657
1130	cg18415822	SSRI_EXPExposed	0.307907	3.43638	0.00106629	-1.32329	0.019145	0.590053	7	155857781
1131	cg10969140	SSRI_EXPExposed	-0.368455	-3.46661	0.000971032	-1.26126	-0.055917	0.590053	7	121151
1132	cg20182956	SSRI_EXPExposed	-0.409702	-3.50629	0.000858214	-1.17937	-0.0668451	0.590053	22	33969562	LARGE;LARGE	Body;Body
1133	cg03437489	SSRI_EXPExposed	-0.305934	-3.49043	0.000901746	-1.21218	-0.0503217	0.590053	19	14882224	ADGRE2;ADGRE2	Body;Body
1134	cg15847963	SSRI_EXPExposed	0.551517	3.46403	0.000978858	-1.26658	0.0145807	0.590053	4	180979320
1135	cg22588692	SSRI_EXPExposed	-0.167629	-3.47012	0.000960511	-1.25403	-0.0289209	0.590053	19	34195071	CHST8;CHST8;CHST8	Body;Body;Body
1136	cg18062874	SSRI_EXPExposed	0.222586	3.44142	0.00104983	-1.31297	0.0193032	0.590053	17	20815504
1137	cg07888841	SSRI_EXPExposed	-0.17649	-3.46611	0.000972557	-1.2623	-0.00945518	0.590053	1	25829560
1138	cg11759172	SSRI_EXPExposed	0.3064	3.4326	0.00107883	-1.33103	0.0364049	0.590053	7	51381867	COBL	Body
1139	cg03761885	SSRI_EXPExposed	-0.432562	-3.5	0.000875243	-1.1924	-0.0673996	0.590053	2	238707879	RBM44	5'UTR
1140	cg01522296	SSRI_EXPExposed	-0.323403	-3.46444	0.000977599	-1.26572	-0.0394163	0.590053	22	50452415	IL17REL	TSS1500
1141	cg26353161	SSRI_EXPExposed	-0.328334	-3.4876	0.000909726	-1.21802	-0.0398728	0.590053	7	28331380
1142	cg14533401	SSRI_EXPExposed	-0.278577	-3.46844	0.000965547	-1.2575	-0.0339662	0.590053	11	108991744
1143	cg13755777	SSRI_EXPExposed	-0.639883	-3.44839	0.00102743	-1.29868	-0.071472	0.590053	10	2932026
1144	cg25174874	SSRI_EXPExposed	0.153715	3.48614	0.00091387	-1.22103	0.00905719	0.590053	4	107223505	TBCK;TBCK;TBCK;TBCK	Body;Body;Body;Body
1145	cg09112150	SSRI_EXPExposed	-0.401033	-3.43348	0.00107588	-1.32922	-0.05306	0.590053	11	64828802
1146	cg24140311	SSRI_EXPExposed	0.315469	3.50578	0.000859592	-1.18044	0.0343703	0.590053	1	185409058
1147	cg19692371	SSRI_EXPExposed	-0.299707	-3.49167	0.000898248	-1.2096	-0.0394047	0.590053	21	48046642
1148	cg22441810	SSRI_EXPExposed	0.270679	3.44629	0.00103413	-1.30299	0.0259091	0.590053	7	37630564
1149	cg14779299	SSRI_EXPExposed	0.343489	3.47013	0.000960498	-1.25402	0.055153	0.590053	6	1625756	GMDS;GMDS	Body;Body
1150	cg02157423	SSRI_EXPExposed	-0.360628	-3.50066	0.00087343	-1.19103	-0.0424841	0.590053	11	27762339
1151	cg13119609	SSRI_EXPExposed	-0.369662	-3.48751	0.000909973	-1.2182	-0.0535071	0.590053	19	45449297	APOC2;APOC2	1stExon;5'UTR
1152	cg24021956	SSRI_EXPExposed	-1.06776	-3.48383	0.000920439	-1.22578	-0.0916806	0.590053	7	79083509	MAGI2	TSS1500
1153	cg04013592	SSRI_EXPExposed	-0.187883	-3.49368	0.000892639	-1.20545	-0.0180183	0.590053	3	63263076	SYNPR	TSS1500
1154	cg18896948	SSRI_EXPExposed	0.242123	3.44183	0.00104849	-1.31213	0.0333272	0.590053	15	35965389	DPH6-AS1	Body
1155	cg26436200	SSRI_EXPExposed	-0.287127	-3.44144	0.00104977	-1.31294	-0.0115929	0.590053	19	52872840	ZNF880	TSS1500
1156	cg01890435	SSRI_EXPExposed	0.192501	3.43334	0.00107636	-1.32952	0.0145987	0.590053	5	442385	EXOC3;C5orf55;C5orf55	TSS1500;3'UTR;1stExon
1157	cg17560498	SSRI_EXPExposed	-0.603999	-3.45608	0.00100327	-1.28291	-0.0844586	0.590053	3	10883173	SLC6A11	Body
1158	cg16000948	SSRI_EXPExposed	-0.311118	-3.4665	0.000971378	-1.26149	-0.0229358	0.590053	11	106267058
1159	cg10621553	SSRI_EXPExposed	-0.286703	-3.44626	0.00103423	-1.30305	-0.0179912	0.590053	2	192346331
1160	cg22008026	SSRI_EXPExposed	0.428833	3.45086	0.00101963	-1.29363	0.0490795	0.590053	4	155413392	DCHS2;DCHS2	TSS1500;TSS1500
1161	cg24643057	SSRI_EXPExposed	0.538791	3.46082	0.000988645	-1.27317	0.0742343	0.590053	1	45281185
1162	cg11560404	SSRI_EXPExposed	0.442303	3.47851	0.000935797	-1.23675	0.0483518	0.590053	3	187388737	SST	TSS1500
1163	cg18706028	SSRI_EXPExposed	-0.354349	-3.44147	0.00104966	-1.31287	-0.0477883	0.590053	11	6292490	CCKBR	Body
1164	cg25063469	SSRI_EXPExposed	-0.542287	-3.48843	0.000907361	-1.21629	-0.0638331	0.590053	13	86560004
1165	cg11794440	SSRI_EXPExposed	-0.377142	-3.4464	0.0010338	-1.30278	-0.025261	0.590053	1	11896156	CLCN6	Body
1166	cg10271422	SSRI_EXPExposed	-0.511075	-3.47398	0.000949072	-1.24609	-0.0675713	0.590053	21	37105389
1167	cg27362297	SSRI_EXPExposed	-0.218521	-3.45209	0.00101573	-1.29109	-0.0119176	0.590053	5	135223833	LOC153328	3'UTR
1168	cg21156299	SSRI_EXPExposed	-0.367866	-3.45689	0.00100074	-1.28123	-0.0281268	0.590053	6	168140505
1169	cg25147139	SSRI_EXPExposed	0.387888	3.46813	0.000966486	-1.25814	0.0160501	0.590053	12	49740718	DNAJC22	TSS1500
1170	cg01769715	SSRI_EXPExposed	-0.668177	-3.48935	0.00090476	-1.21439	-0.0946556	0.590053	22	17307714	HSFY1P1	TSS1500
1171	cg04301857	SSRI_EXPExposed	-0.260562	-3.50319	0.000866564	-1.18579	-0.0190021	0.590053	19	56604827	ZNF787	Body
1172	cg10187820	SSRI_EXPExposed	0.405143	3.43938	0.00105645	-1.31714	0.0192946	0.590053	3	138554161
1173	cg04170530	SSRI_EXPExposed	-0.175299	-3.43993	0.00105466	-1.31601	-0.010818	0.590053	18	74648354	ZNF236;ZNF236	Body;Body
1174	cg18437144	SSRI_EXPExposed	-0.209603	-3.43413	0.00107373	-1.32789	-0.0229707	0.590053	1	10788928	CASZ1;CASZ1	5'UTR;5'UTR
1175	cg27460717	SSRI_EXPExposed	0.248233	3.49487	0.000889337	-1.20299	0.0286262	0.590053	4	137662993
1176	cg00159876	SSRI_EXPExposed	-0.318273	-3.45745	0.000999005	-1.28008	-0.0544055	0.590053	14	75810272
1177	cg09443748	SSRI_EXPExposed	0.269356	3.47952	0.000932879	-1.23468	0.0121493	0.590053	5	174008626
1178	cg14489071	SSRI_EXPExposed	-0.323237	-3.49193	0.000897533	-1.20907	-0.0455356	0.590053	6	14840249
1179	cg10670914	SSRI_EXPExposed	-0.34263	-3.46918	0.00096332	-1.25597	-0.0322891	0.590053	17	4342036	SPNS3	Body
1180	cg16445098	SSRI_EXPExposed	-0.32336	-3.44307	0.00104449	-1.3096	-0.0396126	0.590053	12	18857667	PLCZ1;PLCZ1	Body;Body
1181	cg16383237	SSRI_EXPExposed	-0.531835	-3.46513	0.000975519	-1.26431	-0.0406328	0.590053	4	1079285	RNF212;RNF212	Body;Body
1182	cg06514078	SSRI_EXPExposed	0.405658	3.44069	0.00105219	-1.31446	0.0323486	0.590053	11	3190573
1183	cg05357958	SSRI_EXPExposed	-0.177571	-3.4885	0.000907158	-1.21615	-0.0106776	0.590053	12	15838065	EPS8	5'UTR
1184	cg13102280	SSRI_EXPExposed	0.196511	3.44348	0.00104318	-1.30876	0.0122543	0.590053	3	195174267
1185	cg18996771	SSRI_EXPExposed	0.255729	3.47522	0.000945432	-1.24354	0.0224867	0.590053	5	83021010
1186	cg19819280	SSRI_EXPExposed	-0.364453	-3.47195	0.000955093	-1.25028	-0.0489201	0.590053	6	168677488
1187	cg02622074	SSRI_EXPExposed	-0.612454	-3.44252	0.00104626	-1.31071	-0.0198477	0.590053	6	10412225	TFAP2A;TFAP2A;TFAP2A;TFAP2A	Body;5'UTR;1stExon;Body
1188	cg09503106	SSRI_EXPExposed	0.66997	3.46762	0.000968016	-1.25919	0.0824677	0.590053	13	112554252	LINC00354;LINC00354	Body;Body
1189	cg12820294	SSRI_EXPExposed	-0.923238	-3.4508	0.00101981	-1.29375	-0.0794286	0.590053	9	98332711
1190	cg12252883	SSRI_EXPExposed	-0.174049	-3.47252	0.000953385	-1.2491	-0.00930065	0.590053	19	55773096
1191	cg07959593	SSRI_EXPExposed	-0.23089	-3.50713	0.000855981	-1.17765	-0.031928	0.590053	2	241174528
1192	cg08313853	SSRI_EXPExposed	-0.358419	-3.47879	0.000935003	-1.23619	-0.0610779	0.590053	4	83955224	COPS4;COPS4	TSS1500;TSS1500
1193	cg14613786	SSRI_EXPExposed	-0.45604	-3.46942	0.000962618	-1.25549	-0.0547723	0.590053	18	48255506	MAPK4	Body
1194	cg09720039	SSRI_EXPExposed	-0.421624	-3.45043	0.00102099	-1.29451	-0.0610225	0.590053	12	18523918	PIK3C2G;PIK3C2G;PIK3C2G	Body;Body;Body
1195	cg20879929	SSRI_EXPExposed	0.575148	3.45386	0.0010102	-1.28747	0.0961698	0.590053	17	78847645	RPTOR;RPTOR	Body;Body
1196	cg16490823	SSRI_EXPExposed	0.387976	3.49011	0.000902628	-1.21283	0.0350346	0.590053	6	167085508	RPS6KA2	Body
1197	cg26043460	SSRI_EXPExposed	0.280693	3.43423	0.0010734	-1.32769	0.03768	0.590053	17	39593631	KRT38	3'UTR
1198	cg02023056	SSRI_EXPExposed	-0.474982	-3.45222	0.00101533	-1.29082	-0.0443505	0.590053	2	176770252
1199	cg24989680	SSRI_EXPExposed	-0.264245	-3.45763	0.000998454	-1.27972	-0.0420678	0.590053	19	50833168	KCNC3;KCNC3	TSS1500;Body
1200	cg08674011	SSRI_EXPExposed	0.230794	3.45302	0.00101281	-1.28918	0.0157143	0.590053	7	30490222	NOD1	Body
1201	cg10524033	SSRI_EXPExposed	-0.574131	-3.4805	0.000930035	-1.23266	-0.0276102	0.590053	4	134070433	PCDH10;PCDH10	TSS200;TSS200
1202	cg07097493	SSRI_EXPExposed	-0.295457	-3.44244	0.00104651	-1.31088	-0.0204008	0.590053	21	38114946	SIM2;SIM2	Body;Body
1203	cg05736785	SSRI_EXPExposed	-0.33563	-3.45645	0.00100212	-1.28215	-0.0463674	0.590053	22	50437507	IL17REL	Body
1204	cg09621708	SSRI_EXPExposed	-0.372142	-3.44803	0.00102859	-1.29943	-0.0157501	0.590053	16	50003457
1205	cg02792460	SSRI_EXPExposed	-0.22213	-3.48959	0.000904095	-1.2139	-0.0172488	0.590053	2	69322038	ANTXR1;ANTXR1;ANTXR1	Body;Body;Body
1206	cg21377071	SSRI_EXPExposed	0.230906	3.47679	0.000940831	-1.24031	0.0386616	0.590053	15	84323963	ADAMTSL3	5'UTR
1207	cg02300481	SSRI_EXPExposed	-0.22845	-3.43164	0.001082	-1.33298	-0.0367169	0.590787	17	66703253
1208	cg13418221	SSRI_EXPExposed	0.25505	3.43133	0.00108306	-1.33363	0.00992811	0.590874	16	21695731	OTOA;OTOA	TSS200;Body
1209	cg01896926	SSRI_EXPExposed	-0.664233	-3.42982	0.00108811	-1.33671	-0.0126571	0.590944	17	685509	GLOD4;GLOD4;RNMTL1	5'UTR;1stExon;TSS200
1210	cg10679106	SSRI_EXPExposed	0.249009	3.42968	0.00108857	-1.33699	0.0399876	0.590944	1	19273747	IFFO2	Body
1211	cg20169791	SSRI_EXPExposed	0.328999	3.42983	0.00108807	-1.33668	0.0449751	0.590944	5	17282675
1212	cg13493075	SSRI_EXPExposed	-0.331488	-3.43054	0.00108568	-1.33523	-0.029274	0.590944	2	158317206
1213	cg11877270	SSRI_EXPExposed	-0.563194	-3.43	0.0010875	-1.33634	-0.0372654	0.590944	2	65658583	SPRED2	Body
1214	cg06963709	SSRI_EXPExposed	-0.284208	-3.43007	0.00108728	-1.33621	-0.045921	0.590944	7	155150793
1215	cg17415989	SSRI_EXPExposed	0.311291	3.42323	0.00111043	-1.35017	0.00795749	0.591047	19	17858330	FCHO1;FCHO1	TSS200;TSS200
1216	cg16402835	SSRI_EXPExposed	-0.470413	-3.42749	0.00109597	-1.34148	-0.0141426	0.591047	1	214531223	PTPN14	3'UTR
1217	cg27087555	SSRI_EXPExposed	-0.437444	-3.42399	0.00110785	-1.34863	-0.0348678	0.591047	16	88793112	FAM38A	Body
1218	cg09599130	SSRI_EXPExposed	1.01813	3.42564	0.00110222	-1.34525	0.0857586	0.591047	10	104170691	PSD	Body
1219	cg11487526	SSRI_EXPExposed	1.39225	3.42374	0.0011087	-1.34914	0.134898	0.591047	17	6358928	PITPNM3;PITPNM3	Body;Body
1220	cg15244965	SSRI_EXPExposed	-0.280689	-3.42337	0.00110995	-1.34988	-0.0347026	0.591047	8	3429480	CSMD1	Body
1221	cg09514055	SSRI_EXPExposed	-0.611559	-3.4287	0.00109188	-1.339	-0.0154029	0.591047	1	43919573	HYI	5'UTR
1222	cg06983494	SSRI_EXPExposed	0.186843	3.42593	0.00110123	-1.34465	0.0122573	0.591047	15	56208005	NEDD4;NEDD4;NEDD4;NEDD4;NEDD4;NEDD4	1stExon;1stExon;1stExon;1stExon;Body;Body
1223	cg25099965	SSRI_EXPExposed	-0.232486	-3.4251	0.00110407	-1.34636	-0.0378935	0.591047	21	40167246
1224	cg11751464	SSRI_EXPExposed	-0.370758	-3.42626	0.00110012	-1.34399	-0.0479891	0.591047	9	119329697	ASTN2;ASTN2;ASTN2;ASTN2;ASTN2	Body;Body;Body;Body;Body
1225	cg23146346	SSRI_EXPExposed	-0.2341	-3.42315	0.00111072	-1.35034	-0.0181217	0.591047	6	17282859	RBM24;RBM24;RBM24	TSS200;5'UTR;Body
1226	cg20475884	SSRI_EXPExposed	-0.467125	-3.42796	0.00109438	-1.34052	-0.0397438	0.591047	7	101839410	CUX1;CUX1;CUX1	Body;Body;Body
1227	cg09319946	SSRI_EXPExposed	-0.39918	-3.42408	0.00110755	-1.34845	-0.020815	0.591047	13	25497353	CENPJ	TSS1500
1228	cg00405190	SSRI_EXPExposed	-0.248434	-3.42496	0.00110455	-1.34665	-0.0210022	0.591047	2	175545838	WIPF1	5'UTR
1229	cg00739123	SSRI_EXPExposed	-0.225581	-3.42659	0.00109901	-1.34332	-0.0227241	0.591047	20	2819336	FAM113A	Body
1230	cg16940805	SSRI_EXPExposed	-0.265879	-3.42301	0.00111118	-1.35061	-0.0187813	0.591047	3	186317968
1231	cg26812232	SSRI_EXPExposed	-0.555551	-3.42848	0.00109262	-1.33945	-0.0928213	0.591047	12	17863067
1232	cg26406924	SSRI_EXPExposed	-0.401787	-3.42704	0.00109749	-1.3424	-0.0579484	0.591047	1	176811378	PAPPA2	Body
1233	cg03445800	SSRI_EXPExposed	0.483475	3.42478	0.00110515	-1.34701	0.0603584	0.591047	3	523012
1234	cg05276414	SSRI_EXPExposed	-0.288696	-3.42371	0.00110879	-1.34919	-0.0268864	0.591047	6	40345437	TDRG1	TSS1500
1235	cg05233441	SSRI_EXPExposed	0.497919	3.42785	0.00109474	-1.34073	0.0339191	0.591047	2	47030246
1236	cg26119010	SSRI_EXPExposed	-0.199026	-3.42712	0.00109721	-1.34223	-0.0307792	0.591047	19	56101916
1237	cg12555086	SSRI_EXPExposed	0.223013	3.42521	0.00110369	-1.34613	0.024543	0.591047	10	91002590	LIPA;LIPA	Body;Body
1238	cg18323095	SSRI_EXPExposed	-0.290322	-3.42378	0.00110857	-1.34906	-0.021409	0.591047	15	62515771
1239	cg04260548	SSRI_EXPExposed	0.378464	3.42789	0.00109459	-1.34065	0.0273949	0.591047	10	71333967	NEUROG3	TSS1500
1240	cg24153754	SSRI_EXPExposed	-0.509293	-3.42157	0.00111613	-1.35356	-0.0145909	0.592544	5	149901187	NDST1	Body
1241	cg04567738	SSRI_EXPExposed	-0.718372	-3.42141	0.00111669	-1.35389	-0.115857	0.592544	1	91171013
1242	cg14225168	SSRI_EXPExposed	-0.341696	-3.42182	0.00111529	-1.35306	-0.057326	0.592544	9	139403827	NOTCH1	Body
1243	cg09556918	SSRI_EXPExposed	-0.262645	-3.41958	0.00112299	-1.35762	-0.0405375	0.593019	1	6067994
1244	cg11237215	SSRI_EXPExposed	-0.31158	-3.42025	0.00112069	-1.35626	-0.0533515	0.593019	1	244806055
1245	cg13384816	SSRI_EXPExposed	0.206321	3.42014	0.00112105	-1.35648	0.0139812	0.593019	8	11728558
1246	cg03874537	SSRI_EXPExposed	0.390576	3.41985	0.00112205	-1.35707	0.0116862	0.593019	19	39109684	MAP4K1;EIF3K;MAP4K1	TSS1500;TSS200;TSS1500
1247	cg24474552	SSRI_EXPExposed	0.23231	3.42049	0.00111984	-1.35576	0.0400214	0.593019	12	74329460
1248	cg19566906	SSRI_EXPExposed	-0.323171	-3.41962	0.00112285	-1.35754	-0.0483718	0.593019	4	79971235
1249	cg13862214	SSRI_EXPExposed	0.375253	3.41894	0.00112521	-1.35893	0.0236626	0.593668	20	51559933
1250	cg00387245	SSRI_EXPExposed	-0.238474	-3.41871	0.00112602	-1.3594	-0.0409978	0.593668	4	54538142
1251	cg23494536	SSRI_EXPExposed	-0.155831	-3.41804	0.00112832	-1.36076	-0.0269086	0.593934	11	2541345	KCNQ1;KCNQ1	Body;Body
1252	cg12422516	SSRI_EXPExposed	-0.369959	-3.41815	0.00112795	-1.36054	-0.0471481	0.593934	2	99796322	MRPL30;MRPL30;MITD1	TSS1500;TSS1500;Body
1253	cg19796974	SSRI_EXPExposed	-0.386991	-3.41734	0.00113078	-1.3622	-0.0461018	0.594754	19	33626183	WDR88	Body
1254	cg15884014	SSRI_EXPExposed	-0.772684	-3.4131	0.00114562	-1.37084	-0.0704276	0.594991	17	3196014	OR3A1	TSS200
1255	cg04919293	SSRI_EXPExposed	0.299983	3.41574	0.00113635	-1.36546	0.0417205	0.594991	1	180580903
1256	cg18975764	SSRI_EXPExposed	-0.502015	-3.41419	0.00114178	-1.36862	-0.0174848	0.594991	14	54422357	BMP4;BMP4;BMP4	5'UTR;5'UTR;TSS1500
1257	cg02209998	SSRI_EXPExposed	-0.237883	-3.4155	0.00113718	-1.36594	-0.015365	0.594991	8	649235	ERICH1	Body
1258	cg27128435	SSRI_EXPExposed	0.428621	3.41314	0.00114547	-1.37076	0.0201201	0.594991	1	69066087
1259	cg03138446	SSRI_EXPExposed	0.235333	3.41593	0.00113567	-1.36506	0.0170388	0.594991	1	153746880	SLC27A3	TSS1500
1260	cg24090911	SSRI_EXPExposed	-0.487153	-3.4152	0.00113825	-1.36657	-0.0819119	0.594991	5	400732	AHRR	Body
1261	cg08376992	SSRI_EXPExposed	0.246118	3.41308	0.00114568	-1.37088	0.0317054	0.594991	16	68033509	DPEP2	TSS200
1262	cg11451043	SSRI_EXPExposed	-0.399692	-3.41342	0.00114448	-1.37018	-0.0356033	0.594991	6	33041583	HLA-DPA1	TSS1500
1263	cg20858684	SSRI_EXPExposed	-0.392498	-3.41635	0.00113424	-1.36423	-0.0632915	0.594991	14	27203994
1264	cg25181997	SSRI_EXPExposed	-0.224215	-3.4147	0.00113999	-1.36758	-0.0162228	0.594991	6	44788336
1265	cg08681864	SSRI_EXPExposed	-0.340988	-3.41512	0.00113853	-1.36673	-0.0545358	0.594991	1	205033395	CNTN2	Body
1266	cg10644604	SSRI_EXPExposed	-0.323657	-3.41623	0.00113464	-1.36446	-0.0547139	0.594991	13	22202491
1267	cg05626644	SSRI_EXPExposed	-0.29378	-3.41375	0.00114334	-1.36952	-0.0501354	0.594991	16	86714721
1268	cg09298198	SSRI_EXPExposed	-0.200462	-3.41585	0.00113596	-1.36523	-0.011033	0.594991	8	98979098	MATN2;MATN2	Body;Body
1269	cg18746334	SSRI_EXPExposed	-0.400575	-3.41448	0.00114076	-1.36803	-0.0669576	0.594991	3	115553845	LSAMP	Body
1270	cg23798789	SSRI_EXPExposed	-0.441362	-3.41034	0.00115538	-1.37647	-0.0585469	0.596763	17	74861900
1271	cg05825420	SSRI_EXPExposed	0.435998	3.41005	0.00115642	-1.37706	0.0613379	0.596763	10	119303479	EMX2OS;EMX2;EMX2	Body;Body;Body
1272	cg10065115	SSRI_EXPExposed	-0.380616	-3.4109	0.00115339	-1.37532	-0.0527878	0.596763	8	19554113
1273	cg15608483	SSRI_EXPExposed	-0.321297	-3.41146	0.00115143	-1.3742	-0.0487424	0.596763	2	175192815
1274	cg13958713	SSRI_EXPExposed	-0.379084	-3.41064	0.00115433	-1.37586	-0.0634741	0.596763	18	73693265
1275	cg15497006	SSRI_EXPExposed	0.199837	3.41099	0.00115309	-1.37515	0.0264178	0.596763	1	27147585
1276	cg17558270	SSRI_EXPExposed	0.269374	3.4104	0.00115518	-1.37635	0.0110436	0.596763	5	106907411	EFNA5	Body
1277	cg01193064	SSRI_EXPExposed	-0.219837	-3.40982	0.00115724	-1.37753	-0.0378397	0.596763	21	44494722	CBS	5'UTR
1278	cg06920586	SSRI_EXPExposed	-0.325211	-3.41023	0.00115579	-1.3767	-0.0541603	0.596763	16	88814686	PIEZO1	Body
1279	cg26180080	SSRI_EXPExposed	-0.746308	-3.40952	0.00115829	-1.37813	-0.04025	0.596839	14	76734550
1280	cg14123923	SSRI_EXPExposed	1.16588	3.40711	0.00116691	-1.38304	0.0671884	0.598471	13	79176572	POU4F1	Body
1281	cg02073162	SSRI_EXPExposed	-0.332185	-3.4076	0.00116516	-1.38205	-0.0370134	0.598471	8	86322830
1282	cg12953249	SSRI_EXPExposed	-0.370574	-3.4081	0.00116338	-1.38104	-0.0392763	0.598471	9	126118772	CRB2	Body
1283	cg23724027	SSRI_EXPExposed	0.30704	3.4076	0.00116515	-1.38205	0.0305258	0.598471	6	139284923	REPS1;REPS1;REPS1;REPS1	Body;Body;Body;Body
1284	cg14214182	SSRI_EXPExposed	0.260828	3.40777	0.00116457	-1.38171	0.0349405	0.598471	9	98785110	NCRNA00092	TSS1500
1285	cg19160660	SSRI_EXPExposed	0.434262	3.40715	0.00116678	-1.38297	0.0363859	0.598471	12	106503365	NUAK1	Body
1286	cg15421870	SSRI_EXPExposed	0.310917	3.40654	0.00116898	-1.38422	0.0478798	0.599066	13	36244581	MIR548F5;NBEA;NBEA	Body;Body;Body
1287	cg04463636	SSRI_EXPExposed	-0.247282	-3.40598	0.00117097	-1.38535	-0.0358993	0.599621	1	117284536
1288	cg10361167	SSRI_EXPExposed	0.355884	3.40239	0.00118397	-1.39266	0.0434296	0.6003	11	69626349	FGF3	Body
1289	cg17046247	SSRI_EXPExposed	-0.361303	-3.40179	0.00118613	-1.39387	-0.0605316	0.6003	12	1210875	ERC1;ERC1;ERC1;ERC1;ERC1	Body;Body;Body;Body;Body
1290	cg25099532	SSRI_EXPExposed	-0.251789	-3.40366	0.00117936	-1.39008	-0.0339782	0.6003	20	61866500	BIRC7;BIRC7	TSS1500;TSS1500
1291	cg01464878	SSRI_EXPExposed	0.252891	3.40288	0.00118217	-1.39166	0.0178993	0.6003	7	18166591	HDAC9	5'UTR
1292	cg09357740	SSRI_EXPExposed	0.34911	3.40047	0.00119096	-1.39656	0.03039	0.6003	14	21131543
1293	cg03351938	SSRI_EXPExposed	0.152056	3.40322	0.00118095	-1.39097	0.0262187	0.6003	19	55857351	SUV420H2	Body
1294	cg18185885	SSRI_EXPExposed	-0.196945	-3.40503	0.0011744	-1.38728	-0.0121445	0.6003	5	133705984	UBE2B;CDKL3	TSS1500;5'UTR
1295	cg22012179	SSRI_EXPExposed	-0.507241	-3.401	0.00118902	-1.39548	-0.0717885	0.6003	10	74451373	MCU;MCU;MCU;MCU	TSS1500;TSS1500;TSS1500;TSS1500
1296	cg00170868	SSRI_EXPExposed	-0.435506	-3.40233	0.0011842	-1.39279	-0.0631589	0.6003	3	193157043	ATP13A4	Body
1297	cg23654093	SSRI_EXPExposed	0.297362	3.40387	0.00117859	-1.38965	0.0109379	0.6003	12	51421985	SLC11A2	1stExon
1298	cg00893242	SSRI_EXPExposed	0.332256	3.4039	0.00117849	-1.38959	0.0121951	0.6003	7	127291580	SND1	TSS1500
1299	cg05467872	SSRI_EXPExposed	0.262426	3.40184	0.00118597	-1.39378	0.0161832	0.6003	1	54827152	SSBP3;SSBP3;SSBP3	Body;Body;Body
1300	cg26810323	SSRI_EXPExposed	-0.189759	-3.40433	0.00117693	-1.38871	-0.0107571	0.6003	2	102932570	IL1RL1;IL1RL1	5'UTR;5'UTR
1301	cg02748424	SSRI_EXPExposed	-0.370845	-3.40034	0.00119142	-1.39682	-0.0398189	0.6003	9	97622643	C9orf3;C9orf3;C9orf3	Body;Body;Body
1302	cg20096382	SSRI_EXPExposed	-0.259291	-3.40173	0.00118636	-1.394	-0.0417883	0.6003	12	111735429	CUX2	Body
1303	cg08756968	SSRI_EXPExposed	-0.178327	-3.40401	0.0011781	-1.38937	-0.00750868	0.6003	5	116439433
1304	cg10925382	SSRI_EXPExposed	0.232725	3.40333	0.00118056	-1.39075	0.0264666	0.6003	20	10627799	JAG1	Body
1305	cg14491252	SSRI_EXPExposed	-0.158326	-3.40092	0.00118933	-1.39565	-0.00857728	0.6003	6	47026892
1306	cg15952017	SSRI_EXPExposed	0.243292	3.40064	0.00119033	-1.39621	0.0301643	0.6003	11	70439937	SHANK2;SHANK2;SHANK2	Body;Body;Body
1307	cg26239485	SSRI_EXPExposed	-0.238999	-3.40054	0.0011907	-1.39641	-0.0101788	0.6003	2	236514213	AGAP1;AGAP1	Body;Body
1308	cg14603453	SSRI_EXPExposed	-0.237236	-3.40159	0.00118688	-1.39429	-0.0178375	0.6003	2	149631830	KIF5C	TSS1500
1309	cg13673568	SSRI_EXPExposed	-0.346799	-3.39975	0.00119358	-1.39802	-0.0363053	0.600634	1	202252805	LGR6;LGR6;LGR6	Body;Body;Body
1310	cg15582133	SSRI_EXPExposed	0.288103	3.39966	0.00119391	-1.3982	0.0491472	0.600634	13	20868822
1311	cg06773306	SSRI_EXPExposed	-0.297263	-3.39933	0.00119514	-1.39889	-0.0363945	0.600796	13	113974445	LAMP1	Body
1312	cg08641579	SSRI_EXPExposed	-1.1975	-3.39864	0.00119766	-1.40028	-0.0972002	0.601589	7	79083447	MAGI2	TSS1500
1313	cg15634717	SSRI_EXPExposed	-0.393057	-3.39815	0.00119946	-1.40127	-0.0648295	0.601589	2	122647835
1314	cg19296132	SSRI_EXPExposed	-0.320668	-3.39829	0.00119895	-1.40099	-0.0287411	0.601589	6	33423122	ZBTB9	Body
1315	cg09313665	SSRI_EXPExposed	0.320323	3.39632	0.00120624	-1.40501	0.0106124	0.602516	17	1132945
1316	cg26208693	SSRI_EXPExposed	0.352871	3.39456	0.00121276	-1.40858	0.00548056	0.602516	19	19754481	GMIP;GMIP;GMIP	TSS200;TSS200;TSS200
1317	cg00872677	SSRI_EXPExposed	-0.384763	-3.39277	0.00121945	-1.41222	-0.0650582	0.602516	22	50493126	TTLL8	TSS200
1318	cg12284235	SSRI_EXPExposed	-0.487335	-3.39168	0.00122351	-1.41443	-0.0220091	0.602516	10	1248818	ADARB2	Body
1319	cg12275487	SSRI_EXPExposed	-0.252634	-3.39303	0.00121845	-1.41168	-0.0418021	0.602516	18	76397672
1320	cg15681038	SSRI_EXPExposed	0.281233	3.39256	0.00122024	-1.41265	0.00514526	0.602516	19	37064156	ZNF529;ZNF529;ZNF529;ZNF529	1stExon;5'UTR;5'UTR;5'UTR
1321	cg06537073	SSRI_EXPExposed	-0.191237	-3.39362	0.00121626	-1.41049	-0.0176979	0.602516	16	88763005	RNF166	3'UTR
1322	cg18493238	SSRI_EXPExposed	-0.434367	-3.39346	0.00121684	-1.41081	-0.0717644	0.602516	10	37414261	ANKRD30A	TSS1500
1323	cg02610157	SSRI_EXPExposed	-0.452379	-3.3972	0.00120296	-1.4032	-0.0661159	0.602516	8	93891745
1324	cg02931526	SSRI_EXPExposed	-0.372099	-3.39269	0.00121974	-1.41238	-0.0254345	0.602516	2	237018263	AGAP1;AGAP1	Body;Body
1325	cg10334354	SSRI_EXPExposed	0.335755	3.39569	0.00120858	-1.40629	0.0414056	0.602516	4	66535203	EPHA5;EPHA5	Body;Body
1326	cg07687638	SSRI_EXPExposed	0.206727	3.39631	0.00120626	-1.40502	0.0065771	0.602516	1	167766513
1327	cg09134974	SSRI_EXPExposed	-0.17859	-3.39347	0.00121683	-1.4108	-0.029618	0.602516	2	97652438	FAM178B	TSS200
1328	cg14732248	SSRI_EXPExposed	0.455233	3.39151	0.00122417	-1.41478	0.02648	0.602516	6	1313730	FOXQ1	1stExon
1329	cg23113318	SSRI_EXPExposed	0.214018	3.39381	0.00121554	-1.4101	0.011703	0.602516	1	51737867	RNF11	3'UTR
1330	cg05942574	SSRI_EXPExposed	0.276918	3.39461	0.00121259	-1.40849	0.043549	0.602516	17	48637104	CACNA1G;CACNA1G;CACNA1G;CACNA1G;CACNA1G;CACNA1G;CACNA1G;CACNA1G;CACNA1G;CACNA1G;CACNA1G;CACNA1G;CACNA1G;CACNA1G;CACNA1G	TSS1500;TSS1500;TSS1500;TSS1500;TSS1500;TSS1500;TSS1500;TSS1500;TSS1500;TSS1500;TSS1500;TSS1500;TSS1500;TSS1500;TSS1500
1331	cg12150366	SSRI_EXPExposed	0.508846	3.39565	0.0012087	-1.40636	0.0570503	0.602516	14	29238731	FOXG1;FOXG1	1stExon;3'UTR
1332	cg01800582	SSRI_EXPExposed	0.28438	3.39584	0.00120801	-1.40598	0.0286336	0.602516	2	69057926
1333	cg07537105	SSRI_EXPExposed	0.191966	3.39444	0.00121322	-1.40883	0.00947923	0.602516	16	2820776	SRRM2	Body
1334	cg19681956	SSRI_EXPExposed	0.669052	3.39541	0.0012096	-1.40685	0.0470431	0.602516	6	146865263	RAB32	Body
1335	cg25357756	SSRI_EXPExposed	-0.210823	-3.39224	0.00122143	-1.4133	-0.0355533	0.602516	21	45989828	TSPEAR;TSPEAR	Body;5'UTR
1336	cg02731082	SSRI_EXPExposed	-0.233383	-3.39513	0.00121064	-1.40742	-0.0144331	0.602516	22	36106939
1337	cg14137694	SSRI_EXPExposed	-0.21908	-3.39233	0.00122109	-1.41312	-0.0249959	0.602516	9	130683440
1338	cg11203313	SSRI_EXPExposed	-0.218309	-3.39585	0.00120797	-1.40596	-0.0372411	0.602516	7	16439534	ISPD;ISPD	Body;Body
1339	cg13869270	SSRI_EXPExposed	-0.357464	-3.3919	0.00122271	-1.41399	-0.0560536	0.602516	6	155470095	TIAM2	Body
1340	cg02649698	SSRI_EXPExposed	-0.389785	-3.39064	0.00122741	-1.41653	-0.0251758	0.602761	10	43818854
1341	cg25812287	SSRI_EXPExposed	0.641072	3.39088	0.00122653	-1.41606	0.0554372	0.602761	11	94135016	GPR83	TSS1500
1342	cg11726288	SSRI_EXPExposed	0.200061	3.39077	0.00122694	-1.41628	0.0303934	0.602761	1	11902283	CLCN6	3'UTR
1343	cg23791505	SSRI_EXPExposed	0.445143	3.38801	0.00123735	-1.42188	0.0347632	0.603416	17	32906991	TMEM132E;C17orf102	TSS1500;TSS1500
1344	cg21944027	SSRI_EXPExposed	0.155736	3.38871	0.00123472	-1.42047	0.00364909	0.603416	11	8932512	C11orf17;ST5;C11orf17	TSS1500;TSS200;TSS200
1345	cg01695352	SSRI_EXPExposed	-0.311817	-3.38584	0.00124562	-1.42629	-0.0235033	0.603416	8	281630
1346	cg26353738	SSRI_EXPExposed	0.336184	3.38865	0.00123491	-1.42057	0.0506102	0.603416	6	46698987	PLA2G7;PLA2G7	5'UTR;5'UTR
1347	cg00135211	SSRI_EXPExposed	-0.400542	-3.38988	0.0012303	-1.41809	-0.0256116	0.603416	1	10842163	CASZ1;CASZ1	5'UTR;5'UTR
1348	cg04549524	SSRI_EXPExposed	-0.123253	-3.38664	0.00124254	-1.42465	-0.02132	0.603416	10	134511968	INPP5A	Body
1349	cg16983055	SSRI_EXPExposed	-0.24547	-3.38633	0.00124375	-1.4253	-0.0364013	0.603416	17	34308567	CCL16	TSS200
1350	cg08647229	SSRI_EXPExposed	-0.334815	-3.38817	0.00123675	-1.42156	-0.0392175	0.603416	21	45863709
1351	cg12795630	SSRI_EXPExposed	-0.350113	-3.38739	0.00123972	-1.42315	-0.0549212	0.603416	6	124143274	NKAIN2;NKAIN2;NKAIN2;NKAIN2	5'UTR;5'UTR;Body;Body
1352	cg08625986	SSRI_EXPExposed	-0.307525	-3.38811	0.00123697	-1.42168	-0.0518206	0.603416	9	72812279	MAMDC2;MAMDC2	Body;Body
1353	cg15085372	SSRI_EXPExposed	0.158708	3.38565	0.00124631	-1.42666	0.00378907	0.603416	3	130612131	ATP2C1;ATP2C1;ATP2C1;ATP2C1	TSS1500;TSS1500;TSS1500;TSS1500
1354	cg18605949	SSRI_EXPExposed	0.318057	3.3884	0.00123586	-1.42108	0.0173722	0.603416	4	1722565	TACC3;TMEM129;TMEM129;TMEM129;TMEM129	TSS1500;1stExon;1stExon;5'UTR;5'UTR
1355	cg22075970	SSRI_EXPExposed	-0.301674	-3.38595	0.0012452	-1.42607	-0.0435529	0.603416	17	30814874	CDK5R1	Body
1356	cg04905408	SSRI_EXPExposed	0.233787	3.38776	0.00123831	-1.42239	0.0235258	0.603416	3	42190115	TRAK1;TRAK1;TRAK1;TRAK1	TSS1500;TSS1500;Body;Body
1357	cg21506453	SSRI_EXPExposed	0.443514	3.38765	0.00123873	-1.42262	0.056852	0.603416	5	89230075
1358	cg11556920	SSRI_EXPExposed	0.318076	3.38582	0.00124568	-1.42633	0.0293243	0.603416	10	69865822	MYPN;MYPN	TSS200;TSS200
1359	cg04456085	SSRI_EXPExposed	0.316704	3.38612	0.00124454	-1.42572	0.0531949	0.603416	10	43239787
1360	cg10208986	SSRI_EXPExposed	0.309903	3.38636	0.00124361	-1.42522	0.0264443	0.603416	2	242402821	FARP2;FARP2;FARP2	Body;Body;Body
1361	cg00476211	SSRI_EXPExposed	0.269278	3.3854	0.00124728	-1.42717	0.032719	0.603416	4	75274519
1362	cg18525965	SSRI_EXPExposed	0.348913	3.38522	0.00124797	-1.42754	0.015485	0.603416	19	46145630
1363	cg14525492	SSRI_EXPExposed	0.272267	3.38927	0.0012326	-1.41933	0.0420026	0.603416	2	85635862	CAPG;CAPG;CAPG	5'UTR;5'UTR;5'UTR
1364	cg18878813	SSRI_EXPExposed	-0.296249	-3.38496	0.00124895	-1.42806	-0.0213116	0.60345	16	77232165	MON1B;MON1B;MON1B;SYCE1L	Body;Body;Body;TSS1500
1365	cg25759064	SSRI_EXPExposed	-0.390033	-3.3846	0.00125035	-1.4288	-0.0575997	0.603681	13	111805337	ARHGEF7;ARHGEF7;ARHGEF7;ARHGEF7	TSS1500;Body;Body;Body
1366	cg05855298	SSRI_EXPExposed	0.327369	3.38426	0.00125163	-1.42948	0.0534404	0.603858	4	106474586	ARHGEF38;ARHGEF38	Body;Body
1367	cg12191163	SSRI_EXPExposed	0.314454	3.38384	0.00125326	-1.43035	0.0181753	0.604203	18	12838280	PTPN2;PTPN2;PTPN2;PTPN2;PTPN2	Body;Body;Body;Body;Body
1368	cg08744989	SSRI_EXPExposed	-0.252171	-3.38303	0.00125635	-1.43198	-0.0306583	0.604281	6	118974837	CEP85L	5'UTR
1369	cg13926661	SSRI_EXPExposed	-0.161115	-3.38282	0.00125718	-1.43241	-0.00989736	0.604281	6	7388669	CAGE1;CAGE1;CAGE1;RIOK1	5'UTR;5'UTR;5'UTR;TSS1500
1370	cg07838450	SSRI_EXPExposed	-0.299605	-3.38308	0.00125617	-1.43188	-0.0157945	0.604281	8	145252127	MROH1;MROH1;MROH1;MROH1	Body;Body;Body;Body
1371	cg00473737	SSRI_EXPExposed	-0.329638	-3.3826	0.00125801	-1.43285	-0.0217873	0.604281	1	9490681
1372	cg04994708	SSRI_EXPExposed	-0.258228	-3.38288	0.00125694	-1.43229	-0.0434972	0.604281	10	11825471
1373	cg21024676	SSRI_EXPExposed	-0.345098	-3.38205	0.00126015	-1.43398	-0.0587594	0.60487	21	46523729	ADARB1;ADARB1;ADARB1;ADARB1;ADARB1;ADARB1;ADARB1	5'UTR;5'UTR;5'UTR;Body;Body;5'UTR;Body
1374	cg08770961	SSRI_EXPExposed	-0.351327	-3.38081	0.00126492	-1.43648	-0.050326	0.604958	16	66956122	RRAD;RRAD	Body;Body
1375	cg11525725	SSRI_EXPExposed	-0.25181	-3.38147	0.00126239	-1.43516	-0.0166895	0.604958	22	33957919	LARGE;LARGE	Body;Body
1376	cg02864956	SSRI_EXPExposed	0.220625	3.38106	0.00126398	-1.43599	0.0216617	0.604958	10	22935362	PIP4K2A	Body
1377	cg15880065	SSRI_EXPExposed	-0.188778	-3.38099	0.00126423	-1.43612	-0.0106954	0.604958	2	40972633
1378	cg23500924	SSRI_EXPExposed	-0.459982	-3.38064	0.00126559	-1.43683	-0.0483603	0.604958	5	140465235
1379	cg21545390	SSRI_EXPExposed	0.468361	3.38057	0.00126584	-1.43696	0.0764692	0.604958	7	96627190	DLX6AS	Body
1380	cg16573178	SSRI_EXPExposed	0.256894	3.37711	0.00127934	-1.44399	0.00749435	0.605695	1	49242519	BEND5;AGBL4;BEND5	1stExon;Body;5'UTR
1381	cg12232996	SSRI_EXPExposed	-0.23592	-3.37964	0.00126947	-1.43886	-0.0401193	0.605695	2	133701413	MIR7853;NCKAP5;NCKAP5	Body;Body;Body
1382	cg17815797	SSRI_EXPExposed	-0.317743	-3.37937	0.00127051	-1.4394	-0.0517585	0.605695	12	272745	IQSEC3;IQSEC3	Body;Body
1383	cg08465676	SSRI_EXPExposed	-0.15895	-3.37802	0.00127576	-1.44213	-0.00837624	0.605695	14	104038032	APOPT1;APOPT1;APOPT1;APOPT1;APOPT1;APOPT1	Body;Body;Body;Body;Body;Body
1384	cg21629505	SSRI_EXPExposed	0.483635	3.37842	0.00127423	-1.44134	0.0450931	0.605695	13	36429710	DCLK1;DCLK1;DCLK1;DCLK1;DCLK1;DCLK1;MIR548F5;DCLK1	1stExon;1stExon;1stExon;5'UTR;5'UTR;5'UTR;Body;Body
1385	cg01447495	SSRI_EXPExposed	-0.291138	-3.37736	0.00127836	-1.44348	-0.0378729	0.605695	6	128901776
1386	cg02006966	SSRI_EXPExposed	-0.183142	-3.37746	0.00127796	-1.44327	-0.00916194	0.605695	21	46827403	COL18A1-AS2;COL18A1	Body;Body
1387	cg17311784	SSRI_EXPExposed	-0.376144	-3.37725	0.00127879	-1.44371	-0.0583621	0.605695	8	1048486
1388	cg09967749	SSRI_EXPExposed	-0.292282	-3.37891	0.00127232	-1.44034	-0.023565	0.605695	10	95652671	SLC35G1;SLC35G1	TSS1500;TSS1500
1389	cg11277355	SSRI_EXPExposed	-0.47174	-3.37751	0.00127776	-1.44317	-0.0796784	0.605695	7	141673714	TAS2R38	TSS200
1390	cg22788845	SSRI_EXPExposed	-0.413846	-3.37777	0.00127674	-1.44264	-0.0352242	0.605695	14	96520430	C14orf132;C14orf132;C14orf132;C14orf132	Body;Body;Body;Body
1391	cg17760412	SSRI_EXPExposed	-0.240997	-3.3784	0.00127429	-1.44137	-0.041128	0.605695	12	111357148	MYL2	Body
1392	cg27605623	SSRI_EXPExposed	0.361288	3.37719	0.001279	-1.44381	0.0604483	0.605695	18	40629120	RIT2;RIT2	Body;Body
1393	cg24860511	SSRI_EXPExposed	0.263748	3.37635	0.00128229	-1.44552	0.0305916	0.605975	19	2651146	GNG7	5'UTR
1394	cg20502854	SSRI_EXPExposed	-0.501636	-3.37654	0.00128158	-1.44515	-0.0813432	0.605975	2	133436288	NCKAP5;NCKAP5	Body;Body
1395	cg19636672	SSRI_EXPExposed	0.195624	3.37625	0.00128268	-1.44572	0.0308152	0.605975	12	56881121	GLS2	Body
1396	cg18493069	SSRI_EXPExposed	-1.18682	-3.37499	0.00128765	-1.44828	-0.0643591	0.606149	6	108582623	SNX3;SNX3	TSS200;TSS200
1397	cg13615467	SSRI_EXPExposed	0.317787	3.37533	0.0012863	-1.44758	0.0361404	0.606149	3	79411194	ROBO1	Body
1398	cg13273246	SSRI_EXPExposed	-0.513641	-3.37533	0.00128633	-1.4476	-0.076293	0.606149	14	97431367
1399	cg07160864	SSRI_EXPExposed	-0.33162	-3.37583	0.00128434	-1.44658	-0.0499341	0.606149	8	121117441
1400	cg16992594	SSRI_EXPExposed	-0.170768	-3.37521	0.00128679	-1.44784	-0.00857691	0.606149	1	1970955
1401	cg25679366	SSRI_EXPExposed	0.382793	3.37407	0.00129129	-1.45015	0.0107069	0.60656	7	87104879	ABCB4;ABCB4;ABCB4	5'UTR;5'UTR;5'UTR
1402	cg01534543	SSRI_EXPExposed	-0.171999	-3.37419	0.00129081	-1.4499	-0.0278231	0.60656	17	59564836
1403	cg24941169	SSRI_EXPExposed	-0.269534	-3.3742	0.00129075	-1.44987	-0.026964	0.60656	3	12859872	CAND2;CAND2	Body;Body
1404	cg07874492	SSRI_EXPExposed	-0.195869	-3.37341	0.00129389	-1.45148	-0.0248119	0.606978	19	13221354	TRMT1;TRMT1;TRMT1	Body;Body;Body
1405	cg04251489	SSRI_EXPExposed	-0.400778	-3.37338	0.00129402	-1.45155	-0.0348417	0.606978	7	151017776
1406	cg10020890	SSRI_EXPExposed	0.202121	3.37248	0.00129758	-1.45336	0.0241293	0.608214	16	75025753
1407	cg07300050	SSRI_EXPExposed	-0.795174	-3.37059	0.00130508	-1.45719	-0.0633172	0.60852	5	180673332	CTC-338M12.4	TSS1500
1408	cg14442939	SSRI_EXPExposed	0.405855	3.37133	0.00130216	-1.4557	0.00578753	0.60852	10	27389572	ANKRD26	TSS200
1409	cg01782247	SSRI_EXPExposed	-0.330081	-3.36686	0.00132003	-1.46473	-0.0237504	0.60852	16	85317807
1410	cg21903378	SSRI_EXPExposed	0.31032	3.36412	0.00133112	-1.47027	0.0425978	0.60852	14	104686811
1411	cg25939380	SSRI_EXPExposed	-0.335418	-3.36809	0.00131509	-1.46225	-0.0142998	0.60852	1	20007397
1412	cg25457886	SSRI_EXPExposed	-0.322288	-3.36692	0.00131981	-1.46462	-0.0466967	0.60852	3	14339565
1413	cg01650557	SSRI_EXPExposed	0.227022	3.36637	0.001322	-1.46572	0.0176778	0.60852	9	100292291	TMOD1;TMOD1	Body;Body
1414	cg10376731	SSRI_EXPExposed	-0.246203	-3.37169	0.0013007	-1.45496	-0.0386804	0.60852	10	103113307	BTRC;BTRC	TSS1500;TSS1500
1415	cg09908171	SSRI_EXPExposed	0.471836	3.36457	0.00132931	-1.46937	0.0774927	0.60852	1	106778994
1416	cg25149218	SSRI_EXPExposed	0.189701	3.3641	0.0013312	-1.47031	0.0323081	0.60852	2	205411524	PARD3B;PARD3B;PARD3B	Body;Body;Body
1417	cg05543112	SSRI_EXPExposed	-0.342676	-3.36381	0.00133239	-1.4709	-0.0203459	0.60852	2	85294381
1418	cg03332116	SSRI_EXPExposed	-0.454716	-3.36595	0.0013237	-1.46657	-0.077076	0.60852	1	219263663	LYPLAL1-AS1;MIR548F3	Body;Body
1419	cg09435890	SSRI_EXPExposed	-0.2251	-3.3677	0.00131667	-1.46304	-0.0387159	0.60852	16	90144788
1420	cg08404094	SSRI_EXPExposed	0.299285	3.36416	0.00133096	-1.47019	0.041623	0.60852	16	89463642	ANKRD11;ANKRD11;ANKRD11;ANKRD11	Body;5'UTR;5'UTR;5'UTR
1421	cg05886440	SSRI_EXPExposed	-0.133522	-3.36735	0.00131807	-1.46374	-0.0218078	0.60852	19	42303544	CEACAM3;CEACAM3;CEACAM3	Body;Body;Body
1422	cg02068351	SSRI_EXPExposed	0.179839	3.36974	0.00130848	-1.45891	0.0264747	0.60852	6	132832336	STX7	5'UTR
1423	cg04816979	SSRI_EXPExposed	0.276878	3.37194	0.00129971	-1.45445	0.00651346	0.60852	12	133657679	ZNF140	5'UTR
1424	cg22509053	SSRI_EXPExposed	-0.48537	-3.37028	0.00130634	-1.45782	-0.0744823	0.60852	7	46745061
1425	cg06205661	SSRI_EXPExposed	-0.508173	-3.36517	0.00132687	-1.46816	-0.0738379	0.60852	3	114964979
1426	cg09890084	SSRI_EXPExposed	-0.336495	-3.36697	0.00131961	-1.46452	-0.0371743	0.60852	16	28178520	XPO6;XPO6	Body;Body
1427	cg15295488	SSRI_EXPExposed	-0.274396	-3.36897	0.00131157	-1.46047	-0.0279996	0.60852	22	36838768
1428	cg02420966	SSRI_EXPExposed	-0.424761	-3.36545	0.00132572	-1.46758	-0.0513002	0.60852	3	131236968
1429	cg01140140	SSRI_EXPExposed	-0.30765	-3.36964	0.00130889	-1.45912	-0.0368695	0.60852	6	19194721
1430	cg01538575	SSRI_EXPExposed	-0.264273	-3.36388	0.00133208	-1.47075	-0.0324774	0.60852	19	6039991	RFX2;RFX2	Body;Body
1431	cg00604115	SSRI_EXPExposed	-0.298734	-3.36446	0.00132976	-1.46959	-0.0182763	0.60852	15	100656214	ADAMTS17	Body
1432	cg07389276	SSRI_EXPExposed	-0.244485	-3.36769	0.00131668	-1.46304	-0.0141128	0.60852	17	35715686	ACACA;ACACA;ACACA	5'UTR;Body;5'UTR
1433	cg14073706	SSRI_EXPExposed	0.169691	3.37051	0.00130539	-1.45734	0.0142469	0.60852	1	109629948
1434	cg15848008	SSRI_EXPExposed	-0.192302	-3.36631	0.00132226	-1.46585	-0.0330425	0.60852	2	25584613
1435	cg14570557	SSRI_EXPExposed	-0.235101	-3.37107	0.00130318	-1.45622	-0.0115894	0.60852	3	45311952
1436	cg12330031	SSRI_EXPExposed	-0.305714	-3.36781	0.00131623	-1.46282	-0.0309138	0.60852	22	50324138
1437	cg11999760	SSRI_EXPExposed	-0.343916	-3.36463	0.00132904	-1.46924	-0.0414011	0.60852	1	224809272	CNIH3	Body
1438	cg14270556	SSRI_EXPExposed	-0.444829	-3.36427	0.00133052	-1.46997	-0.0646635	0.60852	17	5373138	DHX33	TSS1500
1439	cg26422762	SSRI_EXPExposed	-0.250449	-3.36849	0.00131349	-1.46144	-0.0238797	0.60852	22	46481785	LOC400931	TSS200
1440	cg25430151	SSRI_EXPExposed	0.203363	3.36757	0.00131717	-1.4633	0.0241147	0.60852	2	240042590	HDAC4	Body
1441	cg24777564	SSRI_EXPExposed	0.21651	3.37114	0.00130289	-1.45607	0.0373515	0.60852	5	33563927	ADAMTS12	Body
1442	cg11008216	SSRI_EXPExposed	0.207004	3.36746	0.0013176	-1.46351	0.0130334	0.60852	11	77734781	KCTD14;NDUFC2-KCTD14;NDUFC2-KCTD14;NDUFC2-KCTD14;KCTD14	TSS1500;3'UTR;3'UTR;Body;5'UTR
1443	cg07592190	SSRI_EXPExposed	-0.344169	-3.36929	0.00131028	-1.45982	-0.0385628	0.60852	11	105785765	GRIA4;GRIA4	Body;Body
1444	cg01394349	SSRI_EXPExposed	-0.416961	-3.36286	0.00133626	-1.47283	-0.0147035	0.608831	1	223840974	CAPN8	Body
1445	cg08184234	SSRI_EXPExposed	-0.366456	-3.36229	0.00133857	-1.47397	-0.0402563	0.608831	6	354752
1446	cg16864875	SSRI_EXPExposed	0.381356	3.36333	0.00133432	-1.47186	0.0174278	0.608831	20	3155217	LZTS3	TSS1500
1447	cg26216629	SSRI_EXPExposed	0.280899	3.36223	0.00133881	-1.47409	0.0386805	0.608831	5	153863712
1448	cg12713340	SSRI_EXPExposed	0.255433	3.36197	0.0013399	-1.47463	0.0253492	0.608831	10	102732290	SEMA4G;SEMA4G;SEMA4G;SEMA4G	5'UTR;5'UTR;1stExon;1stExon
1449	cg00078456	SSRI_EXPExposed	-0.51336	-3.36183	0.00134046	-1.4749	-0.0386897	0.608831	1	1564422	MIB2;MIB2;MIB2;MIB2;MIB2;MIB2	Body;Body;Body;Body;Body;Body
1450	cg13927171	SSRI_EXPExposed	-0.316158	-3.36229	0.00133858	-1.47397	-0.0424711	0.608831	10	131577071
1451	cg04693928	SSRI_EXPExposed	0.586311	3.36244	0.00133797	-1.47367	0.0299545	0.608831	9	129388668	LMX1B	Body
1452	cg17822177	SSRI_EXPExposed	0.495453	3.36153	0.00134169	-1.47551	0.0488016	0.608968	2	145115684
1453	cg23413954	SSRI_EXPExposed	0.274664	3.36124	0.00134287	-1.47609	0.0333327	0.609085	5	79424068	SERINC5	Body
1454	cg00500048	SSRI_EXPExposed	-0.211867	-3.35967	0.00134931	-1.47926	-0.0312345	0.610814	20	44097563	WFDC2	TSS1500
1455	cg01663665	SSRI_EXPExposed	0.278879	3.35965	0.0013494	-1.47931	0.0407201	0.610814	20	24797219
1456	cg07793148	SSRI_EXPExposed	0.30283	3.35945	0.0013502	-1.4797	0.0518943	0.610814	1	9712988	C1orf200;PIK3CD	Body;5'UTR
1457	cg00550207	SSRI_EXPExposed	0.192181	3.35941	0.00135039	-1.47979	0.00477198	0.610814	14	73526199	RBM25	5'UTR
1458	cg20370909	SSRI_EXPExposed	0.190595	3.35866	0.00135349	-1.48131	0.0323728	0.611377	7	4859229	RADIL	Body
1459	cg04702507	SSRI_EXPExposed	0.177526	3.35881	0.00135288	-1.48101	0.0306042	0.611377	22	38702398	CSNK1E;CSNK1E;LOC400927-CSNK1E	Body;Body;Body
1460	cg01054832	SSRI_EXPExposed	0.237432	3.35633	0.00136312	-1.486	0.0391437	0.612453	21	42003223	DSCAM-IT1;DSCAM;DSCAM;DSCAM	TSS1500;Body;Body;Body
1461	cg14092014	SSRI_EXPExposed	0.157533	3.35615	0.00136386	-1.48637	0.00598554	0.612453	11	45171535	PRDM11;PRDM11;PRDM11	5'UTR;5'UTR;Body
1462	cg25211182	SSRI_EXPExposed	0.261594	3.35704	0.00136019	-1.48458	0.00886543	0.612453	1	156426268
1463	cg26879386	SSRI_EXPExposed	-0.573977	-3.35621	0.00136361	-1.48624	-0.0945589	0.612453	5	140781179	PCDHGA4;PCDHGA6;PCDHGA1;PCDHGA8;PCDHGA5;PCDHGB1;PCDHGB4;PCDHGA3;PCDHGA2;PCDHGA7;PCDHGB2;PCDHGA9;PCDHGB5;PCDHGA9;PCDHGB3	Body;Body;Body;Body;Body;Body;Body;Body;Body;Body;Body;TSS1500;Body;TSS1500;Body
1464	cg13916989	SSRI_EXPExposed	-0.396395	-3.35603	0.00136439	-1.48662	-0.0508125	0.612453	1	154742820	KCNN3;KCNN3	Body;Body
1465	cg03915202	SSRI_EXPExposed	-0.265337	-3.3564	0.00136283	-1.48587	-0.0316684	0.612453	10	1042789	GTPBP4	Body
1466	cg05835228	SSRI_EXPExposed	-0.254974	-3.35718	0.00135961	-1.4843	-0.0138547	0.612453	20	20206563	CFAP61	Body
1467	cg00450487	SSRI_EXPExposed	0.384037	3.35656	0.00136216	-1.48554	0.0153655	0.612453	8	82633209	ZFAND1;ZFAND1;ZFAND1;ZFAND1;ZFAND1;ZFAND1;ZFAND1	Body;Body;Body;Body;Body;Body;Body
1468	cg17461520	SSRI_EXPExposed	0.463895	3.35584	0.00136517	-1.487	0.0743838	0.612453	8	117256320	LINC00536	Body
1469	cg11039476	SSRI_EXPExposed	-0.285015	-3.35724	0.00135933	-1.48416	-0.0388394	0.612453	2	127978579
1470	cg16647243	SSRI_EXPExposed	0.266452	3.35535	0.00136722	-1.488	0.0205002	0.612957	14	64040326
1471	cg13225830	SSRI_EXPExposed	-0.351384	-3.35481	0.00136944	-1.48907	-0.034606	0.613085	1	9527173
1472	cg06159296	SSRI_EXPExposed	-0.438797	-3.35461	0.00137029	-1.48948	-0.0597132	0.613085	11	92150122	FAT3	Body
1473	cg12605148	SSRI_EXPExposed	-0.260089	-3.35488	0.00136914	-1.48893	-0.0243647	0.613085	15	28356800	HERC2	3'UTR
1474	cg21447579	SSRI_EXPExposed	-0.423065	-3.35367	0.0013742	-1.49137	-0.0459764	0.613582	15	25318178	SNORD116-10;SNORD116-9;SNORD116-3	TSS1500;TSS200;TSS200
1475	cg02948420	SSRI_EXPExposed	-0.261494	-3.3539	0.00137327	-1.49092	-0.0266758	0.613582	2	120413425	CFAP221;CFAP221	Body;Body
1476	cg26429815	SSRI_EXPExposed	0.336337	3.3538	0.00137365	-1.4911	0.0272051	0.613582	11	110234173
1477	cg20690714	SSRI_EXPExposed	-0.616277	-3.34838	0.00139654	-1.50205	-0.0369628	0.614438	17	76446851	DNAH17	Body
1478	cg14669515	SSRI_EXPExposed	-0.377072	-3.34536	0.00140943	-1.50813	-0.0636146	0.614438	1	9386821	SPSB1	5'UTR
1479	cg07078154	SSRI_EXPExposed	-0.230767	-3.35185	0.00138184	-1.49504	-0.0192095	0.614438	1	77635524	PIGK	Body
1480	cg25525068	SSRI_EXPExposed	0.469766	3.34756	0.00140004	-1.50371	0.0578735	0.614438	15	79589996	ANKRD34C	3'UTR
1481	cg21930074	SSRI_EXPExposed	0.332904	3.35108	0.00138511	-1.49661	0.0398545	0.614438	4	109093644	LOC641518;LOC641518	Body;Body
1482	cg15017087	SSRI_EXPExposed	-0.233473	-3.34809	0.00139778	-1.50264	-0.0356622	0.614438	17	27546873
1483	cg09706313	SSRI_EXPExposed	-0.246666	-3.34275	0.00142066	-1.51339	-0.0173081	0.614438	1	110963076
1484	cg09840736	SSRI_EXPExposed	0.380138	3.3423	0.00142258	-1.51429	0.0148315	0.614438	3	47205788	SETD2	TSS1500
1485	cg14176295	SSRI_EXPExposed	0.197049	3.34751	0.00140022	-1.50379	0.0192986	0.614438	8	141944662	PTK2;PTK2;PTK2	Body;5'UTR;5'UTR
1486	cg01997401	SSRI_EXPExposed	-0.659085	-3.3435	0.00141741	-1.51187	-0.0805295	0.614438	6	166513122
1487	cg11898538	SSRI_EXPExposed	-0.181674	-3.34714	0.00140181	-1.50454	-0.0111298	0.614438	5	35118197	PRLR;PRLR;PRLR;PRLR;PRLR;PRLR;PRLR;PRLR;PRLR;PRLR;PRLR;PRLR	1stExon;1stExon;1stExon;1stExon;1stExon;Body;5'UTR;5'UTR;5'UTR;5'UTR;5'UTR;5'UTR
1488	cg11226148	SSRI_EXPExposed	0.479638	3.34611	0.0014062	-1.50661	0.0539931	0.614438	2	27485298	SLC30A3	Body
1489	cg18053470	SSRI_EXPExposed	-0.291462	-3.34832	0.00139678	-1.50216	-0.0454925	0.614438	1	119506543	TBX15	5'UTR
1490	cg08695113	SSRI_EXPExposed	0.162502	3.34119	0.00142739	-1.51652	0.00993262	0.614438	10	74842425	P4HA1;P4HA1;P4HA1;P4HA1	5'UTR;5'UTR;5'UTR;5'UTR
1491	cg12647587	SSRI_EXPExposed	-0.251623	-3.34308	0.00141924	-1.51273	-0.0161634	0.614438	10	96954252	C10orf129	Body
1492	cg04378133	SSRI_EXPExposed	-0.30048	-3.34347	0.00141753	-1.51193	-0.0507924	0.614438	22	33936258	LARGE;LARGE	Body;Body
1493	cg16405659	SSRI_EXPExposed	0.360142	3.3473	0.00140111	-1.50421	0.0355656	0.614438	4	7041241	LOC100129931	Body
1494	cg16542223	SSRI_EXPExposed	-0.268206	-3.35256	0.00137887	-1.49362	-0.0247403	0.614438	1	230832818
1495	cg08614082	SSRI_EXPExposed	-0.303069	-3.35037	0.0013881	-1.49803	-0.0263578	0.614438	6	158375684
1496	cg27294958	SSRI_EXPExposed	-0.38037	-3.34721	0.0014015	-1.5044	-0.027068	0.614438	7	25980688
1497	cg03598948	SSRI_EXPExposed	-0.542736	-3.35242	0.00137944	-1.49389	-0.0612196	0.614438	22	30898276	SEC14L4;SEC14L4	Body;Body
1498	cg26197063	SSRI_EXPExposed	-0.309306	-3.35092	0.00138577	-1.49692	-0.050144	0.614438	1	3586710	TP73;TP73;TP73;TP73;TP73;TP73	5'UTR;5'UTR;5'UTR;5'UTR;5'UTR;5'UTR
1499	cg08840152	SSRI_EXPExposed	0.312275	3.34129	0.00142695	-1.51632	0.0245931	0.614438	7	19135149
1500	cg07942598	SSRI_EXPExposed	0.315232	3.34709	0.00140201	-1.50464	0.00954901	0.614438	21	28339711	ADAMTS5	TSS1500
1501	cg09826058	SSRI_EXPExposed	-0.211083	-3.34124	0.00142721	-1.51643	-0.0110596	0.614438	7	3937967	SDK1	Body
1502	cg25869295	SSRI_EXPExposed	-0.194899	-3.34503	0.00141086	-1.5088	-0.00907828	0.614438	11	70433086	SHANK2;SHANK2	Body;Body
1503	cg17086493	SSRI_EXPExposed	0.286279	3.34374	0.00141637	-1.51139	0.0269739	0.614438	4	186103792	CFAP97;CFAP97	Body;Body
1504	cg24703157	SSRI_EXPExposed	-0.410497	-3.3479	0.00139856	-1.50301	-0.056424	0.614438	10	48428949	GDF10	Body
1505	cg24933528	SSRI_EXPExposed	0.234029	3.34421	0.00141434	-1.51044	0.00509336	0.614438	2	88316244
1506	cg03905795	SSRI_EXPExposed	0.147928	3.34482	0.00141174	-1.50922	0.0254389	0.614438	11	70670880	SHANK2	Body
1507	cg15894315	SSRI_EXPExposed	0.300434	3.34358	0.00141706	-1.51171	0.0270122	0.614438	1	55331361	DHCR24	Body
1508	cg19961045	SSRI_EXPExposed	0.220009	3.3414	0.00142652	-1.51611	0.0163899	0.614438	2	231074522	SP110;SP110;SP110;SP110	Body;Body;Body;Body
1509	cg02893348	SSRI_EXPExposed	0.278698	3.34964	0.0013912	-1.49951	0.0471283	0.614438	14	68745571	RAD51L1;RAD51L1;RAD51L1	Body;Body;Body
1510	cg05687644	SSRI_EXPExposed	-0.370865	-3.34338	0.00141795	-1.51213	-0.0523874	0.614438	4	11723186
1511	cg02375832	SSRI_EXPExposed	-0.178385	-3.3438	0.00141613	-1.51128	-0.0298878	0.614438	11	62437615	C11orf48	5'UTR
1512	cg09160302	SSRI_EXPExposed	-0.295848	-3.34303	0.00141945	-1.51283	-0.0377416	0.614438	2	121269906
1513	cg20721667	SSRI_EXPExposed	-0.412328	-3.34845	0.00139622	-1.5019	-0.0425295	0.614438	6	146717529	GRM1;GRM1;GRM1;GRM1	Body;Body;Body;Body
1514	cg06504753	SSRI_EXPExposed	0.256272	3.35189	0.00138168	-1.49496	0.0247436	0.614438	20	56743843
1515	cg23900144	SSRI_EXPExposed	-0.302555	-3.34358	0.00141709	-1.51172	-0.0413017	0.614438	9	22142053
1516	cg03021313	SSRI_EXPExposed	-0.380896	-3.3467	0.00140369	-1.50543	-0.0595066	0.614438	4	174099006	GALNT7	Body
1517	cg04861974	SSRI_EXPExposed	0.333974	3.34267	0.00142098	-1.51354	0.0293113	0.614438	17	251633
1518	cg06963697	SSRI_EXPExposed	0.257386	3.34978	0.0013906	-1.49922	0.0329458	0.614438	10	53361212	PRKG1;PRKG1	Body;Body
1519	cg14114401	SSRI_EXPExposed	-0.239617	-3.34918	0.00139312	-1.50043	-0.0235289	0.614438	19	45452079	APOC2;APOC4-APOC2	Body;Body
1520	cg27582094	SSRI_EXPExposed	0.229909	3.34575	0.00140777	-1.50735	0.0223242	0.614438	6	28988292
1521	cg11228758	SSRI_EXPExposed	-0.252166	-3.34175	0.00142496	-1.51539	-0.0272494	0.614438	1	65976172	LEPR;LEPR;LEPR	5'UTR;5'UTR;5'UTR
1522	cg21078193	SSRI_EXPExposed	-0.184051	-3.34737	0.00140083	-1.50408	-0.00754818	0.614438	2	127888003
1523	cg05671702	SSRI_EXPExposed	-0.306381	-3.34931	0.00139257	-1.50016	-0.0413711	0.614438	4	679751	MFSD7	Body
1524	cg18394557	SSRI_EXPExposed	-0.23774	-3.34903	0.00139379	-1.50074	-0.0318797	0.614438	17	3805136	P2RX1	Body
1525	cg15822266	SSRI_EXPExposed	-0.257343	-3.34952	0.0013917	-1.49975	-0.0397882	0.614438	14	105056256
1526	cg23713582	SSRI_EXPExposed	-0.227489	-3.35238	0.00137961	-1.49397	-0.0143396	0.614438	4	158186856	GRIA2;GRIA2;GRIA2	Body;Body;Body
1527	cg11697474	SSRI_EXPExposed	-0.225838	-3.34236	0.00142233	-1.51417	-0.0376291	0.614438	6	170582378
1528	cg24831606	SSRI_EXPExposed	0.450527	3.35161	0.00138287	-1.49553	0.0760699	0.614438	21	31461918
1529	cg19576738	SSRI_EXPExposed	0.176823	3.3424	0.00142215	-1.51408	0.0139194	0.614438	4	123751635	FGF2	Body
1530	cg11817049	SSRI_EXPExposed	-0.369948	-3.34689	0.00140287	-1.50504	-0.0342015	0.614438	6	98462536
1531	cg19021559	SSRI_EXPExposed	0.272476	3.34218	0.00142311	-1.51453	0.029818	0.614438	5	22853940	CDH12	TSS1500
1532	cg27272547	SSRI_EXPExposed	-0.244267	-3.34097	0.00142835	-1.51696	-0.0408825	0.614448	19	13347337	CACNA1A;CACNA1A	Body;Body
1533	cg27083484	SSRI_EXPExposed	-0.350566	-3.34064	0.0014298	-1.51764	-0.0522496	0.614671	5	122506787	PRDM6	Body
1534	cg24535446	SSRI_EXPExposed	0.249889	3.3401	0.00143214	-1.51872	0.0237153	0.61514	11	16876278	PLEKHA7	Body
1535	cg07661660	SSRI_EXPExposed	-0.300415	-3.33996	0.00143276	-1.51901	-0.0463767	0.61514	10	33426312
1536	cg26875135	SSRI_EXPExposed	0.372926	3.33958	0.00143442	-1.51977	0.0340793	0.61545	7	1221192
1537	cg27270388	SSRI_EXPExposed	0.714323	3.33639	0.00144839	-1.52619	0.0305703	0.615643	3	183948255	VWA5B2	TSS200
1538	cg24879143	SSRI_EXPExposed	-0.277054	-3.33796	0.00144151	-1.52304	-0.00796201	0.615643	1	145585484	PIAS3	Body
1539	cg26108196	SSRI_EXPExposed	-0.394105	-3.33654	0.00144771	-1.52588	-0.0149358	0.615643	6	50232894
1540	cg09866409	SSRI_EXPExposed	-0.324349	-3.33689	0.00144618	-1.52518	-0.0550321	0.615643	3	46608802	LRRC2;LRRC2	5'UTR;TSS1500
1541	cg04919810	SSRI_EXPExposed	-0.167411	-3.33804	0.00144114	-1.52287	-0.0210336	0.615643	20	35917043	MANBAL;MANBAL	TSS1500;TSS1500
1542	cg08617346	SSRI_EXPExposed	0.209263	3.33795	0.00144152	-1.52304	0.0354419	0.615643	20	1716331
1543	cg01981652	SSRI_EXPExposed	-0.518119	-3.33713	0.00144514	-1.5247	-0.0822293	0.615643	2	118806991
1544	cg18190515	SSRI_EXPExposed	0.517458	3.33663	0.00144734	-1.52571	0.0227964	0.615643	7	73868455	GTF2IRD1;GTF2IRD1;GTF2IRD1;GTF2IRD1	5'UTR;5'UTR;1stExon;1stExon
1545	cg02167316	SSRI_EXPExposed	-0.340595	-3.33656	0.00144764	-1.52585	-0.0446386	0.615643	1	3631943	TP73;TP73;TP73;TP73;TP73;TP73;TP73;TP73;TP73;TP73;TP73;TP73;TP73	Body;Body;Body;Body;Body;Body;Body;Body;Body;Body;Body;Body;Body
1546	cg00995520	SSRI_EXPExposed	-0.213326	-3.33628	0.00144888	-1.52641	-0.0366463	0.615643	1	111218282	KCNA3	TSS1500
1547	cg05867996	SSRI_EXPExposed	-0.332358	-3.33777	0.00144233	-1.52341	-0.0479528	0.615643	4	2137514	POLN	Body
1548	cg10334703	SSRI_EXPExposed	0.288588	3.33756	0.00144326	-1.52384	0.049575	0.615643	2	20213110	MATN3	TSS1500
1549	cg05317396	SSRI_EXPExposed	0.236512	3.33744	0.00144377	-1.52408	0.0144352	0.615643	2	238777765	RAMP1	Body
1550	cg05594779	SSRI_EXPExposed	-0.355664	-3.33717	0.00144493	-1.52461	-0.0439723	0.615643	1	111485286
1551	cg15777472	SSRI_EXPExposed	-0.255169	-3.33673	0.00144689	-1.52551	-0.0293773	0.615643	11	65685874	DRAP1;C11orf68;C11orf68	TSS1500;Body;Body
1552	cg15932013	SSRI_EXPExposed	0.357286	3.33601	0.00145006	-1.52696	0.0142121	0.615726	6	21666659	FLJ22536	TSS200
1553	cg04709551	SSRI_EXPExposed	0.182952	3.33581	0.00145094	-1.52736	0.015324	0.615726	3	185823669	ETV5	5'UTR
1554	cg02473460	SSRI_EXPExposed	-0.294383	-3.33513	0.00145393	-1.52872	-0.046337	0.616599	8	93074521	RUNX1T1;RUNX1T1;RUNX1T1	Body;Body;5'UTR
1555	cg07322117	SSRI_EXPExposed	-0.386741	-3.33465	0.00145603	-1.52968	-0.0252271	0.616696	1	9498583
1556	cg19038397	SSRI_EXPExposed	0.179291	3.33476	0.00145557	-1.52947	0.00981122	0.616696	5	149996705	SYNPO;SYNPO	5'UTR;TSS1500
1557	cg05276971	SSRI_EXPExposed	-0.393559	-3.33398	0.001459	-1.53102	-0.0525021	0.617556	11	10066307	SBF2	Body
1558	cg08315770	SSRI_EXPExposed	0.348877	3.33344	0.0014614	-1.53211	0.0232121	0.618176	6	39281885	KCNK17;KCNK17	1stExon;1stExon
1559	cg00886465	SSRI_EXPExposed	-0.222913	-3.33301	0.00146333	-1.53299	-0.01753	0.618593	10	90150004	RNLS;RNLS	Body;Body
1560	cg24371910	SSRI_EXPExposed	0.720987	3.33249	0.00146565	-1.53403	0.0484516	0.619176	10	13043933	CCDC3	TSS1500
1561	cg18763165	SSRI_EXPExposed	-0.659228	-3.31818	0.00153063	-1.56276	-0.0227169	0.619468	19	1316091
1562	cg19784205	SSRI_EXPExposed	-0.443687	-3.32385	0.00150457	-1.55139	-0.0132577	0.619468	12	132473879	EP400	Body
1563	cg21635854	SSRI_EXPExposed	0.431296	3.3223	0.00151166	-1.5545	0.0703948	0.619468	11	20184350
1564	cg03822217	SSRI_EXPExposed	-0.228077	-3.32881	0.0014821	-1.54142	-0.0325679	0.619468	3	186314464
1565	cg09155025	SSRI_EXPExposed	-0.307319	-3.31812	0.0015309	-1.56288	-0.0498913	0.619468	8	145642024	SLC39A4;SLC39A4	1stExon;TSS200
1566	cg15327147	SSRI_EXPExposed	0.430386	3.32028	0.0015209	-1.55854	0.0638695	0.619468	3	123524611	MYLK;MYLK;MYLK;MYLK	5'UTR;5'UTR;5'UTR;5'UTR
1567	cg01109454	SSRI_EXPExposed	-0.33644	-3.32455	0.00150136	-1.54998	-0.0405797	0.619468	7	46794371
1568	cg24774517	SSRI_EXPExposed	0.204927	3.32765	0.0014873	-1.54375	0.0174811	0.619468	6	42742564
1569	cg13531462	SSRI_EXPExposed	0.220233	3.32196	0.00151321	-1.55518	0.0220052	0.619468	9	135137269	SETX	3'UTR
1570	cg17961975	SSRI_EXPExposed	0.336192	3.32067	0.00151913	-1.55776	0.021003	0.619468	14	23285302	SLC7A7;SLC7A7;SLC7A7	5'UTR;TSS200;TSS1500
1571	cg15632673	SSRI_EXPExposed	-0.333268	-3.31889	0.00152732	-1.56132	-0.050525	0.619468	10	86039145
1572	cg07104253	SSRI_EXPExposed	-0.42724	-3.32179	0.00151398	-1.55552	-0.0206825	0.619468	3	47412988
1573	cg08546476	SSRI_EXPExposed	0.134003	3.32827	0.00148453	-1.54251	0.0230842	0.619468	1	204049123	SOX13	5'UTR
1574	cg01096617	SSRI_EXPExposed	-0.212105	-3.33033	0.00147528	-1.53837	-0.021681	0.619468	16	58569180	CNOT1	Body
1575	cg09768423	SSRI_EXPExposed	0.539183	3.32768	0.00148716	-1.54368	0.0686169	0.619468	3	143531242	SLC9A9	Body
1576	cg04701785	SSRI_EXPExposed	-0.225766	-3.32763	0.0014874	-1.54379	-0.0385958	0.619468	1	9464735
1577	cg12527286	SSRI_EXPExposed	-0.356654	-3.32075	0.00151875	-1.5576	-0.0227018	0.619468	7	53466279
1578	cg09250365	SSRI_EXPExposed	-0.477615	-3.31904	0.00152666	-1.56104	-0.077812	0.619468	11	92080444
1579	cg16347412	SSRI_EXPExposed	-0.420761	-3.33146	0.00147022	-1.5361	-0.0665847	0.619468	7	157958571	PTPRN2;PTPRN2;PTPRN2	Body;Body;Body
1580	cg00688698	SSRI_EXPExposed	0.207222	3.32304	0.00150826	-1.55301	0.0288395	0.619468	21	15873733	SAMSN1;SAMSN1;SAMSN1	Body;Body;Body
1581	cg13420422	SSRI_EXPExposed	-0.270542	-3.32589	0.00149527	-1.54728	-0.0269833	0.619468	7	140770260
1582	cg20376899	SSRI_EXPExposed	0.196812	3.32158	0.00151494	-1.55594	0.00973099	0.619468	6	12290779	EDN1;EDN1;EDN1;EDN1	1stExon;5'UTR;5'UTR;1stExon
1583	cg01603912	SSRI_EXPExposed	-0.193509	-3.32325	0.00150727	-1.55257	-0.0203777	0.619468	16	88039185	BANP;BANP	Body;Body
1584	cg23592730	SSRI_EXPExposed	0.755485	3.32979	0.00147768	-1.53945	0.0592002	0.619468	17	33570795	SLFN5	5'UTR
1585	cg13622852	SSRI_EXPExposed	-0.477946	-3.32016	0.00152145	-1.55877	-0.0784872	0.619468	5	926195
1586	cg05070518	SSRI_EXPExposed	-0.421459	-3.32154	0.0015151	-1.55601	-0.0158005	0.619468	17	7555322	ATP1B2	Body
1587	cg20622612	SSRI_EXPExposed	0.489625	3.33064	0.00147387	-1.53774	0.0448377	0.619468	20	51463896
1588	cg27227930	SSRI_EXPExposed	0.313683	3.31905	0.00152658	-1.561	0.0457421	0.619468	3	195426049	MIR570;LINC00969	TSS1500;Body
1589	cg15450591	SSRI_EXPExposed	0.162616	3.32298	0.00150854	-1.55313	0.0243464	0.619468	22	30881403
1590	cg17107022	SSRI_EXPExposed	-0.217115	-3.33099	0.00147234	-1.53705	-0.0238877	0.619468	6	35987021	SLC26A8;SLC26A8;SLC26A8	Body;Body;Body
1591	cg07259219	SSRI_EXPExposed	0.315359	3.3195	0.0015245	-1.5601	0.0506266	0.619468	5	162835416
1592	cg25892208	SSRI_EXPExposed	0.249572	3.32038	0.00152045	-1.55834	0.023624	0.619468	17	2040794	SMG6;SMG6;SMG6	Body;Body;Body
1593	cg02421078	SSRI_EXPExposed	0.203977	3.31806	0.0015312	-1.563	0.0290224	0.619468	18	29190119
1594	cg24539937	SSRI_EXPExposed	-0.250215	-3.31892	0.00152717	-1.56126	-0.0118157	0.619468	7	136633191	CHRM2;CHRM2;CHRM2;CHRM2;CHRM2;CHRM2;CHRM2;CHRM2	5'UTR;5'UTR;5'UTR;5'UTR;5'UTR;5'UTR;5'UTR;5'UTR
1595	cg27246744	SSRI_EXPExposed	0.194159	3.31941	0.00152492	-1.56028	0.0313613	0.619468	3	31746590	OSBPL10	Body
1596	cg13815548	SSRI_EXPExposed	-0.300446	-3.32631	0.00149335	-1.54643	-0.0146017	0.619468	20	30898289	KIF3B	Body
1597	cg12817636	SSRI_EXPExposed	-0.378042	-3.32803	0.00148559	-1.54298	-0.060638	0.619468	18	53982104
1598	cg21993897	SSRI_EXPExposed	-0.171335	-3.32302	0.00150834	-1.55305	-0.00985233	0.619468	6	113968709	LOC101927686	Body
1599	cg00152167	SSRI_EXPExposed	-0.257538	-3.32508	0.00149895	-1.54891	-0.0248042	0.619468	7	154953687
1600	cg20682816	SSRI_EXPExposed	-0.17282	-3.33021	0.00147581	-1.53861	-0.0263907	0.619468	22	26986914	TPST2	TSS1500
1601	cg16361179	SSRI_EXPExposed	-0.418023	-3.31873	0.00152806	-1.56165	-0.070037	0.619468	6	157749279
1602	cg05856099	SSRI_EXPExposed	-0.216484	-3.32427	0.00150265	-1.55054	-0.0116015	0.619468	9	93723550
1603	cg07945582	SSRI_EXPExposed	0.331447	3.32947	0.00147912	-1.54009	0.0496899	0.619468	7	26206579	NFE2L3	Body
1604	cg26741654	SSRI_EXPExposed	0.258515	3.31871	0.00152817	-1.5617	0.00882021	0.619468	17	30669353	C17orf75	TSS200
1605	cg19351627	SSRI_EXPExposed	-0.475351	-3.32548	0.00149715	-1.54812	-0.0767942	0.619468	12	111396962
1606	cg09764761	SSRI_EXPExposed	0.302259	3.32496	0.00149952	-1.54916	0.0445188	0.619468	17	44105544	MAPT;MAPT;MAPT;MAPT;MAPT;MAPT	3'UTR;3'UTR;3'UTR;3'UTR;3'UTR;3'UTR
1607	cg18497587	SSRI_EXPExposed	-0.218626	-3.31881	0.00152769	-1.56148	-0.0372466	0.619468	19	8212367	FBN3;FBN3	1stExon;5'UTR
1608	cg03635073	SSRI_EXPExposed	0.284511	3.32349	0.0015062	-1.55211	0.0234038	0.619468	11	20499293	PRMT3;PRMT3;PRMT3	Body;Body;Body
1609	cg00712280	SSRI_EXPExposed	-0.163508	-3.32424	0.00150279	-1.5506	-0.0247221	0.619468	16	14761386	BFAR	Body
1610	cg23728867	SSRI_EXPExposed	-0.224519	-3.31862	0.00152857	-1.56187	-0.0161731	0.619468	1	12304452	VPS13D;VPS13D	Body;Body
1611	cg18449721	SSRI_EXPExposed	0.347131	3.31847	0.00152928	-1.56218	0.0166416	0.619468	4	30719221
1612	cg21489989	SSRI_EXPExposed	-0.395588	-3.3314	0.00147048	-1.53621	-0.0562965	0.619468	22	43616909	SCUBE1	Body
1613	cg15877165	SSRI_EXPExposed	0.27712	3.33119	0.00147141	-1.53663	0.04318	0.619468	9	33461649	NOL6;NOL6	3'UTR;3'UTR
1614	cg27111240	SSRI_EXPExposed	-0.319848	-3.32196	0.00151317	-1.55516	-0.0415192	0.619468	16	3999109
1615	cg17381731	SSRI_EXPExposed	-0.173412	-3.32235	0.00151141	-1.55439	-0.00834492	0.619468	21	34598874
1616	cg18314483	SSRI_EXPExposed	0.184376	3.32168	0.00151448	-1.55573	0.0316356	0.619468	22	18043155	SLC25A18;SLC25A18;SLC25A18;SLC25A18	1stExon;1stExon;5'UTR;5'UTR
1617	cg19827023	SSRI_EXPExposed	0.286207	3.32209	0.00151259	-1.55491	0.0368798	0.619468	15	96957617
1618	cg05650858	SSRI_EXPExposed	-0.169873	-3.31836	0.00152978	-1.56239	-0.00803964	0.619468	2	38229843	RMDN2;RMDN2;RMDN2-AS1;RMDN2;RMDN2	Body;Body;Body;Body;Body
1619	cg08505450	SSRI_EXPExposed	0.362542	3.33098	0.00147237	-1.53706	0.0540681	0.619468	17	47836075	FAM117A	Body
1620	cg11025139	SSRI_EXPExposed	0.644244	3.32116	0.00151689	-1.55679	0.0939303	0.619468	20	51063996
1621	cg22984256	SSRI_EXPExposed	-0.254844	-3.32978	0.00147775	-1.53948	-0.0434348	0.619468	9	139238444	GPSM1	Body
1622	cg02059061	SSRI_EXPExposed	-0.253252	-3.32258	0.00151033	-1.55392	-0.0141019	0.619468	17	43453467
1623	cg12192066	SSRI_EXPExposed	-0.348819	-3.31873	0.00152806	-1.56165	-0.0237869	0.619468	9	126965836
1624	cg14141561	SSRI_EXPExposed	0.292467	3.32593	0.00149507	-1.5472	0.0430103	0.619468	3	49952541	MON1A;MON1A	Body;Body
1625	cg05528196	SSRI_EXPExposed	-0.354729	-3.32546	0.00149723	-1.54815	-0.0334197	0.619468	2	144975490	GTDC1;GTDC1;GTDC1;GTDC1;GTDC1;GTDC1	5'UTR;5'UTR;5'UTR;5'UTR;5'UTR;5'UTR
1626	cg07924874	SSRI_EXPExposed	-0.512849	-3.31859	0.00152873	-1.56194	-0.0189506	0.619468	19	58609793	ZSCAN18;ZSCAN18;ZSCAN18;ZSCAN18	Body;TSS200;TSS200;TSS200
1627	cg22579351	SSRI_EXPExposed	-0.171579	-3.32783	0.00148648	-1.54338	-0.0293088	0.619468	12	34538806
1628	cg06179249	SSRI_EXPExposed	-0.189884	-3.32689	0.00149075	-1.54528	-0.0102975	0.619468	6	161575667	AGPAT4	Body
1629	cg20785395	SSRI_EXPExposed	-0.274646	-3.32529	0.00149801	-1.5485	-0.043673	0.619468	18	67923781
1630	cg07258300	SSRI_EXPExposed	-0.397085	-3.31646	0.00153862	-1.56621	-0.0521971	0.621887	2	127963590	CYP27C1	TSS1500
1631	cg10357985	SSRI_EXPExposed	-0.347623	-3.31636	0.00153906	-1.5664	-0.0517459	0.621887	21	45078182	RRP1B;HSF2BP;HSF2BP	TSS1500;5'UTR;ExonBnd
1632	cg22331138	SSRI_EXPExposed	0.148726	3.31574	0.00154196	-1.56764	0.0255266	0.622675	7	94286131	SGCE;PEG10;SGCE;PEG10;SGCE	TSS1500;5'UTR;TSS1500;5'UTR;TSS1500
1633	cg01778981	SSRI_EXPExposed	0.302542	3.30283	0.00160336	-1.59349	0.00332124	0.623247	7	100303729	POP7;POP7	5'UTR;1stExon
1634	cg13023133	SSRI_EXPExposed	0.298632	3.31097	0.00156437	-1.57719	0.00939584	0.623247	13	23949147	SACS	Body
1635	cg03891268	SSRI_EXPExposed	-0.508786	-3.31143	0.00156223	-1.57629	-0.0236448	0.623247	3	195920019
1636	cg21114390	SSRI_EXPExposed	0.293421	3.30985	0.00156968	-1.57944	0.00672838	0.623247	5	65439923	SFRS12;SFRS12	TSS200;TSS1500
1637	cg15577272	SSRI_EXPExposed	-0.486649	-3.30493	0.00159318	-1.58928	-0.0571351	0.623247	7	157932397	PTPRN2;PTPRN2;PTPRN2	Body;Body;Body
1638	cg02807077	SSRI_EXPExposed	-0.381633	-3.30252	0.00160484	-1.5941	-0.0345533	0.623247	19	1049287	ABCA7	Body
1639	cg11782684	SSRI_EXPExposed	0.285556	3.30434	0.00159603	-1.59046	0.0485742	0.623247	12	65015486	MIR548C;RASSF3	TSS1500;Body
1640	cg22466812	SSRI_EXPExposed	0.972148	3.30608	0.00158767	-1.58698	0.0351999	0.623247	17	113827	RPH3AL	Body
1641	cg15215612	SSRI_EXPExposed	0.325557	3.30767	0.00158005	-1.5838	0.00427488	0.623247	19	51231736
1642	cg01044465	SSRI_EXPExposed	-0.271225	-3.30811	0.00157795	-1.58292	-0.0044216	0.623247	19	42914685	LIPE	Body
1643	cg01439078	SSRI_EXPExposed	-0.395653	-3.30332	0.00160097	-1.5925	-0.0562316	0.623247	2	212363715	ERBB4;ERBB4	Body;Body
1644	cg19375796	SSRI_EXPExposed	-1.11038	-3.30634	0.00158644	-1.58647	-0.0999349	0.623247	3	52321643	GLYCTK;GLYCTK;GLYCTK;GLYCTK;GLYCTK;GLYCTK	TSS200;TSS200;TSS200;TSS200;TSS200;TSS200
1645	cg20922225	SSRI_EXPExposed	-0.45276	-3.30733	0.0015817	-1.58449	-0.0439961	0.623247	2	765511
1646	cg06782764	SSRI_EXPExposed	-0.244682	-3.30762	0.00158029	-1.5839	-0.0290537	0.623247	1	59712617
1647	cg04395864	SSRI_EXPExposed	0.193426	3.30999	0.00156904	-1.57917	0.0248952	0.623247	1	56360479
1648	cg21128319	SSRI_EXPExposed	-0.222203	-3.30638	0.00158623	-1.58638	-0.00928676	0.623247	17	14715369
1649	cg23560648	SSRI_EXPExposed	-0.331769	-3.30341	0.00160052	-1.59232	-0.0439951	0.623247	4	93225657	GRID2;GRID2;GRID2;GRID2	5'UTR;5'UTR;1stExon;1stExon
1650	cg02814485	SSRI_EXPExposed	0.193167	3.31285	0.00155549	-1.57343	0.0117239	0.623247	1	201425161
1651	cg25107667	SSRI_EXPExposed	0.35264	3.31077	0.00156532	-1.5776	0.0598408	0.623247	20	51042037
1652	cg19441128	SSRI_EXPExposed	-0.446422	-3.30766	0.00158012	-1.58383	-0.0431976	0.623247	12	91347962	C12orf12	1stExon
1653	cg20947575	SSRI_EXPExposed	-0.170694	-3.31193	0.00155985	-1.57528	-0.00921412	0.623247	3	15030880	NR2C2;NR2C2	5'UTR;5'UTR
1654	cg03384959	SSRI_EXPExposed	-0.407407	-3.30484	0.00159365	-1.58947	-0.0684726	0.623247	2	238305427	COL6A3;COL6A3;COL6A3;COL6A3;COL6A3	Body;Body;Body;Body;Body
1655	cg09489462	SSRI_EXPExposed	0.384197	3.30768	0.00158002	-1.58378	0.01658	0.623247	11	44749734
1656	cg15172785	SSRI_EXPExposed	-0.394077	-3.31084	0.00156501	-1.57747	-0.066805	0.623247	11	103105918	DYNC2H1;DYNC2H1	Body;Body
1657	cg09337174	SSRI_EXPExposed	0.319767	3.30864	0.00157543	-1.58186	0.053701	0.623247	2	48348262
1658	cg20731871	SSRI_EXPExposed	-0.381818	-3.30293	0.00160286	-1.59329	-0.0338899	0.623247	6	18978805
1659	cg23813326	SSRI_EXPExposed	-0.166434	-3.30274	0.0016038	-1.59367	-0.0107557	0.623247	6	4848062	CDYL;CDYL;CDYL	5'UTR;Body;Body
1660	cg03927729	SSRI_EXPExposed	-0.374233	-3.3109	0.00156472	-1.57734	-0.0505102	0.623247	2	33713028	RASGRP3;RASGRP3	5'UTR;5'UTR
1661	cg20148994	SSRI_EXPExposed	-0.225125	-3.30668	0.0015848	-1.58578	-0.0332928	0.623247	7	130125585	MEST	TSS1500
1662	cg02604585	SSRI_EXPExposed	-0.25428	-3.313	0.00155482	-1.57314	-0.0234681	0.623247	11	69862832
1663	cg18029817	SSRI_EXPExposed	-0.185978	-3.30329	0.00160111	-1.59256	-0.0114828	0.623247	7	30233626
1664	cg01164664	SSRI_EXPExposed	0.27597	3.30989	0.00156947	-1.57935	0.0109662	0.623247	2	131484863
1665	cg20090143	SSRI_EXPExposed	-0.283562	-3.30456	0.00159498	-1.59002	-0.0381276	0.623247	19	45452003	APOC2	Body
1666	cg20794279	SSRI_EXPExposed	0.390411	3.3104	0.00156709	-1.57835	0.01655	0.623247	3	141595636	ATP1B3;ATP1B3	5'UTR;1stExon
1667	cg10187703	SSRI_EXPExposed	-0.324198	-3.30986	0.00156964	-1.57942	-0.0274144	0.623247	2	88823999	C2orf51	TSS200
1668	cg00020405	SSRI_EXPExposed	0.383414	3.31428	0.00154879	-1.57057	0.042873	0.623247	5	65439520	SFRS12;SFRS12	TSS1500;TSS1500
1669	cg03189652	SSRI_EXPExposed	-0.455809	-3.30343	0.00160046	-1.59229	-0.037838	0.623247	2	209224422	PTH2R	TSS200
1670	cg23337181	SSRI_EXPExposed	-0.224665	-3.30295	0.00160274	-1.59324	-0.0149697	0.623247	6	4086209	C6orf201;C6orf201;C6orf201	5'UTR;Body;Body
1671	cg17651855	SSRI_EXPExposed	-0.462938	-3.30263	0.00160431	-1.59388	-0.0368303	0.623247	11	109920791
1672	cg15689835	SSRI_EXPExposed	0.394872	3.31248	0.00155725	-1.57418	0.0604372	0.623247	9	129387721	LMX1B	Body
1673	cg16793821	SSRI_EXPExposed	-0.36448	-3.30716	0.00158249	-1.58482	-0.0394121	0.623247	1	222544471
1674	cg08719869	SSRI_EXPExposed	0.390293	3.30941	0.0015718	-1.58033	0.0236196	0.623247	9	8857486	PTPRD;PTPRD	5'UTR;5'UTR
1675	cg16829244	SSRI_EXPExposed	-0.196208	-3.30739	0.00158142	-1.58437	-0.0247907	0.623247	10	134491593	INPP5A	Body
1676	cg14780837	SSRI_EXPExposed	0.265402	3.30416	0.00159694	-1.59083	0.0421479	0.623247	22	39760267	SYNGR1;SYNGR1;SYNGR1	Body;1stExon;Body
1677	cg24621841	SSRI_EXPExposed	-0.17628	-3.30897	0.00157387	-1.5812	-0.0155837	0.623247	4	87816095
1678	cg14157644	SSRI_EXPExposed	0.325883	3.304	0.00159767	-1.59114	0.0549734	0.623247	10	127751489	ADAM12;ADAM12;ADAM12;ADAM12;ADAM12	Body;Body;Body;Body;Body
1679	cg12143499	SSRI_EXPExposed	0.310903	3.30922	0.00157268	-1.5807	0.0470916	0.623247	12	27615389
1680	cg11457817	SSRI_EXPExposed	0.29516	3.30887	0.00157435	-1.5814	0.0122013	0.623247	5	172755103	STC2	1stExon
1681	cg14116463	SSRI_EXPExposed	0.505168	3.3037	0.00159913	-1.59174	0.0716038	0.623247	7	63641507
1682	cg20983396	SSRI_EXPExposed	-0.329212	-3.30669	0.00158477	-1.58577	-0.0285175	0.623247	12	51984183	SCN8A;SCN8A	TSS1500;TSS1500
1683	cg26632665	SSRI_EXPExposed	0.614074	3.31481	0.00154632	-1.56951	0.0973583	0.623247	20	51237265	LINC01524	TSS200
1684	cg01781867	SSRI_EXPExposed	0.239541	3.30509	0.00159246	-1.58897	0.0351755	0.623247	9	139024872
1685	cg11373212	SSRI_EXPExposed	0.239823	3.31335	0.00155314	-1.57242	0.0203852	0.623247	3	37941764	CTDSPL;CTDSPL	Body;Body
1686	cg03314338	SSRI_EXPExposed	-0.241119	-3.31377	0.00155118	-1.57159	-0.0345778	0.623247	7	130738644	LINC-PINT;LINC-PINT;LINC-PINT;LINC-PINT;LINC-PINT;LINC-PINT;LINC-PINT;LINC-PINT	Body;Body;Body;Body;Body;Body;Body;Body
1687	cg07014126	SSRI_EXPExposed	0.291543	3.30927	0.00157244	-1.5806	0.0499412	0.623247	6	169717713
1688	cg06526688	SSRI_EXPExposed	-0.402626	-3.30635	0.00158638	-1.58644	-0.066741	0.623247	2	149805704	KIF5C;KIF5C	Body;Body
1689	cg15288420	SSRI_EXPExposed	-0.234776	-3.31427	0.00154884	-1.57059	-0.029101	0.623247	10	134495625	INPP5A	Body
1690	cg16973535	SSRI_EXPExposed	0.258147	3.30981	0.00156987	-1.57952	0.039598	0.623247	10	65460155
1691	cg17158584	SSRI_EXPExposed	0.164188	3.30975	0.00157018	-1.57965	0.0106565	0.623247	4	1212539	CTBP1;CTBP1	Body;Body
1692	cg24002513	SSRI_EXPExposed	0.229484	3.30469	0.00159435	-1.58976	0.0370485	0.623247	4	1106144	RNF212;RNF212;RNF212	Body;Body;Body
1693	cg02040590	SSRI_EXPExposed	-0.530951	-3.31208	0.00155915	-1.57498	-0.0855061	0.623247	6	3439665	SLC22A23;SLC22A23;SLC22A23;SLC22A23;SLC22A23	5'UTR;5'UTR;Body;Body;Body
1694	cg11874882	SSRI_EXPExposed	-0.335146	-3.31038	0.00156717	-1.57838	-0.043979	0.623247	17	31910113	ACCN1	Body
1695	cg02395375	SSRI_EXPExposed	-0.323592	-3.31025	0.00156781	-1.57865	-0.0546276	0.623247	17	9984016	GAS7	Body
1696	cg21890423	SSRI_EXPExposed	0.238923	3.30987	0.0015696	-1.5794	0.0216829	0.623247	3	55395559
1697	cg27105694	SSRI_EXPExposed	-0.289402	-3.30856	0.0015758	-1.58202	-0.0493215	0.623247	3	33257461	SUSD5	Body
1698	cg15457984	SSRI_EXPExposed	0.215425	3.30216	0.00160661	-1.59483	0.0190066	0.623566	16	46910759
1699	cg13939721	SSRI_EXPExposed	-0.281146	-3.30053	0.00161452	-1.59808	-0.0416061	0.623956	1	204949610	NFASC;NFASC;NFASC;NFASC	Body;Body;Body;Body
1700	cg20433822	SSRI_EXPExposed	0.202443	3.30146	0.00160997	-1.59622	0.0345392	0.623956	10	124690751	C10orf88	3'UTR
1701	cg09374293	SSRI_EXPExposed	0.362479	3.30117	0.00161138	-1.59679	0.0591868	0.623956	21	48081242	PRMT2;PRMT2	Body;Body
1702	cg06719042	SSRI_EXPExposed	0.199618	3.30039	0.00161519	-1.59836	0.0183332	0.623956	1	168436141
1703	cg03118724	SSRI_EXPExposed	-0.323631	-3.30078	0.00161329	-1.59758	-0.020941	0.623956	8	22123427
1704	cg14023350	SSRI_EXPExposed	0.143419	3.30043	0.00161501	-1.59828	0.0209846	0.623956	14	89631066	FOXN3;FOXN3	Body;Body
1705	cg15649651	SSRI_EXPExposed	-0.152711	-3.30043	0.001615	-1.59828	-0.00897543	0.623956	18	9271022	ANKRD12;ANKRD12;ANKRD12	Body;Body;Body
1706	cg07896099	SSRI_EXPExposed	-0.215263	-3.30063	0.00161404	-1.59788	-0.0104148	0.623956	10	577571	DIP2C	Body
1707	cg20687784	SSRI_EXPExposed	-0.262667	-3.30015	0.00161637	-1.59884	-0.0257207	0.623961	10	71904857	TYSND1;TYSND1;TYSND1;TYSND1;TYSND1;TYSND1;TYSND1;TYSND1;TYSND1;TYSND1	Body;Body;Body;Body;Body;Body;Body;Body;Body;TSS1500
1708	cg25711003	SSRI_EXPExposed	0.27456	3.3	0.0016171	-1.59914	0.0161773	0.623961	3	111522050	PHLDB2;PLCXD2	5'UTR;Body
1709	cg13598317	SSRI_EXPExposed	-0.209697	-3.29893	0.00162233	-1.60127	-0.0354637	0.625246	9	139238495	GPSM1	Body
1710	cg24308560	SSRI_EXPExposed	0.38458	3.29898	0.00162209	-1.60118	0.0249678	0.625246	3	49941425	MST1R	TSS200
1711	cg18114708	SSRI_EXPExposed	-0.434639	-3.2978	0.00162785	-1.60353	-0.00565155	0.625329	11	66460719	SPTBN2	Body
1712	cg14344348	SSRI_EXPExposed	-0.244028	-3.29815	0.00162616	-1.60284	-0.0301996	0.625329	4	84519514	AGPAT9;AGPAT9;AGPAT9	Body;Body;Body
1713	cg19893947	SSRI_EXPExposed	-0.237074	-3.29794	0.00162716	-1.60325	-0.0254958	0.625329	1	151432486	POGZ;POGZ;POGZ;POGZ	TSS1500;TSS1500;TSS1500;TSS1500
1714	cg05069682	SSRI_EXPExposed	-0.474977	-3.29773	0.00162823	-1.60368	-0.0596277	0.625329	7	141718009	MGAM	Body
1715	cg07286780	SSRI_EXPExposed	-0.256876	-3.29854	0.00162424	-1.60206	-0.0272465	0.625329	21	33051101	SCAF4;SCAF4;SCAF4	Body;Body;Body
1716	cg14281592	SSRI_EXPExposed	-0.237019	-3.29835	0.00162519	-1.60244	-0.0318053	0.625329	9	129884313	ANGPTL2;RALGPS1	5'UTR;Body
1717	cg17289222	SSRI_EXPExposed	0.90232	3.29735	0.00163009	-1.60444	0.0192923	0.625679	19	1109154	SBNO2;SBNO2	Body;Body
1718	cg22841856	SSRI_EXPExposed	0.330204	3.297	0.0016318	-1.60513	0.0538546	0.625837	21	31743965	KRTAP13-2;KRTAP13-2	3'UTR;1stExon
1719	cg16011470	SSRI_EXPExposed	0.268769	3.29688	0.0016324	-1.60537	0.0197618	0.625837	3	59036060	C3orf67	TSS1500
1720	cg24395801	SSRI_EXPExposed	1.7958	3.29615	0.00163601	-1.60683	0.120378	0.626304	1	86622624	COL24A1	TSS1500
1721	cg12666727	SSRI_EXPExposed	0.359801	3.29518	0.00164081	-1.60877	0.00740162	0.626304	1	42128487	HIVEP3;HIVEP3	5'UTR;5'UTR
1722	cg23484446	SSRI_EXPExposed	-0.277584	-3.29442	0.00164454	-1.61028	-0.0425487	0.626304	1	3614486	TP73;TP73;TP73;TP73;TP73;TP73;TP73;TP73;TP73;TP73;TP73;TP73;TP73	TSS200;Body;Body;Body;Body;Body;Body;Body;Body;Body;Body;Body;Body
1723	cg15717686	SSRI_EXPExposed	-0.271181	-3.29391	0.00164708	-1.6113	-0.0295605	0.626304	5	112707768	MCC	Body
1724	cg07981588	SSRI_EXPExposed	0.365881	3.29554	0.00163901	-1.60805	0.0182235	0.626304	8	101965659	YWHAZ;YWHAZ;YWHAZ	TSS1500;TSS200;TSS1500
1725	cg08898446	SSRI_EXPExposed	-0.23638	-3.29611	0.00163621	-1.60691	-0.016549	0.626304	17	76062893	TNRC6C;TNRC6C	Body;Body
1726	cg24725522	SSRI_EXPExposed	0.454525	3.29518	0.00164081	-1.60877	0.0417964	0.626304	19	49339397	HSD17B14	Body
1727	cg23184042	SSRI_EXPExposed	0.187481	3.29369	0.00164819	-1.61174	0.0155562	0.626304	7	96615519	DLX6AS	Body
1728	cg16486875	SSRI_EXPExposed	0.170354	3.29571	0.00163818	-1.60771	0.0293188	0.626304	2	47754903	HCG2040054;KCNK12	Body;Body
1729	cg06058668	SSRI_EXPExposed	-0.194026	-3.29337	0.00164978	-1.61238	-0.0180423	0.626304	2	45864542
1730	cg25021530	SSRI_EXPExposed	0.330241	3.2934	0.00164963	-1.61232	0.0457801	0.626304	5	44333003	FGF10	Body
1731	cg13057508	SSRI_EXPExposed	-0.189908	-3.29379	0.00164769	-1.61154	-0.0273722	0.626304	19	46234989	FBXO46	TSS1500
1732	cg05986831	SSRI_EXPExposed	-0.216619	-3.29583	0.00163758	-1.60747	-0.0372298	0.626304	13	20135998
1733	cg19100266	SSRI_EXPExposed	0.340398	3.295	0.00164167	-1.60912	0.0379775	0.626304	13	53477637
1734	cg22931809	SSRI_EXPExposed	0.21699	3.29387	0.0016473	-1.61139	0.0136956	0.626304	11	128642503	FLI1;FLI1;FLI1;FLI1	Body;Body;Body;Body
1735	cg11111226	SSRI_EXPExposed	-0.408701	-3.29432	0.00164503	-1.61048	-0.0445785	0.626304	4	8242745	SH3TC1	3'UTR
1736	cg02791753	SSRI_EXPExposed	0.467187	3.2942	0.00164567	-1.61073	0.0345955	0.626304	11	43579906	MIR670	TSS1500
1737	cg12452813	SSRI_EXPExposed	-0.313963	-3.29316	0.00165083	-1.6128	-0.0529321	0.626341	2	68675892
1738	cg21340070	SSRI_EXPExposed	0.396377	3.29269	0.00165315	-1.61373	0.0151963	0.626862	2	60783960
1739	cg14025652	SSRI_EXPExposed	0.293051	3.29177	0.00165776	-1.61557	0.0211682	0.627613	1	68698718	GPR177;GPR177	TSS1500;TSS1500
1740	cg25560707	SSRI_EXPExposed	-0.326385	-3.29172	0.00165799	-1.61567	-0.0501746	0.627613	12	65930991	LOC100507065;LOC100507065;LOC100507065	Body;Body;Body
1741	cg07446134	SSRI_EXPExposed	0.17654	3.29178	0.00165769	-1.61555	0.0257679	0.627613	8	110659142	SYBU;SYBU;SYBU;SYBU;SYBU;SYBU;SYBU;SYBU;SYBU;SYBU;SYBU	TSS1500;TSS1500;5'UTR;5'UTR;5'UTR;5'UTR;5'UTR;5'UTR;5'UTR;5'UTR;5'UTR
1742	cg08638635	SSRI_EXPExposed	-0.30192	-3.29148	0.00165919	-1.61615	-0.0331519	0.627706	4	159248800
1743	cg21465162	SSRI_EXPExposed	-1.40163	-3.29091	0.00166204	-1.61728	-0.133676	0.628013	9	86323362	UBQLN1;UBQLN1	TSS200;TSS200
1744	cg08128089	SSRI_EXPExposed	0.387072	3.29104	0.0016614	-1.61703	0.027767	0.628013	15	24219042	PWRN4	TSS1500
1745	cg12511900	SSRI_EXPExposed	0.284955	3.29075	0.00166286	-1.61761	0.0252327	0.628013	2	69480691
1746	cg10246871	SSRI_EXPExposed	-0.349804	-3.28733	0.0016801	-1.62444	-0.0214528	0.62829	16	84256036	KCNG4	Body
1747	cg24653100	SSRI_EXPExposed	0.178486	3.28472	0.00169333	-1.62963	0.00471034	0.62829	15	74422545	ISLR2;LOC283731;ISLR2;ISLR2;ISLR2	5'UTR;TSS1500;TSS200;TSS200;5'UTR
1748	cg19802865	SSRI_EXPExposed	-0.926605	-3.28583	0.00168768	-1.62742	-0.071707	0.62829	14	38063813	FOXA1	Body
1749	cg12383807	SSRI_EXPExposed	1.61109	3.28458	0.00169402	-1.6299	0.217682	0.62829	13	33924137
1750	cg03702975	SSRI_EXPExposed	0.278155	3.28388	0.00169763	-1.63131	0.01536	0.62829	1	223316252	TLR5	5'UTR
1751	cg25542082	SSRI_EXPExposed	-0.297061	-3.28728	0.00168032	-1.62452	-0.0473856	0.62829	9	14533577
1752	cg19782322	SSRI_EXPExposed	-0.377287	-3.28555	0.0016891	-1.62797	-0.0437387	0.62829	12	131478695	LACAT8;LACAT8;ADGRD1	TSS200;TSS200;Body
1753	cg17223809	SSRI_EXPExposed	-0.259503	-3.28532	0.00169028	-1.62843	-0.0445807	0.62829	1	86620676	COL24A1	Body
1754	cg17358530	SSRI_EXPExposed	-0.255715	-3.28583	0.00168768	-1.62742	-0.0214534	0.62829	20	18774589	HSPC072;LOC100270804;HSPC072	Body;TSS200;Body
1755	cg23815043	SSRI_EXPExposed	0.409806	3.28181	0.00170823	-1.63542	0.0118973	0.62829	16	88729854	MGC23284;MVD;MGC23284	Body;TSS1500;Body
1756	cg06349050	SSRI_EXPExposed	-0.387206	-3.28129	0.00171089	-1.63646	-0.0639878	0.62829	1	9380756	SPSB1	5'UTR
1757	cg24844658	SSRI_EXPExposed	-0.195076	-3.28043	0.00171536	-1.63818	-0.0101346	0.62829	2	201756049	NIF3L1;NIF3L1;NIF3L1;NIF3L1	5'UTR;5'UTR;5'UTR;TSS1500
1758	cg16394664	SSRI_EXPExposed	-0.484039	-3.28261	0.00170413	-1.63384	-0.0806634	0.62829	8	93029728	RUNX1T1;RUNX1T1;RUNX1T1;RUNX1T1;RUNX1T1;RUNX1T1;RUNX1T1;RUNX1T1;RUNX1T1;RUNX1T1;RUNX1T1;RUNX1T1;RUNX1T1;RUNX1T1;RUNX1T1;RUNX1T1	1stExon;5'UTR;Body;Body;Body;Body;Body;Body;Body;Body;Body;Body;Body;Body;Body;5'UTR
1759	cg24425795	SSRI_EXPExposed	-0.339902	-3.28115	0.00171163	-1.63674	-0.0387403	0.62829	19	52934399	ZNF534;ZNF534;ZNF534;ZNF534	TSS1500;TSS1500;TSS1500;TSS1500
1760	cg08598221	SSRI_EXPExposed	-0.287637	-3.28707	0.0016814	-1.62495	-0.0469938	0.62829	8	121824929	SNTB1	TSS1500
1761	cg15608301	SSRI_EXPExposed	-0.206857	-3.29004	0.00166641	-1.61902	-0.0355784	0.62829	13	100085187
1762	cg24226590	SSRI_EXPExposed	-0.206728	-3.28722	0.00168065	-1.62465	-0.0342501	0.62829	11	3186977	OSBPL5;OSBPL5;OSBPL5	TSS1500;TSS1500;TSS1500
1763	cg21841239	SSRI_EXPExposed	0.633946	3.28956	0.00166885	-1.61999	0.0744542	0.62829	1	86622737	COL24A1	TSS1500
1764	cg11070349	SSRI_EXPExposed	-0.286925	-3.28068	0.00171406	-1.63768	-0.03291	0.62829	19	56673191
1765	cg04408266	SSRI_EXPExposed	-0.230539	-3.28972	0.00166804	-1.61967	-0.0368405	0.62829	1	212457538	PPP2R5A;LOC101929541	TSS1500;Body
1766	cg16309622	SSRI_EXPExposed	-0.268645	-3.2887	0.00167316	-1.62169	-0.0356788	0.62829	6	163661774	PACRG;PACRG;PACRG	Body;Body;Body
1767	cg06078747	SSRI_EXPExposed	-0.316534	-3.28852	0.00167405	-1.62205	-0.0467626	0.62829	6	169613722
1768	cg25549968	SSRI_EXPExposed	0.495546	3.28854	0.00167397	-1.62202	0.0394153	0.62829	13	108183725	MIR1267;FAM155A	TSS200;Body
1769	cg11225297	SSRI_EXPExposed	-0.509704	-3.28397	0.00169715	-1.63112	-0.0341056	0.62829	3	130064318	COL29A1;COL29A1	TSS200;TSS200
1770	cg00731739	SSRI_EXPExposed	-0.437932	-3.28268	0.00170375	-1.63369	-0.0554031	0.62829	7	23220582	NUPL2	TSS1500
1771	cg26434487	SSRI_EXPExposed	-0.536406	-3.28054	0.00171475	-1.63795	-0.0493796	0.62829	1	174797965	RABGAP1L;RABGAP1L	Body;Body
1772	cg11349482	SSRI_EXPExposed	-0.2043	-3.28482	0.0016928	-1.62942	-0.013112	0.62829	8	28213784	ZNF395	Body
1773	cg10888155	SSRI_EXPExposed	0.234687	3.2892	0.00167066	-1.62071	0.0188936	0.62829	1	225896735
1774	cg23717174	SSRI_EXPExposed	0.31403	3.2803	0.00171602	-1.63844	0.0435436	0.62829	15	80466823	FAH	Body
1775	cg10054661	SSRI_EXPExposed	0.431001	3.28564	0.00168865	-1.6278	0.0666535	0.62829	7	21988609
1776	cg09616053	SSRI_EXPExposed	-0.19803	-3.28882	0.00167256	-1.62146	-0.0313684	0.62829	16	2256512	MLST8	Body
1777	cg16667351	SSRI_EXPExposed	0.254473	3.28189	0.00170783	-1.63527	0.0415131	0.62829	1	240031644	CHRM3	5'UTR
1778	cg09146084	SSRI_EXPExposed	-0.290888	-3.28238	0.00170532	-1.6343	-0.0320272	0.62829	1	9426052	SPSB1	Body
1779	cg00351119	SSRI_EXPExposed	-0.208913	-3.28313	0.00170148	-1.6328	-0.0346918	0.62829	6	143836747
1780	cg19865896	SSRI_EXPExposed	-0.170603	-3.28799	0.00167671	-1.6231	-0.0281956	0.62829	17	80285230	SECTM1	5'UTR
1781	cg23628721	SSRI_EXPExposed	-0.303418	-3.28191	0.00170772	-1.63523	-0.0337988	0.62829	6	116332682	FRK	Body
1782	cg22736394	SSRI_EXPExposed	-0.338893	-3.2832	0.00170109	-1.63266	-0.0331143	0.62829	19	48799138
1783	cg03602880	SSRI_EXPExposed	-0.276843	-3.28191	0.0017077	-1.63522	-0.0150516	0.62829	5	612961	CEP72	Body
1784	cg06093273	SSRI_EXPExposed	0.234629	3.28853	0.00167399	-1.62203	0.0171715	0.62829	1	118807512
1785	cg13728834	SSRI_EXPExposed	0.222247	3.28461	0.00169389	-1.62985	0.0349956	0.62829	9	35846324	TMEM8B;TMEM8B;TMEM8B	Body;Body;Body
1786	cg21365387	SSRI_EXPExposed	-0.39285	-3.28542	0.00168979	-1.62824	-0.033056	0.62829	15	29235401	APBA2;APBA2	5'UTR;5'UTR
1787	cg09432305	SSRI_EXPExposed	0.217294	3.28117	0.00171154	-1.63671	0.0238004	0.62829	20	48615755
1788	cg23925241	SSRI_EXPExposed	0.286574	3.28455	0.00169422	-1.62998	0.0472421	0.62829	11	132912309	OPCML	Body
1789	cg22670868	SSRI_EXPExposed	0.243762	3.28226	0.00170592	-1.63453	0.0354045	0.62829	22	41074172	MCHR1	TSS1500
1790	cg12600550	SSRI_EXPExposed	0.337548	3.28211	0.00170668	-1.63483	0.0282932	0.62829	4	36246388	ARAP2	TSS1500
1791	cg10321263	SSRI_EXPExposed	-0.288373	-3.28735	0.00167996	-1.62438	-0.0187753	0.62829	1	160011295	KCNJ10	Body
1792	cg03315029	SSRI_EXPExposed	-0.179038	-3.28066	0.00171417	-1.63772	-0.0275966	0.62829	7	102076639	ORAI2;ORAI2;ORAI2;ORAI2;ORAI2	5'UTR;5'UTR;5'UTR;5'UTR;ExonBnd
1793	cg02551052	SSRI_EXPExposed	0.328122	3.28062	0.00171434	-1.63779	0.023583	0.62829	12	13267856
1794	cg09363527	SSRI_EXPExposed	-0.718812	-3.28466	0.00169363	-1.62975	-0.11578	0.62829	8	11828386
1795	cg17440572	SSRI_EXPExposed	-0.161517	-3.2824	0.0017052	-1.63425	-0.00927072	0.62829	16	19770976	IQCK;IQCK;IQCK;IQCK;IQCK	Body;Body;Body;Body;Body
1796	cg26353166	SSRI_EXPExposed	0.256051	3.28667	0.00168344	-1.62575	0.0251206	0.62829	10	79196147	KCNMA1;KCNMA1;KCNMA1;KCNMA1	Body;Body;Body;Body
1797	cg17506945	SSRI_EXPExposed	-0.157308	-3.28957	0.00166876	-1.61995	-0.0255468	0.62829	9	16369202
1798	cg25292743	SSRI_EXPExposed	-0.177259	-3.28095	0.00171265	-1.63714	-0.00788847	0.62829	22	20089890	DGCR8;DGCR8	Body;Body
1799	cg02815014	SSRI_EXPExposed	0.209796	3.28204	0.00170707	-1.63497	0.0277854	0.62829	2	208791596	PLEKHM3	Body
1800	cg00938547	SSRI_EXPExposed	-0.288406	-3.28467	0.00169359	-1.62973	-0.0368028	0.62829	6	49916931	DEFB133	Body
1801	cg17730474	SSRI_EXPExposed	0.272905	3.27953	0.00172	-1.63997	0.00364906	0.628649	17	37729928
1802	cg07387634	SSRI_EXPExposed	0.421735	3.27989	0.00171812	-1.63924	0.070024	0.628649	1	95006322	F3	Body
1803	cg20588868	SSRI_EXPExposed	-0.311221	-3.27937	0.00172082	-1.64029	-0.0398113	0.628649	10	95551111	LGI1	Body
1804	cg16400145	SSRI_EXPExposed	-0.231714	-3.27949	0.00172019	-1.64004	-0.0330243	0.628649	21	46359118	LINC01547;LINC01547;FAM207A	Body;Body;TSS1500
1805	cg24870576	SSRI_EXPExposed	-0.597283	-3.2789	0.00172322	-1.64121	-0.0624106	0.629177	14	49660551
1806	cg17967071	SSRI_EXPExposed	-0.341264	-3.27715	0.00173232	-1.64469	-0.0460575	0.62969	1	3619574	TP73;TP73;TP73;TP73	Body;Body;Body;Body
1807	cg10196802	SSRI_EXPExposed	-0.399945	-3.27192	0.00175977	-1.6551	-0.0121787	0.62969	7	30544469	GGCT	TSS200
1808	cg04919081	SSRI_EXPExposed	0.344953	3.27177	0.00176059	-1.6554	0.00509235	0.62969	15	23034300	NIPA2;NIPA2;NIPA2;NIPA2;NIPA2;NIPA2;NIPA2;NIPA2	5'UTR;1stExon;5'UTR;5'UTR;1stExon;5'UTR;1stExon;1stExon
1809	cg06092146	SSRI_EXPExposed	-0.503336	-3.27295	0.00175435	-1.65306	-0.0646713	0.62969	12	34504448
1810	cg16405908	SSRI_EXPExposed	-0.26431	-3.27196	0.0017596	-1.65503	-0.0434841	0.62969	11	3253896	MRGPRE	TSS1500
1811	cg03353779	SSRI_EXPExposed	-0.660945	-3.27257	0.00175638	-1.65382	-0.0446751	0.62969	1	53905257	SLC25A3P1	Body
1812	cg25615081	SSRI_EXPExposed	-0.211798	-3.27747	0.00173068	-1.64407	-0.0310094	0.62969	4	80329402	GK2	TSS200
1813	cg23942897	SSRI_EXPExposed	0.309863	3.27446	0.00174643	-1.65006	0.0051958	0.62969	20	61885926	NKAIN4;FLJ16779	TSS200;Body
1814	cg20991296	SSRI_EXPExposed	-0.188754	-3.27722	0.001732	-1.64457	-0.0266395	0.62969	2	241900853
1815	cg17677044	SSRI_EXPExposed	-0.188332	-3.27324	0.0017528	-1.65247	-0.0164307	0.62969	12	112666070	HECTD4;HECTD4	ExonBnd;Body
1816	cg21170836	SSRI_EXPExposed	-0.220077	-3.27642	0.00173615	-1.64615	-0.0306641	0.62969	14	105812713	PACS2;PACS2	Body;Body
1817	cg01977686	SSRI_EXPExposed	0.325498	3.27394	0.00174914	-1.65109	0.0246255	0.62969	5	53752992
1818	cg03539735	SSRI_EXPExposed	0.230754	3.27758	0.00173011	-1.64385	0.030671	0.62969	14	100402658	EML1;EML1	Body;Body
1819	cg14228460	SSRI_EXPExposed	-0.201499	-3.27568	0.00174	-1.64762	-0.0345871	0.62969	9	79303801	PRUNE2	Body
1820	cg23409075	SSRI_EXPExposed	0.643307	3.27152	0.00176189	-1.65589	0.0413626	0.62969	8	91013007	DECR1	TSS1500
1821	cg18202741	SSRI_EXPExposed	0.206049	3.27234	0.00175756	-1.65426	0.0346961	0.62969	12	50366593	AQP6	TSS200
1822	cg10356363	SSRI_EXPExposed	-0.362121	-3.27779	0.00172899	-1.64342	-0.018772	0.62969	20	48806058	CEBPB;CEBPB;CEBPB;CEBPB-AS1	TSS1500;TSS1500;TSS1500;Body
1823	ch.16.50203861R	SSRI_EXPExposed	0.195434	3.27636	0.00173647	-1.64627	0.00428041	0.62969	16	51646360
1824	cg13046982	SSRI_EXPExposed	-0.38611	-3.27201	0.00175933	-1.65493	-0.0600924	0.62969	9	118608831
1825	cg10061865	SSRI_EXPExposed	-0.291211	-3.27252	0.00175659	-1.6539	-0.0454334	0.62969	14	50778273	ATP5S;ATP5S;ATP5S;ATP5S;L2HGDH	TSS1500;TSS1500;TSS1500;TSS1500;Body
1826	cg00280461	SSRI_EXPExposed	0.360398	3.27262	0.00175607	-1.6537	0.024401	0.62969	19	47416629
1827	cg26610624	SSRI_EXPExposed	0.285622	3.27205	0.00175907	-1.65483	0.0205495	0.62969	1	1981268	PRKCZ	TSS1500
1828	cg17500918	SSRI_EXPExposed	-0.578461	-3.27376	0.0017501	-1.65145	-0.0612012	0.62969	7	158049136	PTPRN2;PTPRN2;PTPRN2;PTPRN2;PTPRN2	Body;Body;Body;Body;Body
1829	cg13867082	SSRI_EXPExposed	0.159559	3.27411	0.00174822	-1.65074	0.0261301	0.62969	20	48221199
1830	cg21301805	SSRI_EXPExposed	-0.326915	-3.27313	0.00175341	-1.6527	-0.0464479	0.62969	1	119534644
1831	cg14723423	SSRI_EXPExposed	-0.367929	-3.27162	0.00176135	-1.65569	-0.0414633	0.62969	19	45448413	APOC2;APOC4	TSS1500;Body
1832	cg26950947	SSRI_EXPExposed	-0.225965	-3.27534	0.00174177	-1.64829	-0.024019	0.62969	11	120068986
1833	cg14545051	SSRI_EXPExposed	-0.284018	-3.2749	0.0017441	-1.64918	-0.0351853	0.62969	3	43967667
1834	cg10715371	SSRI_EXPExposed	-0.649774	-3.27326	0.0017527	-1.65243	-0.106313	0.62969	2	35696524
1835	cg21039438	SSRI_EXPExposed	-0.323421	-3.27198	0.00175946	-1.65498	-0.0454504	0.62969	11	528271
1836	cg14112772	SSRI_EXPExposed	-0.219839	-3.27229	0.0017578	-1.65436	-0.0334613	0.62969	10	85185056
1837	cg09421736	SSRI_EXPExposed	-0.204583	-3.27666	0.00173487	-1.64567	-0.0241373	0.62969	6	73935885	KHDC1L	TSS1500
1838	cg10839320	SSRI_EXPExposed	0.1993	3.27603	0.00173818	-1.64693	0.0333692	0.62969	2	85009198	DNAH6	Body
1839	cg02460935	SSRI_EXPExposed	-0.238197	-3.27538	0.00174156	-1.64821	-0.0357261	0.62969	17	79094415	AATK	Body
1840	cg03739409	SSRI_EXPExposed	-0.366646	-3.27478	0.00174473	-1.64942	-0.0620669	0.62969	12	72335078	TPH2	Body
1841	cg06842886	SSRI_EXPExposed	-0.328914	-3.27709	0.00173267	-1.64482	-0.0306504	0.62969	3	186572382	ADIPOQ	Body
1842	cg14681977	SSRI_EXPExposed	0.25011	3.27206	0.00175907	-1.65483	0.0330838	0.62969	8	94931371	PDP1;PDP1;PDP1;PDP1;PDP1	5'UTR;Body;5'UTR;Body;Body
1843	cg12293095	SSRI_EXPExposed	0.21741	3.27818	0.00172698	-1.64265	0.0356928	0.62969	3	132324571	ACAD11	Body
1844	cg18987103	SSRI_EXPExposed	-0.259323	-3.2774	0.00173106	-1.64421	-0.0437847	0.62969	11	134338443
1845	cg03607891	SSRI_EXPExposed	-0.398187	-3.27059	0.0017668	-1.65774	-0.0674733	0.629739	1	66099615	LEPR;LEPR	Body;3'UTR
1846	cg14161864	SSRI_EXPExposed	-0.203081	-3.2709	0.00176518	-1.65713	-0.0100964	0.629739	9	93678691
1847	cg00817464	SSRI_EXPExposed	0.495229	3.27094	0.00176498	-1.65705	0.08342	0.629739	10	111662876	XPNPEP1;XPNPEP1;XPNPEP1	Body;Body;Body
1848	cg07941606	SSRI_EXPExposed	-0.236441	-3.27103	0.00176448	-1.65686	-0.011478	0.629739	11	63834272	MACROD1	Body
1849	cg11457118	SSRI_EXPExposed	0.259656	3.27076	0.00176591	-1.6574	0.0415482	0.629739	3	107317754	BBX;BBX;BBX	5'UTR;5'UTR;5'UTR
1850	cg02746355	SSRI_EXPExposed	-0.454948	-3.26963	0.0017719	-1.65964	-0.0316023	0.629782	11	104769849	CASP12;CASP12;CASP12;CASP12;CASP12;CASP12;CASP12;CASP12;CASP12;CASP12	TSS1500;TSS1500;TSS1500;TSS1500;TSS1500;TSS1500;TSS1500;TSS1500;TSS1500;TSS1500
1851	cg05441764	SSRI_EXPExposed	-0.260447	-3.26954	0.0017724	-1.65983	-0.0235544	0.629782	20	45006168	ELMO2;ELMO2	Body;Body
1852	cg01508053	SSRI_EXPExposed	-0.381435	-3.26966	0.00177176	-1.65959	-0.0354043	0.629782	20	36045481
1853	cg15874672	SSRI_EXPExposed	0.48334	3.27035	0.00176809	-1.65822	0.060522	0.629782	18	6567061	LINC01387	Body
1854	cg07841280	SSRI_EXPExposed	0.272002	3.26949	0.00177266	-1.65992	0.0222983	0.629782	1	156147298	SEMA4A	3'UTR
1855	cg23019936	SSRI_EXPExposed	0.489062	3.2701	0.0017694	-1.65871	0.0786959	0.629782	12	13903266	GRIN2B	Body
1856	cg09506661	SSRI_EXPExposed	0.199007	3.26828	0.0017791	-1.66233	0.0309149	0.631214	19	1152022	SBNO2	Body
1857	cg06278234	SSRI_EXPExposed	-0.385471	-3.26848	0.00177806	-1.66194	-0.0552271	0.631214	15	29499437	FAM189A1	Body
1858	cg11498516	SSRI_EXPExposed	-0.176929	-3.2682	0.00177956	-1.6625	-0.0133499	0.631214	4	110608767	CCDC109B	3'UTR
1859	cg07366188	SSRI_EXPExposed	0.21915	3.26785	0.00178143	-1.66319	0.0168877	0.631537	17	76220929	BIRC5;EPR1;BIRC5;BIRC5	3'UTR;TSS200;3'UTR;3'UTR
1860	cg22764231	SSRI_EXPExposed	0.290785	3.2676	0.00178277	-1.66369	0.0327211	0.631673	2	17796973	VSNL1	Body
1861	cg21913319	SSRI_EXPExposed	1.96072	3.26654	0.00178846	-1.6658	0.179372	0.631828	1	86622628	COL24A1	TSS1500
1862	cg19802185	SSRI_EXPExposed	0.380266	3.26585	0.00179217	-1.66717	0.0459686	0.631828	12	24103906	SOX5;SOX5;SOX5;SOX5;SOX5	TSS1500;1stExon;5'UTR;5'UTR;5'UTR
1863	cg14393819	SSRI_EXPExposed	-0.363412	-3.26604	0.00179114	-1.66679	-0.0448625	0.631828	17	2415945	METTL16	TSS1500
1864	cg09226421	SSRI_EXPExposed	-0.282176	-3.26597	0.00179149	-1.66692	-0.0290517	0.631828	12	19142885
1865	cg09057050	SSRI_EXPExposed	0.322015	3.26617	0.00179044	-1.66653	0.0539104	0.631828	16	66639160	CMTM3;CMTM3;CMTM3;CMTM3	Body;Body;Body;Body
1866	cg16241649	SSRI_EXPExposed	-0.214208	-3.2661	0.00179082	-1.66667	-0.0294285	0.631828	19	1304806
1867	cg07735770	SSRI_EXPExposed	0.260733	3.26657	0.00178826	-1.66572	0.0443278	0.631828	5	17228775	BASP1;BASP1	5'UTR;5'UTR
1868	cg24817351	SSRI_EXPExposed	-0.272153	-3.26664	0.00178789	-1.66558	-0.0347105	0.631828	19	45447005	APOC4;APOC4-APOC2	Body;Body
1869	cg25874642	SSRI_EXPExposed	-0.394235	-3.26573	0.0017928	-1.6674	-0.0559233	0.631828	12	50898251	DIP2B	TSS1500
1870	cg00978822	SSRI_EXPExposed	-0.255695	-3.26696	0.00178617	-1.66495	-0.0402397	0.631828	5	54467244	MIR449B;MIR449A;CDC20B;CDC20B;CDC20B	TSS1500;TSS1500;Body;Body;Body
1871	cg20646995	SSRI_EXPExposed	0.18362	3.26519	0.00179569	-1.66847	0.00460964	0.632171	7	102105124	LRWD1;ALKBH4	TSS1500;Body
1872	cg25884550	SSRI_EXPExposed	-0.350252	-3.26522	0.00179556	-1.66842	-0.0584899	0.632171	2	147344914	PABPC1P2	Body
1873	cg06644018	SSRI_EXPExposed	-0.317023	-3.26427	0.00180067	-1.6703	-0.0331954	0.632236	17	19398492
1874	cg14768087	SSRI_EXPExposed	0.33537	3.26427	0.00180064	-1.67029	0.0569554	0.632236	3	188888497	TPRG1	TSS1500
1875	cg22255677	SSRI_EXPExposed	0.181374	3.26451	0.00179937	-1.66982	0.00836	0.632236	8	144777412	ZNF707;ZNF707;ZNF707;ZNF707;ZNF707;ZNF707;ZNF707;ZNF707;ZNF707;ZNF707;ZNF707;ZNF707	3'UTR;3'UTR;3'UTR;3'UTR;3'UTR;3'UTR;3'UTR;3'UTR;Body;Body;Body;Body
1876	cg10596692	SSRI_EXPExposed	0.216483	3.26469	0.00179837	-1.66945	0.0241456	0.632236	6	10633457
1877	cg03833272	SSRI_EXPExposed	0.292498	3.26483	0.00179762	-1.66918	0.0129299	0.632236	1	28261478	SMPDL3B;SMPDL3B;SMPDL3B;SMPDL3B;SMPDL3B;SMPDL3B	5'UTR;5'UTR;1stExon;1stExon;1stExon;5'UTR
1878	cg17184608	SSRI_EXPExposed	-0.136792	-3.26206	0.00181263	-1.67468	-0.0211275	0.632242	12	132627867	DDX51;NOC4L	Body;TSS1500
1879	cg16733855	SSRI_EXPExposed	0.329343	3.26277	0.0018088	-1.67328	0.00791885	0.632242	4	122686602	TMEM155;LOC100192379	TSS1500;Body
1880	cg24076537	SSRI_EXPExposed	0.364218	3.2622	0.00181188	-1.6744	0.0438281	0.632242	4	139858980
1881	cg25525700	SSRI_EXPExposed	-0.206575	-3.2621	0.0018124	-1.67459	-0.0210452	0.632242	2	25913350
1882	cg16185462	SSRI_EXPExposed	0.239098	3.26161	0.00181508	-1.67557	0.036629	0.632242	2	239405863
1883	cg21827971	SSRI_EXPExposed	0.304895	3.26285	0.00180834	-1.67311	0.0521727	0.632242	3	39542480	MOBP;MOBP;MOBP;MOBP;MOBP;MOBP;MOBP	TSS1500;5'UTR;5'UTR;Body;Body;Body;Body
1884	cg19308899	SSRI_EXPExposed	-0.255593	-3.26234	0.0018111	-1.67412	-0.0187752	0.632242	3	159825094	IL12A-AS1	Body
1885	cg05986041	SSRI_EXPExposed	0.623661	3.26262	0.00180962	-1.67358	0.0886742	0.632242	21	38363581	HLCS	TSS1500
1886	cg04017985	SSRI_EXPExposed	-0.2984	-3.26178	0.00181418	-1.67524	-0.0423823	0.632242	10	15007467	MEIG1	5'UTR
1887	cg15566448	SSRI_EXPExposed	-0.20132	-3.26316	0.00180664	-1.67249	-0.011123	0.632242	1	11808230	AGTRAP;AGTRAP;AGTRAP;AGTRAP;AGTRAP	Body;Body;Body;Body;Body
1888	cg20666019	SSRI_EXPExposed	-0.400989	-3.26196	0.00181317	-1.67488	-0.0567262	0.632242	7	80963086
1889	cg00023464	SSRI_EXPExposed	-0.27251	-3.26396	0.00180233	-1.67091	-0.0368045	0.632242	13	111267667	CARKD	TSS1500
1890	cg08902905	SSRI_EXPExposed	0.641559	3.26257	0.00180989	-1.67368	0.0645033	0.632242	9	120466635	TLR4;TLR4;TLR4;TLR4;TLR4;TLR4	5'UTR;1stExon;1stExon;1stExon;5'UTR;5'UTR
1891	cg13883851	SSRI_EXPExposed	-0.178387	-3.26378	0.00180334	-1.67128	-0.0296634	0.632242	9	132198329
1892	cg22822760	SSRI_EXPExposed	-0.531075	-3.26275	0.00180888	-1.67331	-0.0579189	0.632242	8	145925954
1893	cg02657654	SSRI_EXPExposed	-0.487941	-3.26101	0.00181835	-1.67676	-0.0803417	0.63238	2	45154029
1894	cg05516537	SSRI_EXPExposed	0.333766	3.26115	0.0018176	-1.67649	0.0233861	0.63238	13	114239958	TFDP1;TFDP1	5'UTR;Body
1895	cg24752644	SSRI_EXPExposed	0.230504	3.26132	0.00181668	-1.67616	0.00938058	0.63238	5	58858686	PDE4D;PDE4D;PDE4D	Body;Body;Body
1896	cg22724500	SSRI_EXPExposed	0.239397	3.25934	0.0018275	-1.68009	0.0141046	0.632859	12	106975671	RFX4	TSS1500
1897	cg06455624	SSRI_EXPExposed	-0.312169	-3.25998	0.00182397	-1.6788	-0.0246165	0.632859	14	96554117	C14orf132;C14orf132;C14orf132;C14orf132	3'UTR;3'UTR;3'UTR;3'UTR
1898	cg08332145	SSRI_EXPExposed	-0.258925	-3.25961	0.00182598	-1.67953	-0.0323343	0.632859	22	32753162	RFPL3;RFPL3	TSS1500;5'UTR
1899	cg00185034	SSRI_EXPExposed	0.274857	3.26019	0.00182283	-1.67839	0.0135986	0.632859	8	8610660
1900	cg10199606	SSRI_EXPExposed	0.419746	3.25904	0.0018291	-1.68066	0.0248219	0.632859	10	119494317
1901	cg18686333	SSRI_EXPExposed	-0.204039	-3.2577	0.00183649	-1.68333	-0.0342107	0.632859	5	147040636	JAKMIP2-AS1;JAKMIP2;JAKMIP2;JAKMIP2;JAKMIP2	Body;Body;Body;Body;Body
1902	cg08080038	SSRI_EXPExposed	0.192887	3.25776	0.00183617	-1.68322	0.0262181	0.632859	3	61655044	PTPRG	Body
1903	cg05632420	SSRI_EXPExposed	0.246399	3.25983	0.00182481	-1.67911	0.0253184	0.632859	7	130793732	MKLN1;FLJ43663	TSS1500;TSS200
1904	cg22695808	SSRI_EXPExposed	-0.252539	-3.25831	0.00183313	-1.68212	-0.0356023	0.632859	1	82557381
1905	cg18637660	SSRI_EXPExposed	-0.243443	-3.25844	0.0018324	-1.68185	-0.0344642	0.632859	7	44308447	CAMK2B;CAMK2B;CAMK2B;CAMK2B;CAMK2B;CAMK2B;CAMK2B;CAMK2B;CAMK2B	Body;Body;Body;Body;Body;Body;Body;Body;Body
1906	cg05368910	SSRI_EXPExposed	0.265604	3.25898	0.00182946	-1.68079	0.0408385	0.632859	6	134911061
1907	cg03845891	SSRI_EXPExposed	-0.218255	-3.25824	0.00183354	-1.68227	-0.0264171	0.632859	1	116165455
1908	cg00089424	SSRI_EXPExposed	-0.18676	-3.25777	0.00183609	-1.68319	-0.00822292	0.632859	14	77302361	LRRC74A	Body
1909	cg00757772	SSRI_EXPExposed	-0.262726	-3.25804	0.00183464	-1.68266	-0.0392853	0.632859	13	109280603	MYO16;MYO16	TSS1500;5'UTR
1910	cg27417798	SSRI_EXPExposed	-0.368024	-3.25819	0.00183379	-1.68236	-0.0619021	0.632859	22	43812775	MPPED1	5'UTR
1911	cg20250274	SSRI_EXPExposed	0.218113	3.2601	0.00182331	-1.67857	0.00688959	0.632859	18	71815685	C18orf55;FBXO15;FBXO15	TSS200;TSS1500;TSS1500
1912	cg00328817	SSRI_EXPExposed	-0.361645	-3.2576	0.00183701	-1.68352	-0.0581253	0.632859	16	88794043	FAM38A	Body
1913	cg11771002	SSRI_EXPExposed	-0.191823	-3.25903	0.00182918	-1.68069	-0.0102174	0.632859	5	112588631	MCC;MCC	Body;Body
1914	cg24035477	SSRI_EXPExposed	0.306429	3.25698	0.00184047	-1.68476	0.0190554	0.633718	2	158303698
1915	cg10897503	SSRI_EXPExposed	-0.394917	-3.25637	0.00184382	-1.68597	-0.0600039	0.634246	1	9552520
1916	cg05238976	SSRI_EXPExposed	-0.216061	-3.25635	0.00184393	-1.686	-0.0131622	0.634246	10	44140134	ZNF32;ZNF32	Body;Body
1917	cg22550309	SSRI_EXPExposed	-0.21831	-3.25608	0.00184543	-1.68654	-0.0355566	0.634432	3	46875360	PRSS42	Body
1918	cg26013151	SSRI_EXPExposed	-0.306369	-3.25569	0.00184757	-1.68731	-0.0357296	0.634708	2	9835007
1919	cg08901951	SSRI_EXPExposed	-0.285867	-3.25557	0.00184823	-1.68755	-0.0471241	0.634708	12	111357221	MYL2	Body
1920	cg06389256	SSRI_EXPExposed	0.155491	3.25541	0.00184913	-1.68787	0.00866809	0.634708	6	154771784	CNKSR3	Body
1921	cg00571421	SSRI_EXPExposed	0.971591	3.25519	0.00185033	-1.6883	0.0747378	0.634792	6	43021776	MRPL2;CUL7;CUL7	3'UTR;TSS200;TSS200
1922	cg24594997	SSRI_EXPExposed	0.393977	3.25491	0.0018519	-1.68886	0.0393068	0.635	3	139258166	RBP1;RBP1;RBP1	Body;Body;Body
1923	cg14725084	SSRI_EXPExposed	-0.365115	-3.2546	0.00185364	-1.68948	-0.0344597	0.635265	9	88661279	GOLM1;GOLM1	Body;Body
1924	cg08898686	SSRI_EXPExposed	0.232735	3.25413	0.00185624	-1.69041	0.0156805	0.635495	16	58277198
1925	cg04353536	SSRI_EXPExposed	-0.244359	-3.25429	0.00185534	-1.69009	-0.0126936	0.635495	18	33059357	INO80C;INO80C;INO80C;INO80C;INO80C;INO80C	Body;ExonBnd;ExonBnd;ExonBnd;Body;Body
1926	cg15295911	SSRI_EXPExposed	0.219647	3.25311	0.00186191	-1.69242	0.0357708	0.636113	13	113730244	MCF2L;MCF2L	Body;Body
1927	cg09671111	SSRI_EXPExposed	-0.585258	-3.25344	0.00186005	-1.69176	-0.0925898	0.636113	2	147423147
1928	cg14438189	SSRI_EXPExposed	-0.376254	-3.25319	0.00186147	-1.69227	-0.0306006	0.636113	19	54367504	MYADM	TSS1500
1929	cg04455058	SSRI_EXPExposed	0.840836	3.25351	0.00185968	-1.69163	0.0786561	0.636113	9	139085579
1930	cg19160040	SSRI_EXPExposed	0.712294	3.25073	0.00187521	-1.69714	0.021712	0.636372	11	23427224
1931	cg03029966	SSRI_EXPExposed	-0.341127	-3.25148	0.00187103	-1.69566	-0.049603	0.636372	5	65283936	ERBB2IP;ERBB2IP;ERBB2IP;ERBB2IP;ERBB2IP;ERBB2IP	5'UTR;5'UTR;5'UTR;5'UTR;5'UTR;5'UTR
1932	cg12332480	SSRI_EXPExposed	0.287649	3.25188	0.00186875	-1.69485	0.023999	0.636372	16	59293825
1933	cg12006399	SSRI_EXPExposed	0.359574	3.2513	0.001872	-1.696	0.0608803	0.636372	15	84954185
1934	cg07485198	SSRI_EXPExposed	-0.224063	-3.25215	0.00186726	-1.69432	-0.03699	0.636372	8	95246699
1935	cg05647431	SSRI_EXPExposed	-0.155463	-3.25202	0.00186798	-1.69458	-0.00776659	0.636372	2	241971306	SNED1	Body
1936	cg02199898	SSRI_EXPExposed	-0.193792	-3.25079	0.00187489	-1.69702	-0.0108444	0.636372	11	27396112	LGR4	Body
1937	cg18615824	SSRI_EXPExposed	-0.223049	-3.25176	0.00186944	-1.69509	-0.0313511	0.636372	16	47094221
1938	cg23710890	SSRI_EXPExposed	-0.651502	-3.25268	0.00186431	-1.69328	-0.0871053	0.636372	8	11711143	CTSB;CTSB;CTSB;CTSB;CTSB	5'UTR;5'UTR;5'UTR;5'UTR;5'UTR
1939	cg12652739	SSRI_EXPExposed	0.232462	3.252	0.00186811	-1.69462	0.0106981	0.636372	10	69609316
1940	cg13073105	SSRI_EXPExposed	0.167066	3.25073	0.0018752	-1.69713	0.0287988	0.636372	1	201324478
1941	cg04737841	SSRI_EXPExposed	0.243058	3.25236	0.00186607	-1.6939	0.0130639	0.636372	5	76103106
1942	cg11159090	SSRI_EXPExposed	-0.262985	-3.25105	0.00187341	-1.6965	-0.0229589	0.636372	5	72633627
1943	cg11131820	SSRI_EXPExposed	-0.223841	-3.25008	0.00187888	-1.69843	-0.0237007	0.636613	2	99402909
1944	cg22057580	SSRI_EXPExposed	-0.288644	-3.24999	0.0018794	-1.69861	-0.0424246	0.636613	6	166166831
1945	cg26846380	SSRI_EXPExposed	0.140123	3.24992	0.00187979	-1.69875	0.0236544	0.636613	1	205662865
1946	cg03208817	SSRI_EXPExposed	0.361058	3.24995	0.0018796	-1.69868	0.0135626	0.636613	2	25599894
1947	ch.20.46655034F	SSRI_EXPExposed	-0.371812	-3.24896	0.00188515	-1.70063	-0.0147927	0.637996	20	47221627
1948	cg14566801	SSRI_EXPExposed	-0.263832	-3.24885	0.00188581	-1.70086	-0.0443853	0.637996	2	209225123
1949	cg13768319	SSRI_EXPExposed	0.356593	3.24838	0.00188843	-1.70178	0.018782	0.638553	22	21923152	UBE2L3;UBE2L3;UBE2L3;UBE2L3;UBE2L3	Body;Body;Body;Body;Body
1950	cg01295518	SSRI_EXPExposed	-0.663806	-3.24565	0.00190395	-1.70719	-0.0346574	0.638628	3	238392	CHL1	TSS1500
1951	cg23627585	SSRI_EXPExposed	0.31899	3.24582	0.00190297	-1.70686	0.0175972	0.638628	10	71993662	PPA1	TSS1500
1952	cg22199041	SSRI_EXPExposed	0.375866	3.24707	0.00189584	-1.70437	0.0398682	0.638628	19	3275394	BRUNOL5	Body
1953	cg17821231	SSRI_EXPExposed	-0.357971	-3.24476	0.001909	-1.70895	-0.0236281	0.638628	19	48220334	EHD2	Body
1954	cg27636379	SSRI_EXPExposed	-0.396178	-3.24626	0.00190045	-1.70598	-0.0649906	0.638628	16	55205444
1955	cg00730413	SSRI_EXPExposed	-0.322505	-3.24513	0.00190688	-1.70821	-0.0511058	0.638628	1	115607741	TSPAN2;TSPAN2;TSPAN2	Body;Body;Body
1956	cg06217960	SSRI_EXPExposed	-0.188313	-3.2474	0.001894	-1.70373	-0.00887341	0.638628	3	127563389
1957	cg05000039	SSRI_EXPExposed	-0.343821	-3.24484	0.00190857	-1.7088	-0.0363732	0.638628	8	94754024	RBM12B	TSS1500
1958	cg27323046	SSRI_EXPExposed	0.309045	3.24604	0.00190169	-1.70641	0.0160332	0.638628	3	195102265	ACAP2	Body
1959	cg23098052	SSRI_EXPExposed	-0.191633	-3.24557	0.00190437	-1.70734	-0.010125	0.638628	4	77088038	SCARB2;SCARB2	Body;Body
1960	cg16537285	SSRI_EXPExposed	-0.228055	-3.24787	0.00189133	-1.70279	-0.0196403	0.638628	16	88852425	FAM38A	TSS1500
1961	cg19151553	SSRI_EXPExposed	0.290034	3.24571	0.00190361	-1.70708	0.0480462	0.638628	9	130831943	SLC25A25	Body
1962	cg02381227	SSRI_EXPExposed	-0.18943	-3.2451	0.00190708	-1.70828	-0.0123148	0.638628	4	41386520	LIMCH1;LIMCH1;LIMCH1	Body;Body;Body
1963	cg01469583	SSRI_EXPExposed	0.232754	3.24666	0.00189821	-1.7052	0.0310606	0.638628	2	113380344
1964	cg22851197	SSRI_EXPExposed	-0.518393	-3.24803	0.00189041	-1.70247	-0.0633089	0.638628	1	102197659
1965	cg21426547	SSRI_EXPExposed	0.170767	3.24717	0.00189531	-1.70418	0.0294491	0.638628	7	34697678	NPSR1;NPSR1;NPSR1;NPSR1;NPSR1;NPSR1-AS1;NPSR1-AS1	TSS1500;TSS1500;TSS200;TSS200;TSS200;Body;Body
1966	cg17878878	SSRI_EXPExposed	-0.419503	-3.24703	0.00189609	-1.70446	-0.057418	0.638628	1	12805288	C1orf158	TSS1500
1967	cg03706883	SSRI_EXPExposed	0.285861	3.24704	0.00189604	-1.70444	0.0386013	0.638628	5	61298898
1968	cg11228052	SSRI_EXPExposed	0.255278	3.24504	0.0019074	-1.70839	0.0296901	0.638628	12	103350170	ASCL1	TSS1500
1969	cg07879897	SSRI_EXPExposed	0.737871	3.24622	0.00190066	-1.70605	0.103381	0.638628	17	66201167
1970	cg17109042	SSRI_EXPExposed	-0.634774	-3.24644	0.00189945	-1.70563	-0.0998356	0.638628	12	99139387	ANKS1B;ANKS1B;ANKS1B	3'UTR;Body;Body
1971	cg01443416	SSRI_EXPExposed	1.34173	3.24443	0.00191086	-1.70959	0.146297	0.638718	8	8559300	CLDN23	TSS1500
1972	cg13981132	SSRI_EXPExposed	-0.633959	-3.24433	0.00191149	-1.70981	-0.0379181	0.638718	14	76734493
1973	cg12985800	SSRI_EXPExposed	0.234226	3.24347	0.00191637	-1.7115	0.0158345	0.638718	6	147212037	STXBP5-AS1	Body
1974	cg09861431	SSRI_EXPExposed	-0.288478	-3.24391	0.00191384	-1.71062	-0.0489326	0.638718	11	78995357	TENM4	5'UTR
1975	cg20429833	SSRI_EXPExposed	0.280101	3.24336	0.00191702	-1.71172	0.0385449	0.638718	17	6358427	PITPNM3;PITPNM3	3'UTR;3'UTR
1976	cg08796612	SSRI_EXPExposed	-0.34188	-3.24347	0.0019164	-1.7115	-0.047445	0.638718	10	2949787
1977	cg02632742	SSRI_EXPExposed	-0.45899	-3.24358	0.00191577	-1.71129	-0.068485	0.638718	2	60187357
1978	cg01766873	SSRI_EXPExposed	0.534665	3.2441	0.00191276	-1.71025	0.0782305	0.638718	10	7665180	ITIH5;ITIH5	Body;Body
1979	cg21839856	SSRI_EXPExposed	0.277438	3.24301	0.001919	-1.7124	0.0385952	0.638731	12	111372486
1980	cg09823492	SSRI_EXPExposed	0.20154	3.24312	0.00191836	-1.71218	0.0182305	0.638731	4	187069126	FAM149A;FAM149A	TSS1500;5'UTR
1981	cg01957318	SSRI_EXPExposed	0.201373	3.24211	0.00192418	-1.71418	0.0231448	0.63997	16	78240708	WWOX;WWOX;WWOX;WWOX	Body;Body;Body;Body
1982	cg16087816	SSRI_EXPExposed	-0.248816	-3.24203	0.00192466	-1.71435	-0.029186	0.63997	20	60596730	TAF4	Body
1983	cg07791866	SSRI_EXPExposed	0.50933	3.23491	0.00196599	-1.7284	0.0242486	0.640051	16	56701994	MT1G	TSS200
1984	cg24438313	SSRI_EXPExposed	-0.20869	-3.23982	0.00193738	-1.71871	-0.00657023	0.640051	6	29717010	LOC285830;LOC285830	TSS200;TSS200
1985	cg04724406	SSRI_EXPExposed	-0.312256	-3.23711	0.00195315	-1.72407	-0.0513269	0.640051	10	1712918	ADARB2	Body
1986	cg21303226	SSRI_EXPExposed	-0.631483	-3.24102	0.00193045	-1.71634	-0.0284696	0.640051	2	242923398
1987	cg18292172	SSRI_EXPExposed	-0.440349	-3.23437	0.00196917	-1.72947	-0.029997	0.640051	6	56825078	BEND6	5'UTR
1988	cg25750018	SSRI_EXPExposed	-0.371261	-3.23061	0.00199137	-1.73689	-0.0133758	0.640051	22	21141659	PI4KA;SERPIND1	Body;3'UTR
1989	cg08679989	SSRI_EXPExposed	-0.429242	-3.23596	0.00195986	-1.72634	-0.0435405	0.640051	19	12793751	DHPS;DHPS;DHPS	TSS1500;TSS1500;TSS1500
1990	cg06779709	SSRI_EXPExposed	-0.159428	-3.23686	0.00195462	-1.72457	-0.00807692	0.640051	15	79197402
1991	cg02013373	SSRI_EXPExposed	-0.402951	-3.23426	0.00196984	-1.7297	-0.0415688	0.640051	17	7107787	DLG4;DLG4	Body;Body
1992	cg13738609	SSRI_EXPExposed	-0.143172	-3.229	0.00200095	-1.74006	-0.0244396	0.640051	17	7328672	C17orf74	TSS1500
1993	cg07145531	SSRI_EXPExposed	0.221901	3.22997	0.00199519	-1.73815	0.0231488	0.640051	5	141993716	FGF1;FGF1;FGF1;FGF1;FGF1;FGF1;FGF1;FGF1;FGF1	5'UTR;5'UTR;5'UTR;5'UTR;5'UTR;Body;Body;1stExon;5'UTR
1994	cg22252839	SSRI_EXPExposed	0.326873	3.22898	0.00200107	-1.7401	0.0403845	0.640051	1	162909029
1995	cg01280390	SSRI_EXPExposed	-0.332615	-3.23898	0.00194226	-1.72037	-0.0507773	0.640051	8	19363452	CSGALNACT1;CSGALNACT1;CSGALNACT1	5'UTR;Body;5'UTR
1996	cg00978083	SSRI_EXPExposed	-0.409919	-3.23817	0.00194695	-1.72197	-0.0370392	0.640051	11	108106813	ATM	Body
1997	cg08354007	SSRI_EXPExposed	-0.372272	-3.23284	0.00197819	-1.73249	-0.0398565	0.640051	2	170618192
1998	cg05158538	SSRI_EXPExposed	0.444436	3.23469	0.00196728	-1.72884	0.0594722	0.640051	4	23891486	PPARGC1A	Body
1999	cg04612110	SSRI_EXPExposed	0.193534	3.23937	0.00193999	-1.7196	0.0128146	0.640051	10	21188349	NEBL;NEBL	Body;Body
[truncated: 657,037+ more rows]
