# Supplementary material for: Profiling placental DNA methylation associated with maternal SSRI treatment during pregnancy
Source: Sci Rep. 2022 Dec 30;12:22576. doi: 10.1038/s41598-022-26071-8 (PMC9803674; doi:10.1038/s41598-022-26071-8)
Supplement: Supplementary file 3 — Supplementary Table 3. [file 41598_2022_26071_MOESM3_ESM.xlsx]

## Sheet: modelB_results
	probeID	term	estimate	statistic	p.value	lod	delB	fdr	CHR	MAPINFO	UCSC_RefGene_Name	UCSC_RefGene_Group
1	cg14340829	Group_verifieddepressed_yes_ssri_yes	-1.08439	-6.61826	1.7951e-07	0.893654	-0.104511	0.118303	8	923973
2	cg12655501	Group_verifieddepressed_yes_ssri_yes	-1.11355	-6.19462	6.0696e-07	0.501892	-0.124587	0.137551	1	115603524	TSPAN2;TSPAN2;TSPAN2	Body;Body;Body
3	cg26993610	Group_verifieddepressed_yes_ssri_yes	0.841321	6.18385	6.26147e-07	0.491639	0.14306	0.137551	1	115605466	TSPAN2;TSPAN2;TSPAN2	Body;Body;Body
4	cg03138668	Group_verifieddepressed_yes_ssri_yes	0.679684	5.51836	4.33263e-06	-0.169771	0.0262622	0.71384	19	49944488	SLC17A7	Body
5	cg11073926	Group_verifieddepressed_yes_ssri_yes	-0.111926	-0.965649	0.341429	-4.71499	-0.00325555	0.97832	1	43855438	MED8;MED8;MED8;MED8;C1orf84	1stExon;5'UTR;5'UTR;1stExon;TSS200
6	cg11890956	Group_verifieddepressed_yes_ssri_yes	0.131964	1.10086	0.279133	-4.64423	0.00204261	0.97832	21	40555474	PSMG1;PSMG1	TSS200;TSS200
7	cg14361409	Group_verifieddepressed_yes_ssri_yes	0.445523	1.15447	0.256817	-4.61388	0.0197165	0.97832	14	104584098
8	cg08730728	Group_verifieddepressed_yes_ssri_yes	0.14545	2.10856	0.0428647	-3.88515	0.00270419	0.97832	22	37252593
9	cg01415275	Group_verifieddepressed_yes_ssri_yes	0.348887	0.949185	0.349608	-4.72303	0.00811739	0.97832	7	75624096	TMEM120A	TSS200
10	cg09955683	Group_verifieddepressed_yes_ssri_yes	-0.0687094	-0.946571	0.350918	-4.72429	-0.00197838	0.97832	13	31774536	B3GALTL	Body
11	cg15972572	Group_verifieddepressed_yes_ssri_yes	-0.149873	-1.17206	0.249784	-4.60365	-0.0245823	0.97832	7	157467883	PTPRN2;PTPRN2;PTPRN2	Body;Body;Body
12	cg14482569	Group_verifieddepressed_yes_ssri_yes	-0.220016	-1.95682	0.0591016	-4.02197	-0.0155297	0.97832	11	130185651	ZBTB44	TSS1500
13	cg11780785	Group_verifieddepressed_yes_ssri_yes	0.259901	1.51013	0.140778	-4.38159	0.0397981	0.97832	16	72206241	PMFBP1;PMFBP1;PMFBP1	TSS200;1stExon;5'UTR
14	cg16692836	Group_verifieddepressed_yes_ssri_yes	0.125843	2.56117	0.0153249	-3.4418	0.00287819	0.97832	15	75940635	SNX33	TSS1500
15	cg17505155	Group_verifieddepressed_yes_ssri_yes	0.215848	2.37519	0.0236703	-3.62973	0.0357833	0.97832	13	98824355	FARP1;FARP1	5'UTR;5'UTR
16	cg17693420	Group_verifieddepressed_yes_ssri_yes	0.181061	1.52946	0.135931	-4.3675	0.00498381	0.97832	7	99157059	ZNF655;ZNF655;ZNF655;ZNF655;ZNF655;ZNF655;ZNF655;ZNF655	5'UTR;5'UTR;5'UTR;5'UTR;5'UTR;5'UTR;5'UTR;5'UTR
17	cg03162770	Group_verifieddepressed_yes_ssri_yes	-0.117207	-1.0573	0.298255	-4.66794	-0.00220065	0.97832	14	31676993	HECTD1	TSS1500
18	cg17305436	Group_verifieddepressed_yes_ssri_yes	-0.765657	-2.10466	0.0432273	-3.88875	-0.0462957	0.97832	6	19837319	ID4	TSS1500
19	cg16178289	Group_verifieddepressed_yes_ssri_yes	0.164324	1.43381	0.161283	-4.43579	0.0087452	0.97832	17	37309572
20	cg25593794	Group_verifieddepressed_yes_ssri_yes	-0.0601191	-0.952329	0.348036	-4.7215	-0.00823589	0.97832	1	3591248	TP73	5'UTR
21	cg14085177	Group_verifieddepressed_yes_ssri_yes	0.406572	1.72542	0.0940538	-4.21687	0.0260513	0.97832	9	133312912
22	cg14473344	Group_verifieddepressed_yes_ssri_yes	-0.240461	-1.12683	0.268154	-4.62969	-0.0109708	0.97832	3	142840240	CHST2	Body
23	cg24940967	Group_verifieddepressed_yes_ssri_yes	0.185897	1.40913	0.168396	-4.45282	0.00784311	0.97832	3	45837197	SLC6A20;SLC6A20	Body;Body
24	cg13413387	Group_verifieddepressed_yes_ssri_yes	0.477743	1.65341	0.107981	-4.27384	0.0118064	0.97832	2	10534660	HPCAL1;HPCAL1	5'UTR;5'UTR
25	cg21187462	Group_verifieddepressed_yes_ssri_yes	-0.341508	-1.31622	0.197408	-4.51474	-0.0103433	0.97832	9	16870091	BNC2	Body
26	cg01846046	Group_verifieddepressed_yes_ssri_yes	0.270115	1.39977	0.171159	-4.45922	0.0134932	0.97832	11	64034019	PLCB3	Body
27	cg17412405	Group_verifieddepressed_yes_ssri_yes	-0.0681787	-1.198	0.239676	-4.58831	-0.00150545	0.97832	5	114880687	FEM1C	TSS200
28	cg02510736	Group_verifieddepressed_yes_ssri_yes	-0.11864	-1.07365	0.290971	-4.65914	-0.0172629	0.97832	10	81205445	ZCCHC24	TSS200
29	cg23947919	Group_verifieddepressed_yes_ssri_yes	-0.2938	-1.98168	0.0561208	-4.00001	-0.017111	0.97832	12	132406608	ULK1	3'UTR
30	cg11968091	Group_verifieddepressed_yes_ssri_yes	0.228266	1.68877	0.100943	-4.2461	0.0369023	0.97832	11	79149860	ODZ4	5'UTR
31	cg11856078	Group_verifieddepressed_yes_ssri_yes	-0.37797	-1.53122	0.135498	-4.36621	-0.0580469	0.97832	2	157178165
32	cg15545739	Group_verifieddepressed_yes_ssri_yes	-0.337147	-1.94597	0.0604452	-4.03149	-0.0530857	0.97832	1	9100316	SLC2A5;SLC2A5	Body;Body
33	cg19805311	Group_verifieddepressed_yes_ssri_yes	-0.135726	-1.9422	0.0609173	-4.03478	-0.002032	0.97832	2	24232847	MFSD2B	TSS200
34	cg15283028	Group_verifieddepressed_yes_ssri_yes	0.0681014	1.17916	0.24699	-4.59948	0.000854103	0.97832	22	41601160	L3MBTL2	TSS200
35	cg10366786	Group_verifieddepressed_yes_ssri_yes	0.181818	1.80196	0.0809361	-4.15435	0.0104002	0.97832	4	53578129	SNORA26;KIAA0114	TSS1500;TSS1500
36	cg22662829	Group_verifieddepressed_yes_ssri_yes	-0.161117	-2.57865	0.0146995	-3.42378	-0.0278373	0.97832	8	142942791
37	cg03795874	Group_verifieddepressed_yes_ssri_yes	0.139743	1.54253	0.132733	-4.3579	0.00620149	0.97832	12	4648009	RAD51AP1;RAD51AP1;RAD51AP1;RAD51AP1;C12orf4	1stExon;5'UTR;1stExon;5'UTR;TSS1500
38	cg11413800	Group_verifieddepressed_yes_ssri_yes	0.0997739	1.07471	0.290506	-4.65857	0.003739	0.97832	19	12949381	MAST1;MAST1	5'UTR;1stExon
39	cg10372372	Group_verifieddepressed_yes_ssri_yes	0.0731424	1.15419	0.256931	-4.61405	0.00139175	0.97832	17	40729705	PSMC3IP;PSMC3IP;PSMC3IP;PSMC3IP	5'UTR;1stExon;1stExon;5'UTR
40	cg24915371	Group_verifieddepressed_yes_ssri_yes	-0.568215	-3.19748	0.00310736	-2.75498	-0.0128083	0.97832	2	232646458	PDE6D	TSS1500
41	cg11739541	Group_verifieddepressed_yes_ssri_yes	-0.604035	-1.54595	0.131905	-4.35537	-0.0173615	0.97832	12	49582842	TUBA1A;TUBA1A	5'UTR;1stExon
42	cg25365404	Group_verifieddepressed_yes_ssri_yes	-0.299705	-1.69532	0.0996818	-4.24091	-0.00995162	0.97832	10	91011695	LIPA;LIPA	TSS200;TSS200
43	cg26196700	Group_verifieddepressed_yes_ssri_yes	0.242024	1.40278	0.170266	-4.45717	0.0336819	0.97832	15	45315430	SORD;SORD	5'UTR;1stExon
44	cg25479788	Group_verifieddepressed_yes_ssri_yes	0.47552	1.84678	0.0740021	-4.11682	0.0372722	0.97832	2	79220217
45	cg20870000	Group_verifieddepressed_yes_ssri_yes	-0.172819	-2.04468	0.0491472	-3.94356	-0.0101291	0.97832	8	38584896	TACC1	TSS1500
46	cg04006656	Group_verifieddepressed_yes_ssri_yes	-0.151273	-1.36263	0.182471	-4.48426	-0.0026341	0.97832	15	67834818	MAP2K5;MAP2K5	TSS1500;TSS1500
47	cg06637938	Group_verifieddepressed_yes_ssri_yes	0.143424	0.973997	0.337331	-4.71086	0.00960408	0.97832	14	75390232	RPS6KL1	TSS1500
48	cg14108711	Group_verifieddepressed_yes_ssri_yes	0.090134	1.6223	0.114507	-4.29788	0.00219747	0.97832	9	130922733	C9orf16	1stExon
49	cg15198235	Group_verifieddepressed_yes_ssri_yes	0.339672	1.6524	0.108189	-4.27463	0.0534424	0.97832	1	214153645
50	cg07089161	Group_verifieddepressed_yes_ssri_yes	-0.268494	-2.95382	0.00582813	-3.02441	-0.0461824	0.97832	7	153287529
51	cg19897251	Group_verifieddepressed_yes_ssri_yes	-0.0721166	-1.00212	0.323769	-4.69673	-0.000980199	0.97832	8	55047791	MRPL15;MRPL15	5'UTR;1stExon
52	cg11898486	Group_verifieddepressed_yes_ssri_yes	-0.238657	-1.00687	0.321518	-4.69431	-0.0146994	0.97832	19	44324747	LYPD5;LYPD5	5'UTR;1stExon
53	cg03044510	Group_verifieddepressed_yes_ssri_yes	-0.236421	-2.54471	0.0159363	-3.45872	-0.00520731	0.97832	21	27107978	ATP5J;ATP5J;ATP5J;ATP5J;GABPA;ATP5J	TSS200;TSS200;TSS200;TSS200;5'UTR;TSS200
54	cg25950325	Group_verifieddepressed_yes_ssri_yes	-0.212124	-0.921719	0.363541	-4.73616	-0.0271714	0.97832	4	41753712
55	cg07159871	Group_verifieddepressed_yes_ssri_yes	0.145507	0.976094	0.336306	-4.70982	0.0134202	0.97832	20	37229532	C20orf95	TSS1500
56	cg11691038	Group_verifieddepressed_yes_ssri_yes	0.133728	0.980588	0.334118	-4.70758	0.0196468	0.97832	12	40019919	C12orf40	TSS200
57	cg23467008	Group_verifieddepressed_yes_ssri_yes	-0.235292	-1.39647	0.17214	-4.46147	-0.00573932	0.97832	6	152128537	ESR1;ESR1;ESR1;ESR1;ESR1	TSS1500;5'UTR;1stExon;5'UTR;5'UTR
58	cg08039704	Group_verifieddepressed_yes_ssri_yes	0.21399	1.54878	0.131224	-4.35328	0.0215281	0.97832	17	48047123	DLX4	Body
59	cg07946732	Group_verifieddepressed_yes_ssri_yes	-0.109627	-1.3358	0.190996	-4.50199	-0.00585412	0.97832	9	35116132	FAM214B	TSS1500
60	cg04231085	Group_verifieddepressed_yes_ssri_yes	0.167424	1.505	0.142087	-4.3853	0.0135617	0.97832	16	85561302
61	cg24954668	Group_verifieddepressed_yes_ssri_yes	0.240932	1.49077	0.14577	-4.39555	0.0168209	0.97832	7	20833585
62	cg06801994	Group_verifieddepressed_yes_ssri_yes	0.209394	1.33092	0.192579	-4.50518	0.00913384	0.97832	13	113834082	PCID2;PCID2;PCID2	Body;Body;Body
63	cg06010356	Group_verifieddepressed_yes_ssri_yes	-0.0777747	-0.939432	0.354514	-4.72773	-0.00687254	0.97832	16	74847234
64	cg19586199	Group_verifieddepressed_yes_ssri_yes	-0.141049	-1.89023	0.0677723	-4.07983	-0.00272259	0.97832	19	14225172	PRKACA;PRKACA	TSS200;Body
65	cg12391352	Group_verifieddepressed_yes_ssri_yes	-0.664973	-1.96447	0.0581698	-4.01523	-0.0530677	0.97832	12	99139768	ANKS1B;ANKS1B;ANKS1B	Body;Body;Body
66	cg08522087	Group_verifieddepressed_yes_ssri_yes	-0.41959	-1.7483	0.0899573	-4.19839	-0.0127658	0.97832	5	14871910	ANKH	TSS200
67	cg07790079	Group_verifieddepressed_yes_ssri_yes	-0.331508	-2.47607	0.018735	-3.52869	-0.0413954	0.97832	1	116021925
68	cg05170867	Group_verifieddepressed_yes_ssri_yes	0.202058	1.85027	0.0734837	-4.11387	0.0120708	0.97832	16	84375634
69	cg14538441	Group_verifieddepressed_yes_ssri_yes	-0.0819292	-1.35521	0.184796	-4.48918	-0.00124202	0.97832	4	89444921	PIGY;PIGY;PIGY;PIGY	1stExon;1stExon;5'UTR;5'UTR
70	cg07105421	Group_verifieddepressed_yes_ssri_yes	-0.264943	-1.37275	0.179331	-4.47749	-0.0237307	0.97832	1	1905575	KIAA1751	Body
71	cg05351940	Group_verifieddepressed_yes_ssri_yes	0.0621949	1.08293	0.286895	-4.65409	0.0012997	0.97832	2	219081877	ARPC2;ARPC2;ARPC2	1stExon;TSS1500;5'UTR
72	cg07596314	Group_verifieddepressed_yes_ssri_yes	0.169161	1.62177	0.114622	-4.29829	0.0157117	0.97832	3	48514581	SHISA5;SHISA5;SHISA5;SHISA5;SHISA5;SHISA5;SHISA5;SHISA5;SHISA5	1stExon;1stExon;5'UTR;5'UTR;Body;Body;Body;Body;Body
73	cg06915193	Group_verifieddepressed_yes_ssri_yes	0.118486	1.0963	0.281094	-4.64675	0.017621	0.97832	4	185205329
74	cg17807528	Group_verifieddepressed_yes_ssri_yes	0.0991711	1.45961	0.154102	-4.41772	0.00246604	0.97832	3	170626594	EIF5A2	TSS200
75	cg07675334	Group_verifieddepressed_yes_ssri_yes	-0.225025	-1.2748	0.211517	-4.54119	-0.0142341	0.97832	16	29819451	MAZ;MAZ	Body;Body
76	cg02830632	Group_verifieddepressed_yes_ssri_yes	0.0487405	0.903733	0.37286	-4.74456	0.000678723	0.97832	1	109969277	PSMA5;PSMA5;PSMA5;PSMA5	TSS200;TSS200;TSS1500;TSS1500
77	cg01237565	Group_verifieddepressed_yes_ssri_yes	0.0857641	1.30994	0.1995	-4.5188	0.00083736	0.97832	14	105715025	BRF1;BTBD6;BRF1	TSS1500;5'UTR;Body
78	cg25868998	Group_verifieddepressed_yes_ssri_yes	-0.245222	-1.35745	0.184091	-4.4877	-0.0247845	0.97832	13	95655172
79	cg11353984	Group_verifieddepressed_yes_ssri_yes	-0.14509	-1.63998	0.11076	-4.28427	-0.00243938	0.97832	5	65439984	SFRS12;SFRS12	TSS200;TSS1500
80	cg10287137	Group_verifieddepressed_yes_ssri_yes	0.072783	0.955321	0.346544	-4.72005	0.0124127	0.97832	11	72929054	P2RY2;P2RY2;P2RY2	TSS1500;TSS1500;TSS1500
81	cg22730305	Group_verifieddepressed_yes_ssri_yes	0.337421	1.77343	0.0856323	-4.17789	0.0132929	0.97832	19	38747292	PPP1R14A	TSS200
82	cg25293896	Group_verifieddepressed_yes_ssri_yes	-0.217679	-0.948451	0.349976	-4.72338	-0.0181549	0.97832	19	45720949	EXOC3L2	Body
83	cg00751937	Group_verifieddepressed_yes_ssri_yes	0.0574045	1.00889	0.320563	-4.69327	0.00105953	0.97832	12	95397187	NDUFA12	Body
84	cg26422488	Group_verifieddepressed_yes_ssri_yes	-0.0653945	-0.984674	0.332138	-4.70554	-0.000984874	0.97832	5	16935950	MYO10;MYO10	1stExon;5'UTR
85	cg13320898	Group_verifieddepressed_yes_ssri_yes	0.2552	1.34388	0.188395	-4.49668	0.00392482	0.97832	7	4801923	FOXK1	Body
86	cg17206748	Group_verifieddepressed_yes_ssri_yes	-0.208468	-1.70646	0.0975673	-4.23205	-0.0309544	0.97832	3	186370508	FETUB	3'UTR
87	cg05962950	Group_verifieddepressed_yes_ssri_yes	0.248929	1.28984	0.206308	-4.53167	0.00921146	0.97832	11	130786565	SNX19	TSS200
88	cg19990651	Group_verifieddepressed_yes_ssri_yes	0.264178	1.05563	0.299008	-4.66883	0.00968689	0.97832	6	33048555	HLA-DPB1	Body
89	cg04088940	Group_verifieddepressed_yes_ssri_yes	0.159596	1.10667	0.276648	-4.641	0.0107391	0.97832	2	206628454	NRP2;NRP2;NRP2;NRP2;NRP2	Body;Body;Body;Body;Body
90	cg10899301	Group_verifieddepressed_yes_ssri_yes	-0.0992852	-1.2903	0.206149	-4.53138	-0.00316669	0.97832	6	10416007	TFAP2A;TFAP2A	Body;TSS1500
91	cg11059617	Group_verifieddepressed_yes_ssri_yes	0.104395	1.26663	0.214389	-4.54633	0.00458275	0.97832	14	61191084	SIX4	TSS1500
92	cg11163620	Group_verifieddepressed_yes_ssri_yes	0.0848085	1.03509	0.308352	-4.6797	0.00237079	0.97832	4	157997554	GLRB;GLRB;GLRB;GLRB	5'UTR;5'UTR;5'UTR;1stExon
93	cg08108321	Group_verifieddepressed_yes_ssri_yes	-0.156633	-0.991679	0.32876	-4.70202	-0.00632895	0.97832	17	40713991	COASY;COASY;COASY;COASY;COASY	TSS200;TSS200;TSS200;TSS200;TSS200
94	cg00178511	Group_verifieddepressed_yes_ssri_yes	0.186109	0.973684	0.337484	-4.71102	0.0190435	0.97832	3	48632778	COL7A1	TSS200
95	cg00401797	Group_verifieddepressed_yes_ssri_yes	0.158917	1.26266	0.215794	-4.54881	0.025157	0.97832	1	3315193	PRDM16;PRDM16	Body;Body
96	cg17847861	Group_verifieddepressed_yes_ssri_yes	0.0962183	1.22538	0.229334	-4.5718	0.00474019	0.97832	19	40972683	SPTBN4;BLVRB	TSS1500;TSS1500
97	cg24703018	Group_verifieddepressed_yes_ssri_yes	0.155982	1.95739	0.0590314	-4.02146	0.00468567	0.97832	4	75859815	PARM1	Body
98	cg16739845	Group_verifieddepressed_yes_ssri_yes	0.085347	1.1996	0.239062	-4.58736	0.000752875	0.97832	14	92040772	C14orf184	1stExon
99	cg11540341	Group_verifieddepressed_yes_ssri_yes	-0.144669	-1.67385	0.103865	-4.25786	-0.00421737	0.97832	2	145090579	GTDC1	TSS1500
100	cg04486778	Group_verifieddepressed_yes_ssri_yes	0.432951	1.20452	0.237184	-4.58441	0.0457795	0.97832	21	47394431
101	cg16963144	Group_verifieddepressed_yes_ssri_yes	-0.244791	-1.50221	0.142804	-4.38732	-0.00993246	0.97832	20	22566976	FOXA2	TSS1500
102	cg07753073	Group_verifieddepressed_yes_ssri_yes	0.128241	1.23996	0.223965	-4.56288	0.0149199	0.97832	12	8852517	RIMKLB;RIMKLB;RIMKLB;RIMKLB	1stExon;5'UTR;5'UTR;Body
103	cg11332484	Group_verifieddepressed_yes_ssri_yes	0.057397	1.23684	0.225107	-4.5648	0.000691579	0.97832	1	20208967	OTUD3;OTUD3	1stExon;5'UTR
104	cg04010091	Group_verifieddepressed_yes_ssri_yes	-0.153805	-1.57963	0.123982	-4.33028	-0.0024473	0.97832	17	46714169
105	cg18960028	Group_verifieddepressed_yes_ssri_yes	-0.152955	-1.24578	0.221847	-4.55929	-0.00562026	0.97832	11	75526075	UVRAG	TSS200
106	cg03182973	Group_verifieddepressed_yes_ssri_yes	0.197656	0.966415	0.341051	-4.71461	0.0318453	0.97832	9	137967179	OLFM1;OLFM1;OLFM1;OLFM1	5'UTR;1stExon;5'UTR;1stExon
107	cg14492599	Group_verifieddepressed_yes_ssri_yes	-0.340121	-1.65348	0.107967	-4.27379	-0.0463421	0.97832	17	77174290	HRNBP3	5'UTR
108	cg26877022	Group_verifieddepressed_yes_ssri_yes	0.134979	0.937463	0.35551	-4.72867	0.0227537	0.97832	4	57845825	POLR2B;POLR2B;POLR2B	5'UTR;5'UTR;Body
109	cg10663408	Group_verifieddepressed_yes_ssri_yes	0.297453	1.21662	0.232607	-4.57712	0.0130425	0.97832	7	130021651	CPA1	Body
110	cg04797323	Group_verifieddepressed_yes_ssri_yes	0.0589954	0.924459	0.362135	-4.73486	0.000999576	0.97832	12	93966978	SOCS2	Body
111	cg07620334	Group_verifieddepressed_yes_ssri_yes	0.105774	1.10992	0.275266	-4.63919	0.0171752	0.97832	9	124061980	GSN;GSN;GSN;GSN;GSN;GSN;GSN;GSN;GSN;GSN	TSS200;5'UTR;5'UTR;5'UTR;5'UTR;5'UTR;5'UTR;Body;Body;Body
112	cg04917511	Group_verifieddepressed_yes_ssri_yes	-0.697088	-1.61601	0.115864	-4.3027	-0.0369099	0.97832	2	26785460	C2orf70	TSS200
113	cg15544402	Group_verifieddepressed_yes_ssri_yes	0.304428	3.04397	0.00462913	-2.92547	0.0250372	0.97832	2	24299646	SF3B14	TSS1500
114	cg25337069	Group_verifieddepressed_yes_ssri_yes	-0.104311	-1.86463	0.0713857	-4.1017	-0.00223362	0.97832	5	137878958	ETF1	TSS200
115	cg20637249	Group_verifieddepressed_yes_ssri_yes	-0.107448	-1.21167	0.234469	-4.58011	-0.0141865	0.97832	6	70577327	COL19A1	5'UTR
116	cg02329175	Group_verifieddepressed_yes_ssri_yes	0.122715	0.981792	0.333534	-4.70698	0.00323329	0.97832	12	58240601	CTDSP2;CTDSP2	1stExon;5'UTR
117	cg19833011	Group_verifieddepressed_yes_ssri_yes	0.237852	1.3193	0.196388	-4.51274	0.0199732	0.97832	1	113258094	PPM1J	TSS200
118	cg19033073	Group_verifieddepressed_yes_ssri_yes	-0.142494	-1.6098	0.117219	-4.30744	-0.00390699	0.97832	11	64146776
119	cg01603073	Group_verifieddepressed_yes_ssri_yes	-0.175893	-1.35639	0.184424	-4.4884	-0.0147426	0.97832	5	176101928
120	cg03559817	Group_verifieddepressed_yes_ssri_yes	-0.0997958	-0.911119	0.369014	-4.74113	-0.00497335	0.97832	5	135468621	SMAD5;SMAD5;SMAD5;SMAD5;SMAD5;SMAD5;SMAD5OS	1stExon;5'UTR;5'UTR;5'UTR;1stExon;1stExon;Body
121	cg05253109	Group_verifieddepressed_yes_ssri_yes	0.0725808	1.20829	0.235751	-4.58215	0.0011187	0.97832	10	89265323	MINPP1	Body
122	cg08796252	Group_verifieddepressed_yes_ssri_yes	0.104501	1.30656	0.200633	-4.52097	0.0178796	0.97832	2	172378641	CYBRD1;CYBRD1;CYBRD1	TSS1500;TSS1500;TSS200
123	cg08246366	Group_verifieddepressed_yes_ssri_yes	-0.331977	-2.43609	0.0205662	-3.569	-0.0527582	0.97832	7	157985113	PTPRN2;PTPRN2;PTPRN2	Body;Body;Body
124	cg02082720	Group_verifieddepressed_yes_ssri_yes	0.196895	1.24991	0.220357	-4.55674	0.0209805	0.97832	5	132323674
125	cg12890650	Group_verifieddepressed_yes_ssri_yes	0.3266	2.66456	0.0119537	-3.33435	0.0152558	0.97832	8	140998950	TRAPPC9;TRAPPC9	Body;Body
126	cg26615813	Group_verifieddepressed_yes_ssri_yes	0.364915	1.13224	0.26591	-4.62663	0.0422015	0.97832	3	36422209	STAC	1stExon
127	cg16441919	Group_verifieddepressed_yes_ssri_yes	0.176736	1.79812	0.0815549	-4.15753	0.0303889	0.97832	17	1094029
128	cg00275181	Group_verifieddepressed_yes_ssri_yes	-0.219213	-1.0718	0.291789	-4.66014	-0.011004	0.97832	5	139537207
129	cg25030467	Group_verifieddepressed_yes_ssri_yes	-0.111574	-1.38447	0.175751	-4.4696	-0.0184388	0.97832	14	94417495	ASB2	Body
130	cg00589864	Group_verifieddepressed_yes_ssri_yes	0.114005	1.29167	0.20568	-4.5305	0.00415286	0.97832	2	68478328	PPP3R1	Body
131	cg02816367	Group_verifieddepressed_yes_ssri_yes	-0.195912	-1.48595	0.147034	-4.39901	-0.0336455	0.97832	6	112081490	FYN;FYN	5'UTR;TSS1500
132	cg19623054	Group_verifieddepressed_yes_ssri_yes	-0.111073	-1.04978	0.301647	-4.67194	-0.00206863	0.97832	2	16085728	MYCN	Body
133	cg06839900	Group_verifieddepressed_yes_ssri_yes	-0.483055	-1.81723	0.0785137	-4.14163	-0.0456535	0.97832	1	2461900	HES5	TSS1500
134	cg19550490	Group_verifieddepressed_yes_ssri_yes	0.5232	1.65932	0.106778	-4.26924	0.0473013	0.97832	7	157915530	PTPRN2;PTPRN2;PTPRN2	Body;Body;Body
135	cg05143078	Group_verifieddepressed_yes_ssri_yes	0.269631	1.52899	0.136049	-4.36785	0.019236	0.97832	15	74988056	EDC3;EDC3;EDC3	5'UTR;5'UTR;5'UTR
136	cg13372743	Group_verifieddepressed_yes_ssri_yes	-0.123658	-0.980348	0.334235	-4.7077	-0.0183451	0.97832	8	52322134	PXDNL	Body
137	cg03641858	Group_verifieddepressed_yes_ssri_yes	-0.116782	-1.01757	0.316478	-4.68881	-0.00328842	0.97832	19	12777774	MORG1;MORG1;MAN2B1;MORG1	1stExon;5'UTR;TSS200;Body
138	cg25748712	Group_verifieddepressed_yes_ssri_yes	0.123415	1.72659	0.0938418	-4.21594	0.00334903	0.97832	6	43027608	KLC4;KLC4;KLC4;KLC4;MRPL2	TSS1500;5'UTR;TSS200;5'UTR;TSS1500
139	cg14417407	Group_verifieddepressed_yes_ssri_yes	-0.50581	-1.17536	0.248482	-4.60171	-0.0160223	0.97832	1	94313600
140	cg06088084	Group_verifieddepressed_yes_ssri_yes	0.724248	2.12332	0.0415183	-3.87149	0.0434221	0.97832	10	48952423	BMS1P1;BMS1P5	Body;Body
141	cg04686264	Group_verifieddepressed_yes_ssri_yes	-0.167669	-1.23034	0.227497	-4.56878	-0.0170222	0.97832	17	3535998	SHPK	Body
142	cg10693616	Group_verifieddepressed_yes_ssri_yes	-0.396104	-1.05198	0.300652	-4.67077	-0.0380867	0.97832	17	7982670	ALOX12B	Body
143	cg12314510	Group_verifieddepressed_yes_ssri_yes	-0.0857761	-1.24643	0.221613	-4.55889	-0.00250744	0.97832	17	56161063	DYNLL2	5'UTR
144	cg08521178	Group_verifieddepressed_yes_ssri_yes	-0.381197	-2.46996	0.0190049	-3.53488	-0.0460434	0.97832	6	170491202
145	cg20533952	Group_verifieddepressed_yes_ssri_yes	-0.0574787	-1.10793	0.276113	-4.6403	-0.000667177	0.97832	21	43198601
146	cg15201536	Group_verifieddepressed_yes_ssri_yes	-0.130504	-1.06615	0.294298	-4.66319	-0.00573183	0.97832	19	20162840
147	cg23391090	Group_verifieddepressed_yes_ssri_yes	0.444731	1.45655	0.154938	-4.41987	0.0568019	0.97832	10	131631850
148	cg20152424	Group_verifieddepressed_yes_ssri_yes	0.210214	1.8978	0.0667332	-4.07331	0.00667085	0.97832	11	576455	PHRF1;LOC143666	TSS200;TSS1500
149	cg00225902	Group_verifieddepressed_yes_ssri_yes	-0.138446	-0.934353	0.357087	-4.73016	-0.0183286	0.97832	3	66444122	LRIG1	Body
150	cg02623400	Group_verifieddepressed_yes_ssri_yes	0.451291	0.986089	0.331453	-4.70483	0.0197343	0.97832	1	50513749	ELAVL4;ELAVL4	1stExon;5'UTR
151	cg22872812	Group_verifieddepressed_yes_ssri_yes	-0.0592756	-1.10829	0.275958	-4.6401	-0.00112452	0.97832	8	124286895	ZHX1;ZHX1	TSS1500;TSS1500
152	cg03679755	Group_verifieddepressed_yes_ssri_yes	0.221439	1.07363	0.290982	-4.65915	0.0294623	0.97832	10	101875035
153	cg14236735	Group_verifieddepressed_yes_ssri_yes	-0.210992	-2.70495	0.0108347	-3.29186	-0.00748828	0.97832	9	133536345
154	cg13352750	Group_verifieddepressed_yes_ssri_yes	-0.208399	-0.917379	0.365776	-4.7382	-0.0296182	0.97832	7	27225123	HOXA11AS;HOXA11	Body;TSS1500
155	cg17510997	Group_verifieddepressed_yes_ssri_yes	-0.114137	-1.29211	0.205532	-4.53023	-0.00277375	0.97832	11	4116437	RRM1	Body
156	cg03946671	Group_verifieddepressed_yes_ssri_yes	-0.401393	-3.43975	0.00163208	-2.4819	-0.0630442	0.97832	20	62693973	TCEA2;TCEA2	TSS200;5'UTR
157	cg16569430	Group_verifieddepressed_yes_ssri_yes	-0.129544	-1.25419	0.218816	-4.55408	-0.00200712	0.97832	8	91658185	TMEM64;TMEM64	TSS200;TSS200
158	cg17978562	Group_verifieddepressed_yes_ssri_yes	-0.306848	-1.95069	0.0598569	-4.02735	-0.00968358	0.97832	5	83678480	EDIL3	Body
159	cg25794571	Group_verifieddepressed_yes_ssri_yes	-0.0944182	-1.42645	0.16338	-4.4409	-0.0016555	0.97832	13	29233160	POMP	TSS200
160	cg11474464	Group_verifieddepressed_yes_ssri_yes	0.140041	0.969625	0.339473	-4.71303	0.00386452	0.97832	15	26874457	GABRB3;GABRB3;GABRB3;GABRB3;GABRB3;GABRB3	TSS200;TSS200;Body;Body;5'UTR;5'UTR
161	cg18185028	Group_verifieddepressed_yes_ssri_yes	0.0966591	1.23955	0.224114	-4.56313	0.0165837	0.97832	3	154042079	DHX36;DHX36	1stExon;1stExon
162	cg07969984	Group_verifieddepressed_yes_ssri_yes	-1.08278	-2.01131	0.0527401	-3.97361	-0.0877706	0.97832	7	93204350	CALCR;CALCR	TSS1500;TSS1500
163	cg11889769	Group_verifieddepressed_yes_ssri_yes	-0.0787198	-1.05127	0.300971	-4.67115	-0.00131581	0.97832	8	104383730	CTHRC1	TSS200
164	cg20278383	Group_verifieddepressed_yes_ssri_yes	0.176417	1.04395	0.304296	-4.67503	0.00270738	0.97832	13	96086098	CLDN10;CLDN10	1stExon;1stExon
165	cg21510712	Group_verifieddepressed_yes_ssri_yes	0.251905	1.98313	0.0559506	-3.99872	0.015193	0.97832	9	38069314	SHB	TSS200
166	cg15244183	Group_verifieddepressed_yes_ssri_yes	0.104363	1.75377	0.0890011	-4.19395	0.00137005	0.97832	18	11143	LOC102723376	TSS1500
167	cg14663510	Group_verifieddepressed_yes_ssri_yes	0.626278	1.60569	0.118121	-4.31057	0.0288871	0.97832	10	124895461	HMX3	TSS200
168	cg03108139	Group_verifieddepressed_yes_ssri_yes	0.226852	0.9502	0.3491	-4.72254	0.0168508	0.97832	7	155165471
169	cg22175303	Group_verifieddepressed_yes_ssri_yes	0.273654	1.64198	0.110342	-4.28271	0.0119998	0.97832	3	138327450	FAIM;FAIM;FAIM;FAIM	TSS200;TSS200;TSS200;TSS1500
170	cg10735632	Group_verifieddepressed_yes_ssri_yes	-0.436527	-1.84667	0.0740185	-4.11692	-0.0198949	0.97832	2	106681831	C2orf40	TSS1500
171	cg25597760	Group_verifieddepressed_yes_ssri_yes	0.161901	1.21068	0.234843	-4.58071	0.0129939	0.97832	17	77766120
172	cg05420668	Group_verifieddepressed_yes_ssri_yes	0.596212	0.923698	0.362525	-4.73522	0.0778721	0.97832	16	28891176	ATP2A1;ATP2A1	Body;Body
173	cg20620147	Group_verifieddepressed_yes_ssri_yes	0.098797	0.921548	0.363629	-4.73624	0.00347386	0.97832	20	43374879	KCNK15	Body
174	cg20016411	Group_verifieddepressed_yes_ssri_yes	0.0816635	1.05009	0.301506	-4.67178	0.0140215	0.97832	11	113344987	DRD2;DRD2	5'UTR;5'UTR
175	cg18692955	Group_verifieddepressed_yes_ssri_yes	0.138832	1.11429	0.273417	-4.63675	0.0161422	0.97832	3	53857989	CHDH	Body
176	cg11459590	Group_verifieddepressed_yes_ssri_yes	-0.18584	-1.00904	0.320491	-4.6932	-0.00748443	0.97832	2	131513740	AMER3;AMER3;AMER3;AMER3	TSS200;TSS200;5'UTR;5'UTR
177	cg11903177	Group_verifieddepressed_yes_ssri_yes	-0.102672	-1.27385	0.21185	-4.54179	-0.00281785	0.97832	17	17379358	MED9	TSS1500
178	cg16600501	Group_verifieddepressed_yes_ssri_yes	-0.176305	-0.969613	0.339478	-4.71303	-0.0287079	0.97832	19	15083842	SLC1A6	TSS200
179	cg09120290	Group_verifieddepressed_yes_ssri_yes	-0.252225	-1.30867	0.199924	-4.51961	-0.0252885	0.97832	1	164953346
180	cg05351887	Group_verifieddepressed_yes_ssri_yes	-0.212981	-1.01452	0.317909	-4.69038	-0.0367465	0.97832	16	3988869
181	cg21970554	Group_verifieddepressed_yes_ssri_yes	-0.0615425	-0.903456	0.373004	-4.74469	-0.000952537	0.97832	19	57050370	ZFP28;ZFP28	1stExon;5'UTR
182	cg12700033	Group_verifieddepressed_yes_ssri_yes	-0.0913556	-1.26221	0.215954	-4.54909	-0.00171908	0.97832	22	32340326	YWHAH;C22orf24	TSS200;5'UTR
183	cg12307787	Group_verifieddepressed_yes_ssri_yes	-0.135048	-2.04561	0.04905	-3.94272	-0.0037705	0.97832	20	48099359	KCNB1	TSS200
184	cg02243437	Group_verifieddepressed_yes_ssri_yes	-0.146914	-0.950512	0.348944	-4.72239	-0.00503588	0.97832	10	61469599	SLC16A9;SLC16A9	1stExon;5'UTR
185	cg14689623	Group_verifieddepressed_yes_ssri_yes	-0.855121	-1.67443	0.10375	-4.25741	-0.0340137	0.97832	11	20691161	NELL1;NELL1;NELL1;NELL1	5'UTR;5'UTR;1stExon;1stExon
186	cg24448326	Group_verifieddepressed_yes_ssri_yes	0.389835	1.74451	0.0906264	-4.20147	0.0160536	0.97832	1	85930306	DDAH1;DDAH1	Body;5'UTR
187	cg16106804	Group_verifieddepressed_yes_ssri_yes	0.152317	1.48779	0.146549	-4.39768	0.0253688	0.97832	14	101298824	MEG3;MEG3;MEG3	Body;Body;Body
188	cg14580502	Group_verifieddepressed_yes_ssri_yes	0.0969125	1.8244	0.0773987	-4.13564	0.00141476	0.97832	2	127977849
189	cg18386310	Group_verifieddepressed_yes_ssri_yes	0.275094	1.88777	0.0681123	-4.08194	0.02284	0.97832	1	94147656	BCAR3	TSS1500
190	cg10914591	Group_verifieddepressed_yes_ssri_yes	0.0720392	1.00671	0.321593	-4.69439	0.000701733	0.97832	3	48130514	MAP4;MAP4;MAP4;MAP4;MAP4;MAP4	1stExon;1stExon;1stExon;5'UTR;5'UTR;5'UTR
191	cg23230629	Group_verifieddepressed_yes_ssri_yes	0.0751281	1.33943	0.189823	-4.4996	0.00081724	0.97832	11	119187594	MCAM	Body
192	cg02366959	Group_verifieddepressed_yes_ssri_yes	0.122867	0.910621	0.369273	-4.74136	0.0124198	0.97832	2	133012353	NCRNA00164	Body
193	cg24540710	Group_verifieddepressed_yes_ssri_yes	-0.168063	-1.32196	0.19551	-4.51102	-0.0285346	0.97832	17	48262937	COL1A1	Body
194	cg13900773	Group_verifieddepressed_yes_ssri_yes	-0.132151	-0.941714	0.353362	-4.72663	-0.00678281	0.97832	12	130824015	PIWIL1	5'UTR
195	cg26489682	Group_verifieddepressed_yes_ssri_yes	0.0766681	0.915998	0.366488	-4.73885	0.00268706	0.97832	5	173472645	HMP19	TSS200
196	cg20609063	Group_verifieddepressed_yes_ssri_yes	0.305811	2.78258	0.00895266	-3.20943	0.00702907	0.97832	4	184675904
197	cg23496358	Group_verifieddepressed_yes_ssri_yes	0.313896	1.98651	0.0555572	-3.99573	0.0456574	0.97832	8	12570769
198	cg09865676	Group_verifieddepressed_yes_ssri_yes	0.0664187	1.27156	0.212651	-4.54323	0.00155383	0.97832	1	43389888
199	cg27123613	Group_verifieddepressed_yes_ssri_yes	0.0877993	1.25984	0.216796	-4.55057	0.0145841	0.97832	3	45982438	FYCO1	Body
200	cg00884093	Group_verifieddepressed_yes_ssri_yes	-0.0662753	-1.24864	0.220814	-4.55753	-0.000847207	0.97832	22	46932648	CELSR1	1stExon
201	cg10542336	Group_verifieddepressed_yes_ssri_yes	-0.112925	-1.07279	0.291355	-4.65961	-0.0192422	0.97832	7	158235891	PTPRN2;PTPRN2;PTPRN2	Body;Body;Body
202	cg16219302	Group_verifieddepressed_yes_ssri_yes	0.0761792	1.08266	0.287013	-4.65424	0.00160483	0.97832	15	90895937	ZNF774	5'UTR
203	cg02375255	Group_verifieddepressed_yes_ssri_yes	0.0974549	0.953495	0.347454	-4.72094	0.00215788	0.97832	9	127952163	PPP6C;PPP6C;PPP6C;PPP6C;PPP6C;PPP6C	1stExon;1stExon;1stExon;5'UTR;5'UTR;5'UTR
204	cg12316865	Group_verifieddepressed_yes_ssri_yes	-0.485869	-0.933131	0.357708	-4.73075	-0.0238101	0.97832	17	3599498	P2RX5;P2RX5;P2RX5;P2RX5;P2RX5;P2RX5	1stExon;1stExon;5'UTR;5'UTR;1stExon;5'UTR
205	cg25074794	Group_verifieddepressed_yes_ssri_yes	0.181221	1.19943	0.239128	-4.58746	0.0241335	0.97832	10	45958885	MARCH8;MARCH8;MARCH8	Body;Body;Body
206	cg02873315	Group_verifieddepressed_yes_ssri_yes	0.52332	2.20008	0.0351047	-3.79952	0.0459402	0.97832	10	131927449
207	cg23347273	Group_verifieddepressed_yes_ssri_yes	0.278052	1.02236	0.314244	-4.68633	0.00624774	0.97832	19	42905978	LIPE	Body
208	cg12165240	Group_verifieddepressed_yes_ssri_yes	0.236436	1.38012	0.177074	-4.47254	0.0298323	0.97832	15	73735407	C15orf60	TSS200
209	cg00236302	Group_verifieddepressed_yes_ssri_yes	-0.167019	-1.62008	0.114985	-4.29959	-0.0274163	0.97832	12	69004867	RAP1B;RAP1B	5'UTR;5'UTR
210	cg13074835	Group_verifieddepressed_yes_ssri_yes	0.238131	2.30515	0.0277627	-3.69853	0.0265242	0.97832	6	31515196	NFKBIL1;NFKBIL1;ATP6V1G2;NFKBIL1;ATP6V1G2;NFKBIL1	TSS200;5'UTR;TSS1500;TSS200;TSS1500;5'UTR
211	cg05996795	Group_verifieddepressed_yes_ssri_yes	0.450331	2.20374	0.0348224	-3.79605	0.0220865	0.97832	6	134159303	MGC34034;MGC34034	Body;Body
212	cg08217024	Group_verifieddepressed_yes_ssri_yes	-0.353679	-1.478	0.149138	-4.40468	-0.0146811	0.97832	14	48145108	MDGA2	TSS1500
213	cg05302542	Group_verifieddepressed_yes_ssri_yes	0.179222	1.58622	0.122479	-4.32532	0.00657439	0.97832	17	73286267	SLC25A19;SLC25A19;SLC25A19	TSS1500;TSS1500;TSS1500
214	cg22249789	Group_verifieddepressed_yes_ssri_yes	-0.260844	-1.53099	0.135555	-4.36638	-0.0403359	0.97832	2	63284574
215	cg04330513	Group_verifieddepressed_yes_ssri_yes	-0.207988	-1.83126	0.0763431	-4.12989	-0.0355553	0.97832	14	36983694	SFTA3	TSS1500
216	cg08169020	Group_verifieddepressed_yes_ssri_yes	-0.0674441	-1.00548	0.322176	-4.69502	-0.000948334	0.97832	14	69256888	ZFP36L1	Body
217	cg05214293	Group_verifieddepressed_yes_ssri_yes	0.17689	1.84336	0.0745131	-4.11971	0.0220054	0.97832	11	67415194	ACY3	5'UTR
218	cg20251973	Group_verifieddepressed_yes_ssri_yes	0.114519	2.06082	0.0474873	-3.92891	0.00266084	0.97832	2	25016338	CENPO;CENPO;C2orf79	1stExon;5'UTR;TSS200
219	cg04068042	Group_verifieddepressed_yes_ssri_yes	-0.684227	-1.4606	0.153831	-4.41702	-0.0704897	0.97832	6	132272342	CTGF;CTGF	1stExon;5'UTR
220	cg20237291	Group_verifieddepressed_yes_ssri_yes	0.0970026	1.24871	0.220789	-4.55748	0.00156524	0.97832	3	113233670	CCDC52	5'UTR
221	cg08057138	Group_verifieddepressed_yes_ssri_yes	-0.318447	-1.93244	0.0621565	-4.0433	-0.0436721	0.97832	1	76462668
222	cg17031787	Group_verifieddepressed_yes_ssri_yes	-0.235968	-2.11064	0.0426732	-3.88323	-0.0345383	0.97832	6	32049235	TNXB	Body
223	cg17211261	Group_verifieddepressed_yes_ssri_yes	-0.192907	-0.990358	0.329395	-4.70269	-0.0087331	0.97832	10	77159988	C10orf41;ZNF503	TSS1500;Body
224	cg09096054	Group_verifieddepressed_yes_ssri_yes	-0.583682	-1.6655	0.105531	-4.26441	-0.0542934	0.97832	13	72408750	DACH1;DACH1;DACH1	Body;Body;Body
225	cg23930711	Group_verifieddepressed_yes_ssri_yes	-0.58194	-2.96204	0.00570772	-3.01543	-0.0490332	0.97832	5	140734758	PCDHGA4;PCDHGA4;PCDHGA2;PCDHGA1;PCDHGB1;PCDHGA3	TSS200;TSS200;Body;Body;Body;Body
226	cg14848772	Group_verifieddepressed_yes_ssri_yes	0.127803	0.903626	0.372915	-4.74461	0.0104317	0.97832	6	27099813	HIST1H2AG	TSS1500
227	cg18656132	Group_verifieddepressed_yes_ssri_yes	-0.0771705	-0.901459	0.374049	-4.74561	-0.0133294	0.97832	6	29571363	GABBR1;GABBR1;GABBR1	Body;Body;Body
228	cg16123202	Group_verifieddepressed_yes_ssri_yes	0.257886	0.917258	0.365838	-4.73826	0.0126149	0.97832	7	1287145
229	cg17440836	Group_verifieddepressed_yes_ssri_yes	0.2093	1.7918	0.0825837	-4.16277	0.0121093	0.97832	19	6767665	SH2D3A	TSS200
230	cg06422471	Group_verifieddepressed_yes_ssri_yes	0.2148	1.21438	0.233449	-4.57848	0.018002	0.97832	22	51169500	SHANK3	Body
231	cg15720343	Group_verifieddepressed_yes_ssri_yes	0.120267	1.2136	0.233743	-4.57895	0.00520763	0.97832	8	28748679	INTS9;INTS9;HMBOX1;INTS9;HMBOX1	TSS1500;TSS1500;5'UTR;TSS1500;5'UTR
232	cg06122871	Group_verifieddepressed_yes_ssri_yes	-0.141834	-1.0116	0.319281	-4.69188	-0.014136	0.97832	6	85476210
233	cg15186638	Group_verifieddepressed_yes_ssri_yes	0.219951	1.7383	0.0917287	-4.20649	0.00846247	0.97832	8	49231688
234	cg12706964	Group_verifieddepressed_yes_ssri_yes	-0.133017	-0.973305	0.337669	-4.71121	-0.0175007	0.97832	6	56561249	DST;DST;DST;DST	Body;Body;Body;Body
235	cg05901765	Group_verifieddepressed_yes_ssri_yes	0.329734	1.61094	0.11697	-4.30657	0.0216057	0.97832	5	68710818	MARVELD2;MARVELD2	TSS200;TSS200
236	cg15101980	Group_verifieddepressed_yes_ssri_yes	0.182863	1.02003	0.315329	-4.68754	0.00324944	0.97832	5	149681950	ARSI;ARSI	5'UTR;1stExon
237	cg22208012	Group_verifieddepressed_yes_ssri_yes	-0.132403	-2.09738	0.04391	-3.89545	-0.00198014	0.97832	17	1954175	MIR212;MIR132	TSS1500;TSS1500
238	cg25807487	Group_verifieddepressed_yes_ssri_yes	0.395627	1.80905	0.0798043	-4.14846	0.0628758	0.97832	11	68782106	MRGPRF;MRGPRF	TSS1500;TSS1500
239	cg03828109	Group_verifieddepressed_yes_ssri_yes	-0.0856392	-0.912135	0.368487	-4.74065	-0.014605	0.97832	17	3600356	P2RX5;P2RX5;P2RX5	TSS1500;TSS1500;TSS1500
240	cg24828603	Group_verifieddepressed_yes_ssri_yes	-0.127307	-0.999997	0.32478	-4.69781	-0.00770873	0.97832	12	56413887	IKZF4	TSS1500
241	cg24939980	Group_verifieddepressed_yes_ssri_yes	-0.135625	-1.10941	0.275483	-4.63948	-0.00205743	0.97832	19	40476778	PSMC4;PSMC4	TSS200;TSS200
242	cg05022301	Group_verifieddepressed_yes_ssri_yes	-0.24783	-1.80208	0.0809174	-4.15425	-0.0300115	0.97832	14	93650515	C14orf109;MOAP1;C14orf109	TSS1500;Body;TSS1500
243	cg14376917	Group_verifieddepressed_yes_ssri_yes	0.154769	1.74056	0.0913259	-4.20466	0.00740118	0.97832	14	21131367
244	cg09865348	Group_verifieddepressed_yes_ssri_yes	-0.183715	-1.85846	0.0722803	-4.10693	-0.015418	0.97832	11	119674048
245	cg19497572	Group_verifieddepressed_yes_ssri_yes	-0.324854	-1.35571	0.184638	-4.48885	-0.0188455	0.97832	19	41882098	TMEM91;TMEM91;TMEM91;TMEM91;TMEM91;TMEM91	TSS1500;TSS1500;TSS1500;TSS1500;TSS1500;5'UTR
246	cg12182937	Group_verifieddepressed_yes_ssri_yes	-0.127031	-0.938971	0.354748	-4.72795	-0.0139289	0.97832	6	33215649
247	cg23963153	Group_verifieddepressed_yes_ssri_yes	-0.388397	-1.23298	0.226524	-4.56717	-0.0242337	0.97832	2	196933266	DNAH7	Body
248	cg02350790	Group_verifieddepressed_yes_ssri_yes	0.246658	0.970995	0.3388	-4.71235	0.034928	0.97832	10	130366851
249	cg03818793	Group_verifieddepressed_yes_ssri_yes	-0.150177	-1.07514	0.290316	-4.65833	-0.00604886	0.97832	18	24129558	KCTD1;KCTD1;KCTD1;KCTD1;KCTD1	TSS1500;TSS200;Body;5'UTR;5'UTR
250	cg27169819	Group_verifieddepressed_yes_ssri_yes	0.0889666	1.02363	0.313652	-4.68567	0.0144769	0.97832	17	79388690	BAHCC1	Body
251	cg00401101	Group_verifieddepressed_yes_ssri_yes	0.208955	1.23555	0.225579	-4.56559	0.0314142	0.97832	5	16509323	FAM134B;FAM134B	TSS1500;Body
252	cg17967071	Group_verifieddepressed_yes_ssri_yes	-0.270367	-2.0974	0.0439087	-3.89544	-0.0348967	0.97832	1	3619574	TP73;TP73;TP73;TP73	Body;Body;Body;Body
253	cg07835289	Group_verifieddepressed_yes_ssri_yes	-0.148466	-1.35992	0.183317	-4.48606	-0.00569357	0.97832	1	236030215	LYST;LYST	5'UTR;1stExon
254	cg05467676	Group_verifieddepressed_yes_ssri_yes	0.326755	2.46699	0.0191372	-3.53787	0.0471094	0.97832	3	72226965
255	cg26838691	Group_verifieddepressed_yes_ssri_yes	-0.317884	-1.12055	0.270779	-4.63323	-0.0114088	0.97832	2	24397539	C2orf84	TSS1500
256	cg03054303	Group_verifieddepressed_yes_ssri_yes	-0.0607696	-1.00823	0.320872	-4.69361	-0.00149077	0.97832	16	1662301	IFT140	TSS200
257	cg15989926	Group_verifieddepressed_yes_ssri_yes	0.211503	1.25171	0.219709	-4.55563	0.0130687	0.97832	12	124607875
258	cg21140931	Group_verifieddepressed_yes_ssri_yes	-0.42758	-2.47155	0.0189343	-3.53327	-0.0722548	0.97832	3	10991078
259	cg16405166	Group_verifieddepressed_yes_ssri_yes	-0.227098	-1.70263	0.0982888	-4.2351	-0.0190215	0.97832	13	110961330	COL4A2	Body
260	cg03130962	Group_verifieddepressed_yes_ssri_yes	-0.291669	-1.63938	0.110885	-4.28473	-0.0497362	0.97832	6	31111088	CCHCR1;CCHCR1;CCHCR1	Body;Body;Body
261	cg19504702	Group_verifieddepressed_yes_ssri_yes	0.430314	1.29819	0.203459	-4.52634	0.0189251	0.97832	5	153862394
262	cg08419479	Group_verifieddepressed_yes_ssri_yes	-0.197101	-1.62536	0.11385	-4.29553	-0.00992591	0.97832	1	181160482
263	cg23679894	Group_verifieddepressed_yes_ssri_yes	-0.139778	-1.15724	0.2557	-4.61228	-0.00265831	0.97832	1	183605213	ARPC5;ARPC5;RGL1;RGL1;RGL1;RGL1;RGL1;RGL1	TSS200;TSS200;1stExon;1stExon;1stExon;5'UTR;5'UTR;5'UTR
264	cg06108720	Group_verifieddepressed_yes_ssri_yes	0.0591102	1.1949	0.240868	-4.59016	0.00053322	0.97832	1	10092953	UBE4B;UBE4B	TSS200;TSS200
265	cg15829642	Group_verifieddepressed_yes_ssri_yes	-0.222316	-1.06973	0.292708	-4.66126	-0.0219522	0.97832	5	140744983	PCDHGA4;PCDHGA2;PCDHGA5;PCDHGB2;PCDHGA1;PCDHGB1;PCDHGA3;PCDHGA5	Body;Body;1stExon;Body;Body;Body;Body;1stExon
266	cg19187155	Group_verifieddepressed_yes_ssri_yes	-0.327456	-1.16398	0.252997	-4.60837	-0.0140611	0.97832	2	232395269	NMUR1	TSS200
267	cg02407415	Group_verifieddepressed_yes_ssri_yes	-0.553215	-0.924784	0.361969	-4.73471	-0.0521772	0.97832	16	857454	PRR25	Body
268	cg14132868	Group_verifieddepressed_yes_ssri_yes	-0.385405	-2.04943	0.0486535	-3.93926	-0.0114955	0.97832	11	18343680	HPS5;HPS5;HPS5;HPS5;HPS5;HPS5;GTF2H1;GTF2H1	1stExon;5'UTR;5'UTR;1stExon;5'UTR;1stExon;TSS200;TSS200
269	cg09305898	Group_verifieddepressed_yes_ssri_yes	0.442148	2.29919	0.0281391	-3.70434	0.0162583	0.97832	1	231762372	DISC1;DISC1;DISC1;DISC1;DISC1;DISC1;DISC1;DISC1;DISC1;DISC1;DISC1;DISC1;DISC1;DISC1;DISC1;DISC1;DISC1;DISC1;DISC1;DISC1;DISC1;DISC1;DISC1;TSNAX-DISC1;TSNAX-DISC1;TSNAX-DISC1;TSNAX-DISC1;TSNAX-DISC1;TSNAX-DISC1;TSNAX-DISC1;TSNAX-DISC1	TSS200;TSS200;TSS200;TSS200;TSS200;TSS200;TSS200;TSS200;TSS200;TSS200;TSS200;TSS200;TSS200;TSS200;TSS200;TSS200;TSS200;TSS200;TSS200;TSS200;TSS200;TSS200;TSS200;Body;Body;Body;Body;Body;Body;Body;Body
270	cg07473634	Group_verifieddepressed_yes_ssri_yes	-0.0645974	-0.941308	0.353567	-4.72683	-0.0111477	0.97832	13	113647389	MCF2L;MCF2L	Body;Body
271	cg01308827	Group_verifieddepressed_yes_ssri_yes	-0.219678	-1.11067	0.27495	-4.63877	-0.0311719	0.97832	19	36132627	ETV2	TSS200
272	cg13564289	Group_verifieddepressed_yes_ssri_yes	-0.0884317	-1.0184	0.316089	-4.68838	-0.00209799	0.97832	20	62680977	SOX18;SOX18	1stExon;5'UTR
273	cg05657462	Group_verifieddepressed_yes_ssri_yes	-0.128067	-1.34452	0.18819	-4.49625	-0.00368046	0.97832	22	50781886	SAPS2;SAPS2	1stExon;5'UTR
274	cg23633635	Group_verifieddepressed_yes_ssri_yes	-0.0856989	-0.987504	0.33077	-4.70412	-0.00209172	0.97832	17	7297619	PLSCR3	5'UTR
275	cg03173679	Group_verifieddepressed_yes_ssri_yes	-0.151598	-1.37891	0.177443	-4.47335	-0.00483947	0.97832	2	74710205	TTC31;CCDC142;TTC31;TTC31;CCDC142	5'UTR;5'UTR;1stExon;Body;1stExon
276	cg21243143	Group_verifieddepressed_yes_ssri_yes	0.179122	1.21315	0.233912	-4.57922	0.0149227	0.97832	7	99727450
277	cg08060501	Group_verifieddepressed_yes_ssri_yes	0.0921254	1.13989	0.262756	-4.62227	0.0140787	0.97832	16	4389056	GLIS2	3'UTR
278	cg25644556	Group_verifieddepressed_yes_ssri_yes	0.626946	1.86842	0.0708405	-4.09847	0.0575072	0.97832	7	27209582	MIR196B	TSS1500
279	cg23116504	Group_verifieddepressed_yes_ssri_yes	0.209843	1.29142	0.205768	-4.53067	0.0355891	0.97832	22	50470537	TTLL8	Body
280	cg09144480	Group_verifieddepressed_yes_ssri_yes	-0.202222	-1.24182	0.223286	-4.56174	-0.0216734	0.97832	1	120251062
281	cg18315834	Group_verifieddepressed_yes_ssri_yes	-0.137714	-1.13551	0.264555	-4.62476	-0.00664821	0.97832	14	64909119	MTHFD1	Body
282	cg26644781	Group_verifieddepressed_yes_ssri_yes	-0.0683899	-0.998512	0.325488	-4.69856	-0.0105242	0.97832	16	58325044	KLKBL4	Body
283	cg05372495	Group_verifieddepressed_yes_ssri_yes	-0.637306	-2.5184	0.0169602	-3.48565	-0.0640024	0.97832	19	1063624	ABCA7	Body
284	cg12651851	Group_verifieddepressed_yes_ssri_yes	0.33208	2.34548	0.0253347	-3.65906	0.0218477	0.97832	15	62538548
285	cg06922731	Group_verifieddepressed_yes_ssri_yes	-0.231493	-1.26978	0.213278	-4.54435	-0.0276209	0.97832	6	7770019	BMP6	Body
286	cg14788660	Group_verifieddepressed_yes_ssri_yes	0.0821613	1.36051	0.183131	-4.48566	0.00208923	0.97832	1	155278430	FDPS;FDPS;FDPS	TSS200;TSS200;TSS1500
287	cg08125081	Group_verifieddepressed_yes_ssri_yes	0.152384	1.11574	0.272805	-4.63594	0.0217827	0.97832	1	8586088	RERE;RERE	Body;Body
288	cg14236957	Group_verifieddepressed_yes_ssri_yes	0.10376	1.18287	0.245534	-4.59729	0.017274	0.97832	6	29768219
289	cg24591451	Group_verifieddepressed_yes_ssri_yes	-0.17595	-1.5637	0.127679	-4.3422	-0.028511	0.97832	6	166355962	LINC00473;LINC00473	Body;Body
290	cg09055489	Group_verifieddepressed_yes_ssri_yes	0.149034	1.02825	0.311509	-4.68327	0.00673163	0.97832	6	42175018	MRPS10	3'UTR
291	cg06277925	Group_verifieddepressed_yes_ssri_yes	0.128029	1.01668	0.316896	-4.68927	0.00577039	0.97832	19	35645918	FXYD5;FXYD5;FXYD5;FXYD5;FXYD5	5'UTR;5'UTR;1stExon;5'UTR;Body
292	cg00174918	Group_verifieddepressed_yes_ssri_yes	-0.0617027	-0.975684	0.336507	-4.71003	-0.00119834	0.97832	3	122513949	DIRC2;HSPBAP1;DIRC2	5'UTR;TSS1500;1stExon
293	cg07891820	Group_verifieddepressed_yes_ssri_yes	-0.135308	-1.41079	0.16791	-4.45168	-0.00402296	0.97832	4	7799636	AFAP1;AFAP1	Body;Body
294	cg04338055	Group_verifieddepressed_yes_ssri_yes	-0.312383	-1.71161	0.0966013	-4.22794	-0.0115623	0.97832	19	1000955	GRIN3B	Body
295	cg08568720	Group_verifieddepressed_yes_ssri_yes	0.146751	1.07419	0.290734	-4.65885	0.00265648	0.97832	20	61051432	GATA5	TSS1500
296	cg14059340	Group_verifieddepressed_yes_ssri_yes	0.0776037	1.00141	0.324109	-4.69709	0.01304	0.97832	17	260292	C17orf97	1stExon
297	cg20873718	Group_verifieddepressed_yes_ssri_yes	0.159841	1.08724	0.285014	-4.65173	0.00140005	0.97832	7	2559423	LFNG;LFNG;LFNG;LFNG	Body;Body;TSS200;TSS200
298	cg23540020	Group_verifieddepressed_yes_ssri_yes	-0.351617	-1.64372	0.10998	-4.28137	-0.0101927	0.97832	7	158883968	VIPR2	Body
299	cg11265528	Group_verifieddepressed_yes_ssri_yes	-0.0708111	-1.04965	0.301708	-4.67201	-0.00178598	0.97832	22	24951447	SNRPD3;C22orf13	TSS200;TSS200
300	cg24122498	Group_verifieddepressed_yes_ssri_yes	-0.264472	-1.62541	0.113841	-4.2955	-0.0447854	0.97832	17	4648682	ZMYND15;ZMYND15	Body;Body
301	cg23244022	Group_verifieddepressed_yes_ssri_yes	0.233141	1.15016	0.258561	-4.61637	0.0250405	0.97832	8	144437350
302	cg08463306	Group_verifieddepressed_yes_ssri_yes	0.0725556	0.911945	0.368586	-4.74074	0.0124031	0.97832	8	98569431
303	cg22920609	Group_verifieddepressed_yes_ssri_yes	0.0843529	1.27097	0.212861	-4.54361	0.00220815	0.97832	9	35103217	STOML2;STOML2;STOML2;STOML2	TSS200;TSS200;TSS200;TSS200
304	cg15202102	Group_verifieddepressed_yes_ssri_yes	-0.263171	-1.24007	0.223927	-4.56282	-0.0351233	0.97832	11	6341867	PRKCDBP	TSS200
305	cg26465547	Group_verifieddepressed_yes_ssri_yes	0.355305	1.781	0.0843639	-4.17167	0.05765	0.97832	7	152602179
306	cg23062112	Group_verifieddepressed_yes_ssri_yes	0.0995881	1.51462	0.13964	-4.37833	0.00157779	0.97832	11	26353630	ANO3	TSS200
307	cg19380361	Group_verifieddepressed_yes_ssri_yes	0.210836	1.13403	0.265166	-4.6256	0.018665	0.97832	15	85290890	ZNF592	TSS1500
308	cg12608565	Group_verifieddepressed_yes_ssri_yes	0.159884	1.88888	0.0679577	-4.08098	0.0264675	0.97832	17	4802692	CHRNE;C17orf107	Body;TSS1500
309	cg13685951	Group_verifieddepressed_yes_ssri_yes	-0.23039	-1.30232	0.202061	-4.5237	-0.0372004	0.97832	1	177140322	FAM5B	TSS1500
310	cg03974347	Group_verifieddepressed_yes_ssri_yes	0.230819	1.74379	0.0907525	-4.20205	0.0108548	0.97832	16	21289922	CRYM;CRYM	TSS1500;5'UTR
311	cg08200399	Group_verifieddepressed_yes_ssri_yes	0.0961248	1.00619	0.321839	-4.69466	0.00433876	0.97832	1	40563105	PPT1;PPT1;PPT1;PPT1	1stExon;1stExon;5'UTR;5'UTR
312	cg09890653	Group_verifieddepressed_yes_ssri_yes	0.135674	0.992622	0.328307	-4.70154	0.0152682	0.97832	11	113931305	ZBTB16;ZBTB16;ZBTB16	5'UTR;1stExon;5'UTR
313	cg24663256	Group_verifieddepressed_yes_ssri_yes	-0.281959	-1.08408	0.286395	-4.65347	-0.00779287	0.97832	4	21950307	KCNIP4;KCNIP4	5'UTR;1stExon
314	cg02000145	Group_verifieddepressed_yes_ssri_yes	0.234954	1.40262	0.170313	-4.45727	0.00423908	0.97832	6	31509402	BAT1;SNORD84;BAT1	5'UTR;TSS1500;5'UTR
315	cg00133234	Group_verifieddepressed_yes_ssri_yes	0.16972	1.17826	0.24734	-4.60001	0.00499801	0.97832	16	1506028	CLCN7;CLCN7	Body;Body
316	cg23253569	Group_verifieddepressed_yes_ssri_yes	-0.256586	-1.44242	0.158858	-4.42979	-0.00929026	0.97832	21	34398222	OLIG2	TSS200
317	cg05827546	Group_verifieddepressed_yes_ssri_yes	0.0900739	1.04379	0.304369	-4.67512	0.0151731	0.97832	17	81028116
318	cg22198044	Group_verifieddepressed_yes_ssri_yes	0.225586	1.10395	0.277808	-4.64251	0.0333191	0.97832	4	2819614	SH3BP2;SH3BP2;SH3BP2;SH3BP2	TSS1500;Body;TSS1500;5'UTR
319	cg11279697	Group_verifieddepressed_yes_ssri_yes	0.155328	0.923103	0.36283	-4.7355	0.00451859	0.97832	15	54051894	WDR72;WDR72	TSS200;Body
320	cg06168050	Group_verifieddepressed_yes_ssri_yes	-0.290569	-1.80094	0.0811012	-4.1552	-0.0241854	0.97832	17	30677336	ZNF207;ZNF207;ZNF207	1stExon;1stExon;1stExon
321	cg18566515	Group_verifieddepressed_yes_ssri_yes	-0.271246	-1.00801	0.320977	-4.69372	-0.0273384	0.97832	10	123356236	FGFR2;FGFR2;FGFR2;FGFR2;FGFR2;FGFR2	5'UTR;5'UTR;5'UTR;5'UTR;5'UTR;TSS200
322	cg02884884	Group_verifieddepressed_yes_ssri_yes	-0.341336	-1.98697	0.0555034	-3.99532	-0.0141884	0.97832	7	75831418	SRRM3	5'UTR
323	cg15316843	Group_verifieddepressed_yes_ssri_yes	0.224539	1.43058	0.1622	-4.43803	0.0365878	0.97832	8	65282946
324	cg08812555	Group_verifieddepressed_yes_ssri_yes	-0.0916546	-0.98125	0.333797	-4.70725	-0.00108249	0.97832	10	54074788	DKK1	Body
325	cg01222133	Group_verifieddepressed_yes_ssri_yes	-0.150837	-1.19928	0.239184	-4.58755	-0.00593659	0.97832	16	3086988	CCDC64B	TSS1500
326	cg01610165	Group_verifieddepressed_yes_ssri_yes	0.0698888	1.16349	0.253193	-4.60865	0.00192434	0.97832	5	124071029	ZNF608	Body
327	cg26230759	Group_verifieddepressed_yes_ssri_yes	-0.0631149	-0.929685	0.359463	-4.73239	-0.00210228	0.97832	10	13342210	PHYH;PHYH	TSS200;TSS1500
328	cg10763234	Group_verifieddepressed_yes_ssri_yes	0.189841	1.32315	0.19512	-4.51025	0.0312271	0.97832	15	96903559
329	cg14447606	Group_verifieddepressed_yes_ssri_yes	0.180538	1.38946	0.174241	-4.46622	0.0269529	0.97832	2	72370328	CYP26B1	Body
330	cg23741639	Group_verifieddepressed_yes_ssri_yes	0.329775	2.29447	0.0284401	-3.70892	0.0380827	0.97832	11	324991
331	cg07404363	Group_verifieddepressed_yes_ssri_yes	0.17128	1.48668	0.146842	-4.39848	0.0129156	0.97832	5	112197029	SRP19;SRP19	5'UTR;1stExon
332	cg00767644	Group_verifieddepressed_yes_ssri_yes	-0.148976	-1.07053	0.292351	-4.66083	-0.00587689	0.97832	1	174968745	CACYBP;CACYBP;CACYBP	1stExon;TSS200;5'UTR
333	cg14492773	Group_verifieddepressed_yes_ssri_yes	0.201565	1.05295	0.300214	-4.67026	0.00773684	0.97832	5	56469900	GPBP1;GPBP1;GPBP1;GPBP1	1stExon;1stExon;5'UTR;5'UTR
334	cg07164493	Group_verifieddepressed_yes_ssri_yes	0.206046	1.55912	0.128761	-4.34561	0.00569689	0.97832	21	47517826	COL6A2;COL6A2;COL6A2	TSS1500;TSS1500;TSS1500
335	cg13086574	Group_verifieddepressed_yes_ssri_yes	0.0926231	1.2666	0.214399	-4.54634	0.0160175	0.97832	8	135490821	ZFAT;ZFAT	Body;Body
336	cg09503234	Group_verifieddepressed_yes_ssri_yes	0.102399	0.922659	0.363058	-4.73571	0.016661	0.97832	11	2151721	INS-IGF2;IGF2;IGF2;IGF2	Body;3'UTR;3'UTR;3'UTR
337	cg13573081	Group_verifieddepressed_yes_ssri_yes	-0.106156	-1.04381	0.304361	-4.67511	-0.00272889	0.97832	16	28552719
338	cg08516222	Group_verifieddepressed_yes_ssri_yes	0.185477	1.48567	0.147107	-4.3992	0.0309298	0.97832	3	153840255	SGEF	Body
339	cg03061682	Group_verifieddepressed_yes_ssri_yes	1.09047	1.34403	0.188347	-4.49658	0.0619416	0.97832	15	28352098
340	cg05472468	Group_verifieddepressed_yes_ssri_yes	0.142761	1.80488	0.080468	-4.15192	0.0245493	0.97832	8	72917350
341	cg19765175	Group_verifieddepressed_yes_ssri_yes	0.162946	1.05438	0.299569	-4.6695	0.00757298	0.97832	10	697840	DIP2C;C10orf108;C10orf108	Body;Body;Body
342	cg09648697	Group_verifieddepressed_yes_ssri_yes	-0.0863799	-1.19776	0.239766	-4.58845	-0.00205161	0.97832	11	66383678	RBM14	TSS1500
343	cg04684225	Group_verifieddepressed_yes_ssri_yes	-0.322179	-1.80912	0.0797928	-4.1484	-0.013772	0.97832	21	41001236	B3GALT5	5'UTR
344	cg03696599	Group_verifieddepressed_yes_ssri_yes	0.227471	1.29662	0.203992	-4.52735	0.034015	0.97832	2	124782261	CNTNAP5	TSS1500
345	cg07455789	Group_verifieddepressed_yes_ssri_yes	-0.457647	-2.2777	0.0295334	-3.72518	-0.0724391	0.97832	2	232419317
346	cg16493531	Group_verifieddepressed_yes_ssri_yes	0.103278	1.09209	0.282912	-4.64907	0.00318675	0.97832	6	30711802	FLOT1;IER3	TSS1500;Body
347	cg26804023	Group_verifieddepressed_yes_ssri_yes	-0.171323	-2.78851	0.00882236	-3.2031	-0.0049005	0.97832	16	692027	FAM195A	1stExon
348	cg12594911	Group_verifieddepressed_yes_ssri_yes	0.159374	1.61726	0.115595	-4.30175	0.00597273	0.97832	1	144931379	PDE4DIP;PDE4DIP;PDE4DIP	1stExon;Body;Body
349	cg19938187	Group_verifieddepressed_yes_ssri_yes	0.226387	1.49124	0.145648	-4.39522	0.00529102	0.97832	22	31556023	RNF185;RNF185;RNF185;RNF185;RNF185;RNF185;RNF185	TSS200;TSS200;TSS200;TSS200;TSS200;TSS200;TSS200
350	cg03427576	Group_verifieddepressed_yes_ssri_yes	-0.0785471	-1.18013	0.246606	-4.59891	-0.00272658	0.97832	20	32320193	ZNF341	Body
351	cg03580106	Group_verifieddepressed_yes_ssri_yes	0.139298	1.498	0.143889	-4.39035	0.00824691	0.97832	16	89283057	ZNF778	TSS1500
352	cg26938847	Group_verifieddepressed_yes_ssri_yes	0.148077	1.72708	0.0937513	-4.21554	0.0256007	0.97832	17	1206100
353	cg00578917	Group_verifieddepressed_yes_ssri_yes	-0.277077	-0.99385	0.327718	-4.70092	-0.0170968	0.97832	21	27945542	CYYR1;CYYR1	1stExon;5'UTR
354	cg13568992	Group_verifieddepressed_yes_ssri_yes	-0.187029	-1.70512	0.0978186	-4.23312	-0.0108233	0.97832	13	29141631
355	cg08659394	Group_verifieddepressed_yes_ssri_yes	0.56981	2.59831	0.0140239	-3.40343	0.0282253	0.97832	16	67184918	B3GNT9	TSS200
356	cg06108461	Group_verifieddepressed_yes_ssri_yes	-0.222288	-1.26695	0.214274	-4.54612	-0.0245726	0.97832	20	60628389	TAF4	Body
357	cg15390554	Group_verifieddepressed_yes_ssri_yes	-0.520765	-2.10664	0.0430433	-3.88693	-0.0362467	0.97832	1	2986366	PRDM16;PRDM16	Body;Body
358	cg19105961	Group_verifieddepressed_yes_ssri_yes	-0.0806066	-1.00429	0.322736	-4.69562	-0.0133626	0.97832	17	4046223	CYB5D2;ZZEF1;ZZEF1;CYB5D2;CYB5D2	TSS1500;5'UTR;1stExon;TSS1500;TSS1500
359	cg17784749	Group_verifieddepressed_yes_ssri_yes	0.193202	3.14606	0.00355424	-2.81234	0.0108583	0.97832	2	114082611	LOC440839	Body
360	cg09062638	Group_verifieddepressed_yes_ssri_yes	-0.240564	-1.91503	0.0644221	-4.05844	-0.00407852	0.97832	1	23003490
361	cg14480530	Group_verifieddepressed_yes_ssri_yes	-0.28183	-1.33374	0.191662	-4.50333	-0.00894332	0.97832	8	142183507	DENND3	Body
362	cg03672632	Group_verifieddepressed_yes_ssri_yes	0.138709	1.22071	0.231073	-4.57464	0.00161953	0.97832	21	45527073	PWP2	TSS200
363	cg23692589	Group_verifieddepressed_yes_ssri_yes	0.180965	1.74616	0.0903349	-4.20013	0.0105927	0.97832	11	67256716	AIP	Body
364	cg10077239	Group_verifieddepressed_yes_ssri_yes	-0.32462	-2.58081	0.0146238	-3.42154	-0.0389593	0.97832	14	30397686	PRKD1	TSS1500
365	cg17977470	Group_verifieddepressed_yes_ssri_yes	0.117394	1.25051	0.220139	-4.55637	0.0156368	0.97832	17	7758854	TMEM88	Body
366	cg03587422	Group_verifieddepressed_yes_ssri_yes	-0.0722537	-0.973578	0.337535	-4.71107	-0.0123328	0.97832	19	36367330	APLP1;APLP1	Body;Body
367	cg10010533	Group_verifieddepressed_yes_ssri_yes	0.100615	1.04227	0.305062	-4.67592	0.0133804	0.97832	11	82445170	FAM181B	TSS1500
368	cg19672993	Group_verifieddepressed_yes_ssri_yes	0.348196	1.24289	0.222898	-4.56108	0.0200833	0.97832	7	70160734	AUTS2;AUTS2	Body;Body
369	cg25619106	Group_verifieddepressed_yes_ssri_yes	0.268367	2.37005	0.0239509	-3.63482	0.00379213	0.97832	3	52321767	GLYCTK;GLYCTK;GLYCTK;GLYCTK;GLYCTK;GLYCTK	TSS200;TSS200;TSS200;TSS200;TSS200;TSS200
370	cg20326928	Group_verifieddepressed_yes_ssri_yes	0.161726	1.29788	0.203564	-4.52654	0.0147073	0.97832	1	16399560	FAM131C	Body
371	cg21139150	Group_verifieddepressed_yes_ssri_yes	-0.966671	-1.09418	0.282006	-4.64792	-0.049133	0.97832	21	46976175
372	cg16916165	Group_verifieddepressed_yes_ssri_yes	-0.184059	-1.18021	0.246575	-4.59886	-0.0252849	0.97832	17	59658584
373	cg13048808	Group_verifieddepressed_yes_ssri_yes	-0.187039	-1.66758	0.105113	-4.26278	-0.00945506	0.97832	17	11924852	MAP2K4	Body
374	cg13927782	Group_verifieddepressed_yes_ssri_yes	0.151268	1.79393	0.0822362	-4.161	0.00526786	0.97832	19	18061155	KCNN1	TSS1500
375	cg21480173	Group_verifieddepressed_yes_ssri_yes	0.344364	1.81185	0.0793604	-4.14612	0.0579349	0.97832	19	10463831	TYK2	Body
376	cg01049205	Group_verifieddepressed_yes_ssri_yes	0.113183	1.91434	0.0645129	-4.05903	0.00258516	0.97832	10	85997177	LRIT1	Body
377	cg10750464	Group_verifieddepressed_yes_ssri_yes	-0.148428	-1.03275	0.309429	-4.68092	-0.0184226	0.97832	19	11534062	CCDC151	Body
378	cg03181166	Group_verifieddepressed_yes_ssri_yes	0.0784885	0.960887	0.343781	-4.71733	0.0132233	0.97832	7	73803588	CLIP2;CLIP2	Body;Body
379	cg05161602	Group_verifieddepressed_yes_ssri_yes	-0.338132	-2.26386	0.0304649	-3.73855	-0.0186292	0.97832	1	147380211	GJA8	Body
380	cg25963925	Group_verifieddepressed_yes_ssri_yes	0.11547	0.939705	0.354376	-4.7276	0.0035859	0.97832	5	124372426	LOC101927421	TSS200
381	cg10535597	Group_verifieddepressed_yes_ssri_yes	0.113347	0.913919	0.367563	-4.73982	0.0166714	0.97832	12	111514769	CUX2	Body
382	cg21315798	Group_verifieddepressed_yes_ssri_yes	0.125988	1.39257	0.173307	-4.46411	0.00227719	0.97832	22	50354594	PIM3;PIM3	1stExon;5'UTR
383	cg09115275	Group_verifieddepressed_yes_ssri_yes	0.111668	1.23657	0.225205	-4.56496	0.0051599	0.97832	10	6093271	IL2RA	Body
384	cg07611106	Group_verifieddepressed_yes_ssri_yes	0.314726	1.82331	0.0775672	-4.13656	0.0309402	0.97832	11	62622883	SNORD27;SNORD26;SNORD29;SNORD28;SLC3A2;SLC3A2;SLC3A2;SLC3A2;SNHG1;SLC3A2	TSS1500;TSS200;TSS1500;TSS1500;TSS1500;TSS1500;TSS1500;TSS1500;Body;TSS1500
385	cg13767695	Group_verifieddepressed_yes_ssri_yes	0.151631	1.25109	0.219931	-4.55601	0.00326357	0.97832	16	89238018	CDH15	TSS200
386	cg19380499	Group_verifieddepressed_yes_ssri_yes	0.0801132	0.93605	0.356226	-4.72935	0.013167	0.97832	3	128722515	CCDC48	Body
387	cg06993467	Group_verifieddepressed_yes_ssri_yes	-0.120508	-0.998298	0.32559	-4.69867	-0.0105671	0.97832	1	21966500	RAP1GAP;RAP1GAP;RAP1GAP	Body;5'UTR;5'UTR
388	cg21129641	Group_verifieddepressed_yes_ssri_yes	0.150003	0.903593	0.372933	-4.74463	0.00941133	0.97832	2	24232750	MFSD2B	TSS1500
389	cg21958871	Group_verifieddepressed_yes_ssri_yes	-0.0804098	-1.19278	0.241686	-4.59142	-0.0133672	0.97832	12	132930230
390	cg04361145	Group_verifieddepressed_yes_ssri_yes	-0.301872	-1.35838	0.183799	-4.48708	-0.00689192	0.97832	9	123964183	RAB14;RAB14	1stExon;5'UTR
391	cg27591349	Group_verifieddepressed_yes_ssri_yes	-0.0837614	-1.03823	0.306911	-4.67805	-0.00274717	0.97832	10	54074250	DKK1	1stExon
392	cg13254588	Group_verifieddepressed_yes_ssri_yes	0.204363	1.26639	0.214473	-4.54647	0.00845981	0.97832	2	40006314	THUMPD2;THUMPD2	1stExon;Body
393	cg17768253	Group_verifieddepressed_yes_ssri_yes	-0.184322	-1.52655	0.136653	-4.36963	-0.00343933	0.97832	16	72127550	TXNL4B;TXNL4B;DHX38;TXNL4B;TXNL4B	5'UTR;5'UTR;TSS200;TSS200;1stExon
394	cg04752871	Group_verifieddepressed_yes_ssri_yes	-0.24962	-1.57371	0.125345	-4.33472	-0.0387969	0.97832	2	121412432
395	cg18585642	Group_verifieddepressed_yes_ssri_yes	-0.0623436	-0.962774	0.342848	-4.7164	-0.000933309	0.97832	15	75494022	C15orf39	TSS200
396	cg05447100	Group_verifieddepressed_yes_ssri_yes	-0.252799	-1.72607	0.0939355	-4.21635	-0.0250108	0.97832	6	168188992	C6orf123	Body
397	cg16170181	Group_verifieddepressed_yes_ssri_yes	0.268078	1.71337	0.0962732	-4.22653	0.00467458	0.97832	4	144258448	GAB1;GAB1	Body;Body
398	cg25947945	Group_verifieddepressed_yes_ssri_yes	0.157305	1.03222	0.309673	-4.6812	0.0150658	0.97832	1	201368946	LAD1	TSS1500
399	cg18844382	Group_verifieddepressed_yes_ssri_yes	0.0736859	1.43814	0.160059	-4.43277	0.00120006	0.97832	14	23834977	EFS;EFS	TSS200;TSS200
400	cg14944575	Group_verifieddepressed_yes_ssri_yes	-0.11432	-1.3876	0.174804	-4.46749	-0.00164572	0.97832	19	52552197	ZNF432	TSS200
401	cg06734429	Group_verifieddepressed_yes_ssri_yes	0.128829	1.06996	0.292607	-4.66114	0.000977523	0.97832	19	39926689	RPS16	TSS200
402	cg05598816	Group_verifieddepressed_yes_ssri_yes	-0.138674	-0.931879	0.358345	-4.73134	-0.00483999	0.97832	18	57026567	LMAN1	TSS200
403	cg13095091	Group_verifieddepressed_yes_ssri_yes	-0.210193	-1.13106	0.266399	-4.62729	-0.0317134	0.97832	1	17949604	ARHGEF10L;ARHGEF10L	Body;Body
404	cg07614835	Group_verifieddepressed_yes_ssri_yes	0.165959	0.971077	0.33876	-4.71231	0.0216311	0.97832	19	1174331	SBNO2	TSS200
405	cg20635724	Group_verifieddepressed_yes_ssri_yes	0.34767	2.8014	0.00854491	-3.1893	0.00973585	0.97832	8	103425293	UBR5	TSS1500
406	cg01434618	Group_verifieddepressed_yes_ssri_yes	0.0835472	1.15723	0.255706	-4.61229	0.0027121	0.97832	1	185126331	C1orf25;C1orf26;C1orf26;C1orf26	TSS1500;5'UTR;5'UTR;1stExon
407	cg22894434	Group_verifieddepressed_yes_ssri_yes	0.104888	1.07631	0.289798	-4.65769	0.003734	0.97832	3	160117085	SMC4;SMC4;SMC4;IFT80;IFT80;IFT80;IFT80	TSS1500;TSS200;TSS200;1stExon;1stExon;5'UTR;5'UTR
408	cg02747412	Group_verifieddepressed_yes_ssri_yes	-0.449042	-2.57115	0.0149647	-3.43151	-0.0541899	0.97832	17	80271631
409	cg00211208	Group_verifieddepressed_yes_ssri_yes	-0.0953146	-1.0996	0.279673	-4.64493	-0.0163418	0.97832	16	88770157	RNF166;RNF166;RNF166	TSS200;Body;Body
410	cg20563759	Group_verifieddepressed_yes_ssri_yes	0.117836	1.07216	0.29163	-4.65994	0.00684271	0.97832	5	149109601	PPARGC1B	TSS1500
411	cg23473285	Group_verifieddepressed_yes_ssri_yes	-1.02499	-1.80313	0.0807481	-4.15337	-0.0949518	0.97832	6	72596698	RIMS1;RIMS1	5'UTR;1stExon
412	cg17400366	Group_verifieddepressed_yes_ssri_yes	-0.132056	-1.36745	0.180969	-4.48103	-0.00713193	0.97832	19	10420311	ZGLP1	TSS200
413	cg25594486	Group_verifieddepressed_yes_ssri_yes	-0.127946	-1.62053	0.114888	-4.29924	-0.0220183	0.97832	19	51165441	SHANK1	Body
414	cg16439555	Group_verifieddepressed_yes_ssri_yes	-0.161472	-1.18864	0.243289	-4.59388	-0.00628933	0.97832	11	66638863	PC;PC;PC	Body;Body;Body
415	cg03407756	Group_verifieddepressed_yes_ssri_yes	0.0625114	1.17588	0.248276	-4.60141	0.000964097	0.97832	3	113465056	ATP6V1A;NAA50;NAA50;NAA50;NAA50	TSS1500;1stExon;1stExon;5'UTR;5'UTR
416	cg24535622	Group_verifieddepressed_yes_ssri_yes	0.169731	1.01461	0.317866	-4.69033	0.0214424	0.97832	1	6546574	PLEKHG5;PLEKHG5;PLEKHG5;PLEKHG5;PLEKHG5	5'UTR;TSS1500;Body;5'UTR;Body
417	cg00034416	Group_verifieddepressed_yes_ssri_yes	0.0599517	1.01834	0.31612	-4.68841	0.0009073	0.97832	1	155278724	FDPS;FDPS;FDPS;FDPS;FDPS;FDPS	5'UTR;1stExon;1stExon;5'UTR;1stExon;5'UTR
418	cg27353143	Group_verifieddepressed_yes_ssri_yes	-0.164478	-1.40291	0.170228	-4.45708	-0.0267758	0.97832	19	38308057
419	cg11466301	Group_verifieddepressed_yes_ssri_yes	-0.380044	-1.80605	0.0802808	-4.15095	-0.0414025	0.97832	16	69958882	WWP2;WWP2;WWP2;WWP2	TSS200;Body;Body;Body
420	cg12730088	Group_verifieddepressed_yes_ssri_yes	0.245534	1.03155	0.30998	-4.68155	0.00771974	0.97832	6	31324962	HLA-B;HLA-B	5'UTR;1stExon
421	cg18550476	Group_verifieddepressed_yes_ssri_yes	0.112901	0.910136	0.369525	-4.74159	0.0178037	0.97832	1	1294353	MXRA8;MXRA8;MXRA8;MXRA8;MXRA8	Body;5'UTR;TSS1500;TSS200;TSS200
422	cg13775005	Group_verifieddepressed_yes_ssri_yes	0.172012	1.22153	0.230769	-4.57415	0.00516331	0.97832	14	36002441	INSM2	TSS1500
423	cg21985251	Group_verifieddepressed_yes_ssri_yes	0.213208	1.31815	0.196768	-4.51349	0.0150841	0.97832	5	1112346	SLC12A7	TSS200
424	cg19643390	Group_verifieddepressed_yes_ssri_yes	-0.107267	-1.17303	0.249403	-4.60308	-0.00817532	0.97832	17	48712205	ABCC3;ABCC3	TSS200;TSS200
425	cg19880977	Group_verifieddepressed_yes_ssri_yes	0.145425	1.04088	0.305695	-4.67665	0.00285329	0.97832	18	18691973	ROCK1	TSS200
426	cg12437873	Group_verifieddepressed_yes_ssri_yes	0.0765824	1.388	0.174683	-4.46722	0.00112243	0.97832	11	58910158	FAM111A;FAM111A;FAM111A	TSS200;TSS200;TSS200
427	cg13691247	Group_verifieddepressed_yes_ssri_yes	0.130575	1.39446	0.172741	-4.46283	0.0210712	0.97832	12	54071090	ATP5G2;ATP5G2	TSS1500;TSS1500
428	cg09791621	Group_verifieddepressed_yes_ssri_yes	0.14712	1.14741	0.259681	-4.61796	0.0156514	0.97832	16	1078722
429	cg22232120	Group_verifieddepressed_yes_ssri_yes	0.12143	0.905265	0.37206	-4.74385	0.00351463	0.97832	10	28822082	WAC;WAC;WAC-AS1;WAC	TSS1500;TSS1500;TSS1500;5'UTR
430	cg17223045	Group_verifieddepressed_yes_ssri_yes	0.139226	1.42469	0.163883	-4.44211	0.0213212	0.97832	8	43402630
431	cg02953927	Group_verifieddepressed_yes_ssri_yes	-0.210473	-1.60518	0.118235	-4.31096	-0.0218988	0.97832	15	44038812	PDIA3;CATSPER2P1	1stExon;TSS1500
432	cg19590591	Group_verifieddepressed_yes_ssri_yes	-0.19851	-1.25405	0.218867	-4.55417	-0.0232476	0.97832	12	133349418	GOLGA3	3'UTR
433	cg07432643	Group_verifieddepressed_yes_ssri_yes	-0.0483998	-0.974984	0.336848	-4.71037	-0.00168521	0.97832	22	50247581	ZBED4;ZBED4	1stExon;5'UTR
434	cg04994773	Group_verifieddepressed_yes_ssri_yes	-0.130166	-0.950246	0.349077	-4.72251	-0.00491165	0.97832	1	109656777	KIAA1324;KIAA1324;C1orf194	5'UTR;1stExon;TSS1500
435	cg27110548	Group_verifieddepressed_yes_ssri_yes	-0.0980751	-1.3038	0.201562	-4.52275	-0.0118575	0.97832	11	63707354	NAA40	Body
436	cg24254517	Group_verifieddepressed_yes_ssri_yes	0.163583	1.52597	0.136797	-4.37006	0.00569008	0.97832	1	212208526	INTS7;DTL	Body;TSS1500
437	cg03410436	Group_verifieddepressed_yes_ssri_yes	0.232676	1.2285	0.228178	-4.5699	0.0140849	0.97832	10	1779904	ADARB2	TSS200
438	cg16366843	Group_verifieddepressed_yes_ssri_yes	-0.0575283	-1.15247	0.257625	-4.61504	-0.000857703	0.97832	14	102026086
439	cg15134787	Group_verifieddepressed_yes_ssri_yes	-0.420257	-1.21655	0.232634	-4.57717	-0.0488751	0.97832	7	57471759
440	cg09453870	Group_verifieddepressed_yes_ssri_yes	-0.393505	-2.67243	0.0117277	-3.3261	-0.00936556	0.97832	15	69324156	MIR548H4;NOX5	Body;Body
441	cg21920469	Group_verifieddepressed_yes_ssri_yes	-0.14975	-0.968528	0.340011	-4.71357	-0.00694687	0.97832	14	103375193
442	cg22696982	Group_verifieddepressed_yes_ssri_yes	0.115775	1.26449	0.215145	-4.54767	0.00474526	0.97832	2	177502905
443	cg22737919	Group_verifieddepressed_yes_ssri_yes	0.0692551	1.2976	0.20366	-4.52672	0.00164125	0.97832	19	54694122	TSEN34;TSEN34;MBOAT7;MBOAT7;MBOAT7;MBOAT7;TSEN34;TSEN34;TSEN34;TSEN34	TSS1500;TSS1500;TSS1500;TSS1500;TSS1500;TSS1500;5'UTR;1stExon;1stExon;5'UTR
444	cg02969141	Group_verifieddepressed_yes_ssri_yes	-0.208432	-1.17751	0.247637	-4.60045	-0.0161662	0.97832	7	15727598	MEOX2	TSS1500
445	cg03466198	Group_verifieddepressed_yes_ssri_yes	0.130839	1.31708	0.197124	-4.51418	0.00790631	0.97832	7	50727932	GRB10;GRB10;GRB10;GRB10	Body;Body;Body;Body
446	cg09936824	Group_verifieddepressed_yes_ssri_yes	-0.110844	-1.41027	0.168063	-4.45204	-0.0190776	0.97832	7	27187670	HOXA6	TSS1500
447	cg12467025	Group_verifieddepressed_yes_ssri_yes	0.109128	0.958897	0.344767	-4.7183	0.00706978	0.97832	16	66865112	NAE1;NAE1;NAE1;NAE1	TSS1500;TSS1500;TSS1500;TSS1500
448	cg15396800	Group_verifieddepressed_yes_ssri_yes	0.152961	1.49538	0.144568	-4.39224	0.0260575	0.97832	1	178943143
449	cg20711218	Group_verifieddepressed_yes_ssri_yes	0.0923192	0.925286	0.361712	-4.73447	0.015481	0.97832	20	51110021
450	cg18277231	Group_verifieddepressed_yes_ssri_yes	-0.318276	-1.36209	0.182639	-4.48462	-0.0512761	0.97832	11	44559931
451	cg14848383	Group_verifieddepressed_yes_ssri_yes	0.164354	1.02677	0.312194	-4.68404	0.028376	0.97832	1	6685149	THAP3	TSS200
452	cg26796135	Group_verifieddepressed_yes_ssri_yes	0.132292	1.18016	0.246597	-4.59889	0.015643	0.97832	15	45671001	LOC145663;GATM	Body;TSS200
453	cg09479389	Group_verifieddepressed_yes_ssri_yes	-0.149399	-1.22504	0.22946	-4.57201	-0.00576226	0.97832	19	14016729	C19orf57;CC2D1A	5'UTR;TSS1500
454	cg15206656	Group_verifieddepressed_yes_ssri_yes	-0.22352	-1.24107	0.223559	-4.5622	-0.0101981	0.97832	20	34043187	MIR1289-1;CEP250	TSS1500;TSS200
455	cg18040786	Group_verifieddepressed_yes_ssri_yes	-1.08828	-2.84625	0.007642	-3.14112	-0.0509729	0.97832	1	2461875	HES5	TSS200
456	cg11327657	Group_verifieddepressed_yes_ssri_yes	0.127976	0.957086	0.345666	-4.71919	0.0209919	0.97832	21	46388162	C21orf70	Body
457	cg11199827	Group_verifieddepressed_yes_ssri_yes	0.211787	1.31207	0.198789	-4.51742	0.0330194	0.97832	10	49881056
458	cg09415601	Group_verifieddepressed_yes_ssri_yes	0.0951782	1.33073	0.192639	-4.5053	0.0018932	0.97832	16	81927399	PLCG2	Body
459	cg11647651	Group_verifieddepressed_yes_ssri_yes	-0.144641	-1.06959	0.292768	-4.66133	-0.00351927	0.97832	17	4710373	PLD2	TSS200
460	cg14443515	Group_verifieddepressed_yes_ssri_yes	-0.137251	-1.01748	0.31652	-4.68885	-0.00379664	0.97832	22	38598875	MAFF;MAFF;MAFF;MAFF	TSS200;5'UTR;5'UTR;5'UTR
461	cg13949487	Group_verifieddepressed_yes_ssri_yes	-0.544061	-1.27721	0.210677	-4.53968	-0.0188624	0.97832	9	98637884	C9orf130;C9orf102;C9orf130	Body;TSS200;Body
462	cg11348583	Group_verifieddepressed_yes_ssri_yes	-0.239482	-1.1724	0.249653	-4.60345	-0.0331195	0.97832	1	196746875	CFHR3;CFHR3	Body;Body
463	cg22218911	Group_verifieddepressed_yes_ssri_yes	0.191187	1.47056	0.151132	-4.40997	0.00551034	0.97832	1	153700540	INTS3	TSS200
464	cg01023787	Group_verifieddepressed_yes_ssri_yes	-0.126512	-1.80917	0.079785	-4.14836	-0.0215706	0.97832	5	1243714	SLC6A18	Body
465	cg08469215	Group_verifieddepressed_yes_ssri_yes	-0.233255	-0.945783	0.351314	-4.72467	-0.0194449	0.97832	1	156261351	TMEM79;TMEM79	Body;Body
466	cg10541887	Group_verifieddepressed_yes_ssri_yes	-0.239768	-2.53093	0.0164651	-3.47284	-0.00884629	0.97832	4	185458676
467	cg15310764	Group_verifieddepressed_yes_ssri_yes	-0.154653	-1.21352	0.233771	-4.57899	-0.0105401	0.97832	12	50305546	LOC283332;LOC101927292	Body;TSS200
468	cg10403171	Group_verifieddepressed_yes_ssri_yes	0.0881237	0.976291	0.33621	-4.70972	0.00145049	0.97832	15	91500781	RCCD1;RCCD1	Body;Body
469	cg04567140	Group_verifieddepressed_yes_ssri_yes	-0.224106	-0.997209	0.32611	-4.69922	-0.0219364	0.97832	1	31000432
470	cg07150925	Group_verifieddepressed_yes_ssri_yes	-0.0589762	-1.02866	0.311317	-4.68306	-0.00148216	0.97832	3	49591642	BSN	TSS1500
471	cg06047473	Group_verifieddepressed_yes_ssri_yes	0.150941	0.951922	0.348239	-4.7217	0.00417363	0.97832	8	54935081	TCEA1;TCEA1	TSS200;TSS200
472	cg08827060	Group_verifieddepressed_yes_ssri_yes	-0.157803	-1.51616	0.139252	-4.37721	-0.022742	0.97832	8	102121621
473	cg22690212	Group_verifieddepressed_yes_ssri_yes	0.106274	0.993974	0.327659	-4.70086	0.01755	0.97832	1	145438435	TXNIP	TSS200
474	cg18208742	Group_verifieddepressed_yes_ssri_yes	0.118037	1.23992	0.223979	-4.56291	0.013195	0.97832	17	42992872	GFAP;GFAP;GFAP;GFAP	1stExon;5'UTR;1stExon;5'UTR
475	cg23440816	Group_verifieddepressed_yes_ssri_yes	-0.152395	-1.68449	0.101774	-4.24948	-0.00485908	0.97832	1	223948910	CAPN2;CAPN2	Body;Body
476	cg19301058	Group_verifieddepressed_yes_ssri_yes	0.132648	1.14563	0.260407	-4.61898	0.0220462	0.97832	1	145438404	TXNIP	TSS200
477	cg06646682	Group_verifieddepressed_yes_ssri_yes	0.0939409	1.18478	0.244789	-4.59616	0.0162279	0.97832	1	1273442	DVL1	Body
478	cg12072519	Group_verifieddepressed_yes_ssri_yes	0.0507418	0.90438	0.372522	-4.74426	0.000618191	0.97832	9	34665498
479	cg01561160	Group_verifieddepressed_yes_ssri_yes	0.277261	2.02033	0.0517468	-3.96552	0.0427688	0.97832	8	98637229
480	cg09224958	Group_verifieddepressed_yes_ssri_yes	0.0671332	1.02311	0.313895	-4.68594	0.00158905	0.97832	17	72772429	NAT9;NAT9;NAT9;NAT9;NAT9;NAT9;NAT9;NAT9;NAT9;NAT9;NAT9;NAT9;NAT9;NAT9;NAT9;NAT9;NAT9;NAT9;NAT9;NAT9;NAT9;NAT9;NAT9;NAT9;NAT9;NAT9;NAT9;NAT9;TMEM104	Body;Body;5'UTR;5'UTR;5'UTR;5'UTR;5'UTR;5'UTR;5'UTR;5'UTR;5'UTR;5'UTR;5'UTR;5'UTR;5'UTR;1stExon;1stExon;1stExon;1stExon;1stExon;1stExon;1stExon;1stExon;1stExon;1stExon;1stExon;1stExon;1stExon;TSS200
481	cg08265790	Group_verifieddepressed_yes_ssri_yes	-0.178421	-1.63395	0.112026	-4.28892	-0.0122935	0.97832	5	141704696	SPRY4;SPRY4	TSS200;TSS200
482	cg05191076	Group_verifieddepressed_yes_ssri_yes	-0.329989	-1.29533	0.20443	-4.52817	-0.0171988	0.97832	4	66536186	EPHA5;EPHA5	TSS1500;TSS1500
483	cg22944823	Group_verifieddepressed_yes_ssri_yes	0.0830901	0.998403	0.32554	-4.69862	0.0141517	0.97832	17	79412685	BAHCC1	Body
484	cg15865511	Group_verifieddepressed_yes_ssri_yes	0.372758	1.36718	0.181054	-4.48122	0.00642069	0.97832	2	43252424
485	cg20719524	Group_verifieddepressed_yes_ssri_yes	0.139567	1.26417	0.215257	-4.54786	0.0114455	0.97832	15	75251136	RPP25	TSS1500
486	cg12172215	Group_verifieddepressed_yes_ssri_yes	0.373048	2.86026	0.00737895	-3.12601	0.00803214	0.97832	19	45982460
487	cg12421686	Group_verifieddepressed_yes_ssri_yes	-0.0898757	-1.13391	0.265219	-4.62568	-0.00121327	0.97832	15	45927012	SQRDL	TSS1500
488	cg10455995	Group_verifieddepressed_yes_ssri_yes	-0.0751523	-1.2339	0.226187	-4.5666	-0.00193103	0.97832	14	103801130	EIF5;EIF5	5'UTR;TSS200
489	cg03093838	Group_verifieddepressed_yes_ssri_yes	-0.587024	-2.00034	0.05397	-3.98341	-0.0169549	0.97832	6	137815725	OLIG3	TSS200
490	cg26418147	Group_verifieddepressed_yes_ssri_yes	0.188106	1.33861	0.190089	-4.50014	0.0187888	0.97832	1	205743515	RAB7L1;RAB7L1;RAB7L1;RAB7L1	Body;Body;Body;5'UTR
491	cg17691292	Group_verifieddepressed_yes_ssri_yes	0.19524	1.71804	0.0954083	-4.22279	0.00499538	0.97832	8	95654019	ESRP1;ESRP1;ESRP1;ESRP1;ESRP1	Body;Body;Body;Body;Body
492	cg24611351	Group_verifieddepressed_yes_ssri_yes	-0.141033	-1.25055	0.220125	-4.55634	-0.00576696	0.97832	2	71228551
493	cg00542224	Group_verifieddepressed_yes_ssri_yes	-0.225726	-2.75962	0.00947494	-3.23391	-0.0133258	0.97832	10	43834363
494	cg20223162	Group_verifieddepressed_yes_ssri_yes	0.49815	3.455	0.0015664	-2.46459	0.0346936	0.97832	6	33290371	DAXX;DAXX;DAXX;DAXX	5'UTR;Body;Body;5'UTR
495	cg01078271	Group_verifieddepressed_yes_ssri_yes	0.111608	1.73482	0.092353	-4.2093	0.00297513	0.97832	19	47164463	DACT3	TSS200
496	cg25777912	Group_verifieddepressed_yes_ssri_yes	0.122042	1.29678	0.203939	-4.52725	0.00423307	0.97832	4	8233394	SH3TC1	Body
497	cg05964557	Group_verifieddepressed_yes_ssri_yes	0.294044	2.20839	0.0344664	-3.79164	0.0285826	0.97832	10	130295781
498	cg10954469	Group_verifieddepressed_yes_ssri_yes	0.280234	1.84028	0.0749757	-4.12231	0.0421854	0.97832	2	71115370
499	cg01367310	Group_verifieddepressed_yes_ssri_yes	-0.146264	-0.902209	0.373656	-4.74527	-0.00585126	0.97832	4	991593	IDUA	Body
500	cg01622437	Group_verifieddepressed_yes_ssri_yes	0.391484	2.67797	0.0115709	-3.32028	0.0201789	0.97832	12	115136246
501	cg17477273	Group_verifieddepressed_yes_ssri_yes	-0.197404	-1.16894	0.251024	-4.60548	-0.0242628	0.97832	6	36198473	BRPF3	3'UTR
502	cg00613914	Group_verifieddepressed_yes_ssri_yes	0.120544	1.12461	0.269082	-4.63095	0.00371776	0.97832	10	73569753	CDH23	Body
503	cg01450642	Group_verifieddepressed_yes_ssri_yes	-0.0997949	-1.18723	0.243836	-4.59472	-0.00128635	0.97832	8	54793566	RGS20;RGS20;RGS20	Body;5'UTR;1stExon
504	cg16347018	Group_verifieddepressed_yes_ssri_yes	-0.0827821	-1.2807	0.209462	-4.53747	-0.00284942	0.97832	20	57607424	ATP5E;ATP5E	TSS200;TSS200
505	cg00274550	Group_verifieddepressed_yes_ssri_yes	0.156788	0.952318	0.348042	-4.72151	0.00465509	0.97832	3	197025150	DLG1;DLG1;DLG1;DLG1;DLG1-AS1	5'UTR;5'UTR;5'UTR;5'UTR;Body
506	cg13703912	Group_verifieddepressed_yes_ssri_yes	0.181778	0.930664	0.358964	-4.73192	0.0170641	0.97832	9	214268	C9orf66;C9orf66;DOCK8	1stExon;3'UTR;TSS1500
507	cg10903596	Group_verifieddepressed_yes_ssri_yes	-0.20955	-1.1972	0.239983	-4.58879	-0.025477	0.97832	15	75918625	SNUPN;SNUPN;SNUPN;SNUPN	5'UTR;TSS200;TSS200;1stExon
508	cg13965321	Group_verifieddepressed_yes_ssri_yes	-0.228033	-1.11626	0.272586	-4.63565	-0.00826037	0.97832	5	147763705	FBXO38;FBXO38	5'UTR;5'UTR
509	cg13751417	Group_verifieddepressed_yes_ssri_yes	-0.107267	-0.903192	0.373143	-4.74481	-0.00707522	0.97832	9	136814406	VAV2;VAV2	Body;Body
510	cg26714650	Group_verifieddepressed_yes_ssri_yes	0.172949	1.07137	0.291981	-4.66037	0.00503006	0.97832	12	56694279	CS	TSS200
511	cg13539424	Group_verifieddepressed_yes_ssri_yes	-0.150309	-1.11901	0.271426	-4.6341	-0.0168384	0.97832	14	101544221
512	cg03038233	Group_verifieddepressed_yes_ssri_yes	0.174724	1.62656	0.113594	-4.29461	0.00969712	0.97832	16	14723723	PARN;PARN	5'UTR;Body
513	cg13986661	Group_verifieddepressed_yes_ssri_yes	-0.136725	-1.41722	0.166039	-4.44727	-0.00533013	0.97832	9	135039000	NTNG2	5'UTR
514	cg15219506	Group_verifieddepressed_yes_ssri_yes	0.25161	2.61048	0.0136206	-3.3908	0.00431362	0.97832	11	63382047	PLA2G16;PLA2G16	TSS200;TSS200
515	cg05977002	Group_verifieddepressed_yes_ssri_yes	0.145629	1.06957	0.292777	-4.66135	0.0241342	0.97832	5	92908051	FLJ42709;FLJ42709	Body;Body
516	cg15465223	Group_verifieddepressed_yes_ssri_yes	-0.0703895	-0.917024	0.365959	-4.73837	-0.00287524	0.97832	10	44185590
517	cg14968482	Group_verifieddepressed_yes_ssri_yes	-0.0702293	-1.18697	0.243939	-4.59487	-0.0121058	0.97832	10	45938585	ALOX5	Body
518	cg21574349	Group_verifieddepressed_yes_ssri_yes	0.125292	1.60986	0.117206	-4.3074	0.00449659	0.97832	3	185080951	MAP3K13	TSS200
519	cg10588425	Group_verifieddepressed_yes_ssri_yes	-0.140159	-1.17417	0.24895	-4.60241	-0.00813917	0.97832	20	62492820	C20orf135;C20orf135	5'UTR;1stExon
520	cg10933445	Group_verifieddepressed_yes_ssri_yes	0.0786998	1.02195	0.314433	-4.68654	0.00323156	0.97832	8	86019424	LRRCC1;LRRCC1;LRRCC1;LRRCC1	1stExon;5'UTR;1stExon;5'UTR
521	cg23775245	Group_verifieddepressed_yes_ssri_yes	0.0880421	1.06042	0.296855	-4.66627	0.00190578	0.97832	5	167719008	WWC1;WWC1;WWC1	TSS200;TSS200;TSS200
522	cg04386149	Group_verifieddepressed_yes_ssri_yes	0.048332	0.913909	0.367568	-4.73983	0.000880516	0.97832	16	2015049	SNHG9;RPS2;SNORA78	Body;TSS1500;TSS200
523	cg05451654	Group_verifieddepressed_yes_ssri_yes	0.219776	1.38423	0.175823	-4.46976	0.0218845	0.97832	3	155572045	SLC33A1;SLC33A1	1stExon;5'UTR
524	cg00016481	Group_verifieddepressed_yes_ssri_yes	-0.375394	-1.6687	0.104889	-4.2619	-0.034173	0.97832	8	77768353	ZFHX4	Body
525	cg13469457	Group_verifieddepressed_yes_ssri_yes	0.155518	1.10097	0.279083	-4.64417	0.00800499	0.97832	9	110501986
526	cg04131456	Group_verifieddepressed_yes_ssri_yes	-0.889599	-2.64695	0.0124746	-3.35279	-0.0327445	0.97832	13	19755916	TUBA3C;TUBA3C	5'UTR;1stExon
527	cg01074955	Group_verifieddepressed_yes_ssri_yes	-0.314844	-1.41435	0.166873	-4.44924	-0.0172397	0.97832	1	5948555	NPHP4	Body
528	cg01119169	Group_verifieddepressed_yes_ssri_yes	0.150531	1.16992	0.250632	-4.6049	0.0234622	0.97832	14	101521603	MIR485;MIR453;MIR668	TSS200;TSS1500;Body
529	cg06532379	Group_verifieddepressed_yes_ssri_yes	0.13134	1.00962	0.320214	-4.6929	0.0188038	0.97832	15	85360319	ALPK3	1stExon
530	cg12996100	Group_verifieddepressed_yes_ssri_yes	0.123785	1.73968	0.0914831	-4.20538	0.0210301	0.97832	8	11470690
531	cg10203522	Group_verifieddepressed_yes_ssri_yes	0.317016	2.09368	0.044261	-3.89886	0.00783661	0.97832	16	4743299	NUDT16L1	TSS1500
532	cg20596348	Group_verifieddepressed_yes_ssri_yes	-0.0645647	-1.03313	0.309252	-4.68072	-0.00218435	0.97832	1	20960202	PINK1	1stExon
533	cg16164447	Group_verifieddepressed_yes_ssri_yes	0.250832	1.06594	0.29439	-4.6633	0.0159857	0.97832	2	16847440	FAM49A	TSS1500
534	cg01138791	Group_verifieddepressed_yes_ssri_yes	0.10913	1.03002	0.310687	-4.68234	0.0150451	0.97832	16	990105	LMF1	Body
535	cg15184452	Group_verifieddepressed_yes_ssri_yes	-0.270398	-1.16107	0.254162	-4.61006	-0.016014	0.97832	5	178580561	ADAMTS2;ADAMTS2	Body;Body
536	cg18012383	Group_verifieddepressed_yes_ssri_yes	-0.149467	-1.40028	0.171007	-4.45887	-0.00610595	0.97832	2	130939151	SMPD4;SMPD4;SMPD4;SMPD4;SMPD4;SMPD4;SMPD4;FAM128B	1stExon;Body;1stExon;1stExon;1stExon;Body;Body;TSS1500
537	cg09420665	Group_verifieddepressed_yes_ssri_yes	0.151673	1.17351	0.249212	-4.6028	0.00373903	0.97832	10	70748495	KIAA1279;KIAA1279	1stExon;5'UTR
538	cg19368844	Group_verifieddepressed_yes_ssri_yes	0.167461	1.00061	0.324487	-4.6975	0.029084	0.97832	12	34453498
539	cg14607011	Group_verifieddepressed_yes_ssri_yes	0.138397	1.29356	0.205035	-4.5293	0.00825577	0.97832	10	135171746	C10orf125;C10orf125	TSS1500;TSS1500
540	cg05933997	Group_verifieddepressed_yes_ssri_yes	-0.138925	-1.48122	0.148285	-4.40239	-0.0221812	0.97832	16	86735122
541	cg02741882	Group_verifieddepressed_yes_ssri_yes	0.161368	1.27278	0.212224	-4.54246	0.00514184	0.97832	16	29888096	SEZ6L2;SEZ6L2;SEZ6L2;SEZ6L2	Body;Body;Body;Body
542	cg24753200	Group_verifieddepressed_yes_ssri_yes	0.0627016	1.04247	0.304971	-4.67581	0.00104955	0.97832	14	55034616	SAMD4A;SAMD4A	TSS200;TSS200
543	cg02062140	Group_verifieddepressed_yes_ssri_yes	-0.166358	-1.27496	0.211463	-4.54109	-0.00918477	0.97832	3	169781664	GPR160	5'UTR
544	cg27161313	Group_verifieddepressed_yes_ssri_yes	-0.198736	-0.99842	0.325532	-4.69861	-0.0277829	0.97832	11	117392002	DSCAML1	Body
545	cg04654530	Group_verifieddepressed_yes_ssri_yes	0.219285	1.45182	0.156241	-4.4232	0.0363172	0.97832	2	63282702	OTX1	Body
546	cg19271111	Group_verifieddepressed_yes_ssri_yes	-0.253862	-1.29206	0.205548	-4.53026	-0.0375062	0.97832	3	147140124
547	cg13197521	Group_verifieddepressed_yes_ssri_yes	-0.263845	-2.05968	0.0476034	-3.92995	-0.0145766	0.97832	1	9400692	SPSB1	5'UTR
548	cg18241962	Group_verifieddepressed_yes_ssri_yes	0.119913	1.14184	0.261953	-4.62115	0.015852	0.97832	17	75385432	SEPT9;SEPT9;SEPT9;SEPT9;SEPT9	5'UTR;5'UTR;Body;Body;Body
549	cg13552681	Group_verifieddepressed_yes_ssri_yes	0.15765	0.959103	0.344665	-4.7182	0.0268907	0.97832	14	47813192	MDGA2;MDGA2;MDGA2	TSS1500;TSS1500;Body
550	cg08898155	Group_verifieddepressed_yes_ssri_yes	0.167236	0.928109	0.360268	-4.73313	0.0107001	0.97832	7	95026097	PON3	TSS1500
551	cg08049061	Group_verifieddepressed_yes_ssri_yes	0.210476	1.5852	0.122711	-4.32609	0.00453095	0.97832	6	31649364	LY6G5C	TSS1500
552	cg19845249	Group_verifieddepressed_yes_ssri_yes	0.116882	0.976653	0.336033	-4.70954	0.0201226	0.97832	17	77819279
553	cg14670213	Group_verifieddepressed_yes_ssri_yes	-0.182482	-1.51153	0.140423	-4.38058	-0.0309639	0.97832	5	120400115
554	cg20000996	Group_verifieddepressed_yes_ssri_yes	-0.0832123	-1.11469	0.273247	-4.63652	-0.00278525	0.97832	17	38498480	RARA-AS1;RARA;RARA;RARA;RARA;RARA	Body;5'UTR;1stExon;Body;Body;Body
555	cg21946824	Group_verifieddepressed_yes_ssri_yes	0.259584	2.15793	0.0385078	-3.83924	0.0303114	0.97832	3	173116238	NLGN1	TSS200
556	cg22630361	Group_verifieddepressed_yes_ssri_yes	0.069405	1.1462	0.260172	-4.61865	0.0118008	0.97832	1	156391718	C1orf61;MIR9-1	5'UTR;TSS1500
557	cg08801887	Group_verifieddepressed_yes_ssri_yes	-0.238254	-1.65803	0.107038	-4.27024	-0.014841	0.97832	11	67811194	TCIRG1;TCIRG1	Body;Body
558	cg24495585	Group_verifieddepressed_yes_ssri_yes	0.308471	1.59935	0.119526	-4.31539	0.0526027	0.97832	4	56659985
559	cg14228592	Group_verifieddepressed_yes_ssri_yes	0.175557	1.36501	0.181729	-4.48267	0.0218872	0.97832	8	145639181	SLC39A4;SLC39A4	Body;Body
560	cg11395261	Group_verifieddepressed_yes_ssri_yes	-0.170194	-1.02491	0.313056	-4.68501	-0.0256573	0.97832	18	66525879	CCDC102B;CCDC102B	Body;Body
561	cg08830818	Group_verifieddepressed_yes_ssri_yes	-0.143175	-1.39847	0.171545	-4.4601	-0.023244	0.97832	3	122514143	HSPBAP1;DIRC2	TSS1500;1stExon
562	cg24430642	Group_verifieddepressed_yes_ssri_yes	-0.324199	-1.73269	0.0927358	-4.21102	-0.0281181	0.97832	22	50528746	MOV10L1;MOV10L1;MOV10L1;MOV10L1	Body;1stExon;5'UTR;Body
563	cg17462381	Group_verifieddepressed_yes_ssri_yes	0.137885	1.02374	0.313599	-4.68561	0.00677879	0.97832	3	132441365	NCRNA00119;NPHP3	Body;TSS200
564	cg06063903	Group_verifieddepressed_yes_ssri_yes	0.261395	1.46834	0.151729	-4.41155	0.0197925	0.97832	1	40783063	COL9A2	TSS200
565	cg05564836	Group_verifieddepressed_yes_ssri_yes	-0.196589	-1.37434	0.178842	-4.47642	-0.0327752	0.97832	15	28016641	OCA2	Body
566	cg02924487	Group_verifieddepressed_yes_ssri_yes	-0.0703645	-1.01293	0.318658	-4.6912	-0.0121744	0.97832	1	3649344	TP73;TP73;TP73;TP73	Body;Body;3'UTR;3'UTR
567	cg16929354	Group_verifieddepressed_yes_ssri_yes	0.323283	2.14908	0.0392583	-3.84751	0.00552187	0.97832	21	34915386	SON;SON;GART;SON;SON;GART;GART;GART	1stExon;5'UTR;TSS200;5'UTR;1stExon;TSS200;TSS1500;TSS1500
568	cg06802522	Group_verifieddepressed_yes_ssri_yes	0.125505	0.937476	0.355504	-4.72867	0.00337539	0.97832	8	124173231
569	cg07044013	Group_verifieddepressed_yes_ssri_yes	-0.262493	-1.05892	0.297528	-4.66707	-0.0368589	0.97832	11	20618651
570	cg13206530	Group_verifieddepressed_yes_ssri_yes	-0.337426	-1.86417	0.0714513	-4.10208	-0.0553087	0.97832	18	35148483
571	cg20914464	Group_verifieddepressed_yes_ssri_yes	-0.13547	-0.983854	0.332534	-4.70595	-0.00913205	0.97832	18	31803674	NOL4	TSS1500
572	cg17006413	Group_verifieddepressed_yes_ssri_yes	-0.145189	-0.967682	0.340428	-4.71399	-0.0147644	0.97832	1	942451
573	cg19796261	Group_verifieddepressed_yes_ssri_yes	-0.306027	-1.81343	0.079111	-4.14481	-0.0364003	0.97832	7	121946871	FEZF1-AS1	Body
574	cg22744368	Group_verifieddepressed_yes_ssri_yes	0.108929	1.03532	0.308246	-4.67957	0.00326777	0.97832	20	61273372	SLCO4A1	TSS1500
575	cg25416067	Group_verifieddepressed_yes_ssri_yes	-0.239114	-1.18428	0.244985	-4.59646	-0.041849	0.97832	17	75315667	SEPT9;SEPT9;SEPT9;SEPT9	5'UTR;5'UTR;Body;1stExon
576	cg18136423	Group_verifieddepressed_yes_ssri_yes	0.135182	1.03198	0.309784	-4.68132	0.00149108	0.97832	6	42531902	UBR2	TSS200
577	cg12548057	Group_verifieddepressed_yes_ssri_yes	0.107734	0.95624	0.346087	-4.7196	0.0116547	0.97832	7	73389660
578	cg24924221	Group_verifieddepressed_yes_ssri_yes	-0.0780246	-0.943713	0.352355	-4.72567	-0.012231	0.97832	8	22856702	RHOBTB2;RHOBTB2;RHOBTB2	Body;TSS1500;Body
579	cg07599366	Group_verifieddepressed_yes_ssri_yes	-0.21111	-2.42204	0.0212475	-3.58309	-0.0357979	0.97832	16	89033692	CBFA2T3	Body
580	cg07779653	Group_verifieddepressed_yes_ssri_yes	-0.462197	-2.16805	0.0376646	-3.82974	-0.0770519	0.97832	16	65610659	LOC283867	TSS1500
581	cg09892426	Group_verifieddepressed_yes_ssri_yes	-0.806924	-2.42999	0.0208593	-3.57512	-0.0376419	0.97832	1	241587493
582	cg12655375	Group_verifieddepressed_yes_ssri_yes	0.10198	0.994779	0.327273	-4.70045	0.00590729	0.97832	6	35286360	DEF6	Body
583	cg07414984	Group_verifieddepressed_yes_ssri_yes	0.242402	1.92668	0.0628983	-4.04832	0.00441079	0.97832	11	93517374	MED17	TSS200
584	cg12009606	Group_verifieddepressed_yes_ssri_yes	0.19705	1.41195	0.167571	-4.45089	0.00500551	0.97832	19	6737691	GPR108;GPR108	TSS1500;TSS200
585	cg07592361	Group_verifieddepressed_yes_ssri_yes	0.764552	1.33775	0.190366	-4.50071	0.0996107	0.97832	2	241496830	ANKMY1;ANKMY1	5'UTR;5'UTR
586	cg15270318	Group_verifieddepressed_yes_ssri_yes	-0.0793498	-1.06431	0.295116	-4.66418	-0.00325076	0.97832	1	247242197	ZNF670;ZNF670;ZNF670-ZNF695	TSS200;TSS200;TSS200
587	cg09282500	Group_verifieddepressed_yes_ssri_yes	0.231999	1.5749	0.12507	-4.33383	0.00784643	0.97832	20	56136078	PCK1	TSS200
588	cg13473894	Group_verifieddepressed_yes_ssri_yes	0.108523	1.34042	0.189506	-4.49896	0.015555	0.97832	10	13771383	FRMD4A	Body
589	cg12993807	Group_verifieddepressed_yes_ssri_yes	0.128892	1.03576	0.308041	-4.67934	0.0199261	0.97832	5	1075045	SLC12A7	Body
590	cg27491759	Group_verifieddepressed_yes_ssri_yes	0.351549	1.10279	0.278308	-4.64316	0.0171751	0.97832	10	131988874
591	cg07310671	Group_verifieddepressed_yes_ssri_yes	0.12316	1.26625	0.214523	-4.54656	0.0210912	0.97832	16	85253980
592	cg02437119	Group_verifieddepressed_yes_ssri_yes	0.25006	1.57341	0.125414	-4.33494	0.00533697	0.97832	4	6785192	KIAA0232;KIAA0232	5'UTR;5'UTR
593	cg14196208	Group_verifieddepressed_yes_ssri_yes	-0.139575	-1.56945	0.126335	-4.33791	-0.00600361	0.97832	9	127020110	NEK6;NEK6;NEK6;NEK6	TSS200;TSS200;TSS1500;Body
594	cg17386213	Group_verifieddepressed_yes_ssri_yes	0.292726	2.11512	0.042262	-3.87909	0.049008	0.97832	6	108488335	NR2E1	Body
595	cg01234678	Group_verifieddepressed_yes_ssri_yes	-0.0923083	-1.05572	0.298965	-4.66878	-0.0154653	0.97832	10	44341979
596	cg06148468	Group_verifieddepressed_yes_ssri_yes	0.201105	1.23373	0.226249	-4.56671	0.0275122	0.97832	4	738115	PCGF3	Body
597	cg05911136	Group_verifieddepressed_yes_ssri_yes	-0.264555	-1.71062	0.0967861	-4.22873	-0.0166092	0.97832	5	177824	PLEKHG4B	Body
598	cg15865827	Group_verifieddepressed_yes_ssri_yes	-0.188371	-1.05231	0.300502	-4.6706	-0.032112	0.97832	18	23713838	PSMA8;PSMA8;PSMA8;PSMA8;PSMA8;PSMA8	5'UTR;1stExon;5'UTR;1stExon;1stExon;5'UTR
599	cg15823461	Group_verifieddepressed_yes_ssri_yes	0.25986	2.47749	0.018673	-3.52726	0.00907997	0.97832	11	60699566	TMEM132A;TMEM132A	Body;Body
600	cg09841884	Group_verifieddepressed_yes_ssri_yes	0.176279	1.8308	0.0764138	-4.13028	0.00463371	0.97832	4	16504379	LDB2;LDB2	Body;3'UTR
601	cg01687558	Group_verifieddepressed_yes_ssri_yes	0.116872	1.22775	0.228454	-4.57036	0.0155597	0.97832	7	5647786
602	cg02801583	Group_verifieddepressed_yes_ssri_yes	-0.120143	-1.29101	0.205907	-4.53093	-0.00391922	0.97832	22	45809602	RIBC2;SMC1B;RIBC2	5'UTR;TSS200;1stExon
603	cg24836506	Group_verifieddepressed_yes_ssri_yes	0.150726	1.30607	0.200798	-4.52129	0.0249375	0.97832	12	14133205	GRIN2B	TSS200
604	cg05862114	Group_verifieddepressed_yes_ssri_yes	0.116332	1.3753	0.178548	-4.47578	0.0187649	0.97832	7	130132259	MEST;MEST;MESTIT1;MEST	5'UTR;5'UTR;TSS1500;Body
605	cg18857021	Group_verifieddepressed_yes_ssri_yes	0.204531	1.681	0.102456	-4.25223	0.00747919	0.97832	5	53606705	ARL15	TSS1500
606	cg17243193	Group_verifieddepressed_yes_ssri_yes	0.308075	2.44609	0.0200931	-3.55894	0.00882736	0.97832	1	47974278
607	cg27260867	Group_verifieddepressed_yes_ssri_yes	0.213443	1.17545	0.248447	-4.60166	0.0281233	0.97832	13	112984840
608	cg19295951	Group_verifieddepressed_yes_ssri_yes	0.074009	1.19277	0.241689	-4.59143	0.00112258	0.97832	15	45421998	DUOX1;DUOX1;DUOXA1;DUOXA1	TSS200;TSS200;1stExon;5'UTR
609	cg13851144	Group_verifieddepressed_yes_ssri_yes	-0.0966865	-0.956592	0.345912	-4.71943	-0.00219707	0.97832	1	6239475	CHD5	Body
610	cg04777683	Group_verifieddepressed_yes_ssri_yes	0.089825	1.49885	0.14367	-4.38974	0.00229914	0.97832	1	185286462	IVNS1ABP	TSS200
611	cg10109876	Group_verifieddepressed_yes_ssri_yes	-0.310851	-1.91149	0.0648908	-4.0615	-0.0142998	0.97832	10	61122470	FAM13C;FAM13C;FAM13C;FAM13C;FAM13C	TSS200;TSS200;1stExon;5'UTR;TSS200
612	cg14732699	Group_verifieddepressed_yes_ssri_yes	0.156111	1.23795	0.224701	-4.56412	0.00545015	0.97832	8	128750039	MYC	Body
613	cg07747661	Group_verifieddepressed_yes_ssri_yes	-0.156771	-1.5317	0.13538	-4.36586	-0.019085	0.97832	11	125106135	PKNOX2	5'UTR
614	cg03610228	Group_verifieddepressed_yes_ssri_yes	0.0884632	1.12895	0.267275	-4.62849	0.0147929	0.97832	10	21799395
615	cg20487366	Group_verifieddepressed_yes_ssri_yes	-0.139966	-1.34544	0.187898	-4.49565	-0.00559564	0.97832	17	75136973	SEC14L1;SEC14L1;SEC14L1;SEC14L1	TSS200;TSS200;TSS200;TSS200
616	cg10858327	Group_verifieddepressed_yes_ssri_yes	-0.193344	-1.88303	0.068772	-4.086	-0.00356151	0.97832	4	106702	ZNF718	Body
617	cg00465198	Group_verifieddepressed_yes_ssri_yes	0.13256	1.23128	0.227149	-4.5682	0.00569358	0.97832	10	97807225	CCNJ;CCNJ;CCNJ	Body;Body;Body
618	cg03074872	Group_verifieddepressed_yes_ssri_yes	0.153652	1.14621	0.260167	-4.61864	0.0052374	0.97832	20	45035404	ELMO2;ELMO2	TSS200;TSS200
619	cg26354228	Group_verifieddepressed_yes_ssri_yes	-0.0768618	-1.1143	0.273414	-4.63674	-0.00176204	0.97832	1	29213635	EPB41;EPB41;EPB41;EPB41;EPB41;EPB41;EPB41;EPB41;EPB41;EPB41	1stExon;5'UTR;5'UTR;1stExon;5'UTR;5'UTR;5'UTR;1stExon;1stExon;1stExon
620	cg07243941	Group_verifieddepressed_yes_ssri_yes	0.234303	1.43849	0.159961	-4.43253	0.0104842	0.97832	4	47840162	CORIN	TSS200
621	cg25194055	Group_verifieddepressed_yes_ssri_yes	0.0700955	1.13641	0.264184	-4.62425	0.00118363	0.97832	17	8125180	C17orf44	Body
622	cg26251429	Group_verifieddepressed_yes_ssri_yes	0.0873971	0.917519	0.365703	-4.73813	0.00858333	0.97832	2	28113398	BRE;BRE;BRE;RBKS;BRE;LOC100302650;BRE	TSS200;TSS200;TSS200;TSS200;TSS200;Body;TSS200
623	cg24109273	Group_verifieddepressed_yes_ssri_yes	0.144894	1.78354	0.0839429	-4.16958	0.00406841	0.97832	6	43484729	YIPF3;POLR1C;POLR1C	TSS200;TSS200;TSS200
624	cg21229570	Group_verifieddepressed_yes_ssri_yes	0.308157	1.29506	0.204522	-4.52834	0.0394051	0.97832	12	115124768
625	cg22524657	Group_verifieddepressed_yes_ssri_yes	0.17137	1.1425	0.261685	-4.62077	0.00433089	0.97832	1	47999163
626	cg23182880	Group_verifieddepressed_yes_ssri_yes	0.168785	1.2061	0.23658	-4.58346	0.0146491	0.97832	11	64374653	NRXN2;NRXN2;NRXN2	3'UTR;3'UTR;3'UTR
627	cg18007858	Group_verifieddepressed_yes_ssri_yes	0.245732	2.2456	0.0317332	-3.75611	0.0128255	0.97832	2	131044806
628	cg05024291	Group_verifieddepressed_yes_ssri_yes	-0.224644	-1.01506	0.317656	-4.6901	-0.0234605	0.97832	2	71576622	ZNF638;ZNF638	Body;Body
629	cg12920180	Group_verifieddepressed_yes_ssri_yes	-0.209261	-1.6567	0.107311	-4.27128	-0.00256427	0.97832	14	31344444	COCH;COCH	Body;Body
630	cg20468058	Group_verifieddepressed_yes_ssri_yes	0.32747	0.960233	0.344105	-4.71765	0.043041	0.97832	19	18885858	CRTC1;CRTC1	Body;Body
631	cg06438489	Group_verifieddepressed_yes_ssri_yes	0.138966	1.19218	0.241918	-4.59178	0.0174839	0.97832	15	86244167	AKAP13;AKAP13;AKAP13	Body;Body;Body
632	cg19047868	Group_verifieddepressed_yes_ssri_yes	-0.145786	-1.14766	0.259576	-4.61781	-0.0127707	0.97832	17	46669485	LOC404266;HOXB5;LOC404266;LOC404266;LOC404266	TSS200;3'UTR;Body;TSS200;Body
633	cg19944840	Group_verifieddepressed_yes_ssri_yes	0.210265	1.35106	0.186108	-4.49194	0.0291854	0.97832	14	101531905	MIR369;MIR410;MIR656	TSS200;TSS1500;TSS1500
634	cg06490988	Group_verifieddepressed_yes_ssri_yes	0.247554	1.15851	0.255189	-4.61155	0.0336463	0.97832	3	128212001	GATA2;GATA2	5'UTR;1stExon
635	cg24812936	Group_verifieddepressed_yes_ssri_yes	-0.19544	-1.33028	0.192788	-4.5056	-0.00392516	0.97832	6	43477751	C6orf154;C6orf154	5'UTR;1stExon
636	cg05184377	Group_verifieddepressed_yes_ssri_yes	0.302065	1.8384	0.0752582	-4.12389	0.0370918	0.97832	10	50976646
637	cg17021396	Group_verifieddepressed_yes_ssri_yes	0.153644	0.958404	0.345012	-4.71854	0.00489299	0.97832	6	43255111	TTBK1	3'UTR
638	cg09731141	Group_verifieddepressed_yes_ssri_yes	-0.0639163	-0.906455	0.371439	-4.7433	-0.00113117	0.97832	2	202507362	ALS2CR4;ALS2CR4;ALS2CR4	5'UTR;1stExon;Body
639	cg03803935	Group_verifieddepressed_yes_ssri_yes	0.366928	1.01302	0.318613	-4.69115	0.0252326	0.97832	19	1275458	C19orf24	TSS200
640	cg09129395	Group_verifieddepressed_yes_ssri_yes	0.209493	1.39167	0.173577	-4.46473	0.0289075	0.97832	10	134850327
641	cg01521086	Group_verifieddepressed_yes_ssri_yes	0.15975	1.40777	0.168795	-4.45375	0.00588031	0.97832	19	2984055	TLE6;TLE6	5'UTR;Body
642	cg07351262	Group_verifieddepressed_yes_ssri_yes	-0.2473	-1.54862	0.131262	-4.3534	-0.0209259	0.97832	1	110198909	GSTM4;GSTM4;GSTM4;GSTM4;GSTM4	Body;1stExon;5'UTR;5'UTR;1stExon
643	cg14631218	Group_verifieddepressed_yes_ssri_yes	-0.167335	-1.21015	0.235045	-4.58103	-0.00624282	0.97832	9	139114561	QSOX2	Body
644	cg25975979	Group_verifieddepressed_yes_ssri_yes	0.336589	1.8782	0.0694502	-4.09013	0.00690829	0.97832	19	55898160	RPL28;RPL28;RPL28;RPL28;RPL28	3'UTR;Body;Body;Body;Body
645	cg10093679	Group_verifieddepressed_yes_ssri_yes	0.258298	1.67696	0.10325	-4.25542	0.00986646	0.97832	11	65482056	KAT5;KAT5;KAT5	Body;Body;Body
646	cg20441902	Group_verifieddepressed_yes_ssri_yes	-0.192185	-1.85425	0.0728979	-4.11051	-0.0176087	0.97832	19	49199029	FUT2;FUT2	TSS200;TSS200
647	cg27040104	Group_verifieddepressed_yes_ssri_yes	0.154337	1.48147	0.148217	-4.40221	0.0235768	0.97832	16	1384722	BAIAP3	1stExon
648	cg19426864	Group_verifieddepressed_yes_ssri_yes	0.202442	1.34019	0.189579	-4.4991	0.00268719	0.97832	17	1083357	ABR;ABR	TSS200;5'UTR
649	cg22886512	Group_verifieddepressed_yes_ssri_yes	-0.0772875	-0.946406	0.351001	-4.72437	-0.00160767	0.97832	19	8408083	KANK3	5'UTR
650	cg11844198	Group_verifieddepressed_yes_ssri_yes	0.143122	1.04362	0.304447	-4.67521	0.00523237	0.97832	4	154387428	KIAA0922;KIAA0922	TSS200;TSS200
651	cg21484940	Group_verifieddepressed_yes_ssri_yes	0.170136	1.58669	0.122371	-4.32496	0.0196548	0.97832	7	48129992	UPP1;UPP1	5'UTR;5'UTR
652	cg06846259	Group_verifieddepressed_yes_ssri_yes	-0.152307	-1.14774	0.259544	-4.61776	-0.0252094	0.97832	2	25384654	POMC;POMC	Body;Body
653	cg19976997	Group_verifieddepressed_yes_ssri_yes	-0.181817	-0.935276	0.356619	-4.72972	-0.0288142	0.97832	4	8263073
654	cg05799169	Group_verifieddepressed_yes_ssri_yes	0.221873	1.43034	0.162267	-4.4382	0.030589	0.97832	22	50721120	PLXNB2	Body
655	cg18754754	Group_verifieddepressed_yes_ssri_yes	0.169684	1.20333	0.237635	-4.58512	0.00810968	0.97832	3	179322761	MRPL47;MRPL47;NDUFB5	TSS1500;TSS1500;Body
656	cg10364115	Group_verifieddepressed_yes_ssri_yes	0.127958	1.39692	0.172008	-4.46116	0.0185067	0.97832	7	2560976	LFNG;LFNG;LFNG;LFNG	Body;Body;Body;Body
657	cg15261499	Group_verifieddepressed_yes_ssri_yes	0.129829	1.48939	0.146131	-4.39654	0.00189312	0.97832	6	147827943
658	cg13783764	Group_verifieddepressed_yes_ssri_yes	-0.227916	-0.947768	0.350318	-4.72371	-0.00604963	0.97832	9	138368691
659	cg20492680	Group_verifieddepressed_yes_ssri_yes	0.0781175	0.989811	0.329658	-4.70296	0.00310398	0.97832	2	99797538	MRPL30;MITD1	TSS200;TSS200
660	cg01854776	Group_verifieddepressed_yes_ssri_yes	0.189697	1.59925	0.119549	-4.31547	0.00324335	0.97832	2	235904366	SH3BP4	5'UTR
661	cg01428437	Group_verifieddepressed_yes_ssri_yes	-0.096281	-1.515	0.139545	-4.37805	-0.0139322	0.97832	1	1852164	TMEM52	TSS1500
662	cg19966787	Group_verifieddepressed_yes_ssri_yes	-0.853299	-2.15995	0.0383381	-3.83734	-0.0978622	0.97832	16	61952162	CDH8	Body
663	cg04822759	Group_verifieddepressed_yes_ssri_yes	-0.0682242	-1.14241	0.261723	-4.62083	-0.00128525	0.97832	7	149321775	ZNF767;ZNF767	Body;Body
664	cg05489661	Group_verifieddepressed_yes_ssri_yes	-0.0995293	-1.09036	0.283662	-4.65002	-0.0159975	0.97832	16	88975108	CBFA2T3;CBFA2T3	5'UTR;Body
665	cg01945840	Group_verifieddepressed_yes_ssri_yes	0.183383	1.08731	0.284983	-4.65169	0.0256125	0.97832	22	36013675	MB;MB;MB	TSS1500;TSS200;5'UTR
666	cg07724977	Group_verifieddepressed_yes_ssri_yes	0.46931	2.17238	0.0373094	-3.82567	0.0499367	0.97832	11	35441198	SLC1A2	TSS200
667	cg13362546	Group_verifieddepressed_yes_ssri_yes	0.25233	1.91777	0.0640611	-4.05606	0.0342906	0.97832	1	1102960	MIR200A;MIR429	TSS1500;TSS1500
668	cg25402979	Group_verifieddepressed_yes_ssri_yes	-0.33984	-2.16557	0.0378696	-3.83207	-0.0149061	0.97832	12	58068659
669	cg16855422	Group_verifieddepressed_yes_ssri_yes	0.192501	1.18527	0.2446	-4.59588	0.0155799	0.97832	11	63997982	DNAJC4	5'UTR
670	cg05202141	Group_verifieddepressed_yes_ssri_yes	0.224817	1.53719	0.134031	-4.36182	0.0190679	0.97832	7	73134565	STX1A;STX1A	TSS1500;TSS1500
671	cg18234145	Group_verifieddepressed_yes_ssri_yes	0.239612	0.961179	0.343636	-4.71718	0.0286963	0.97832	12	71833838	LGR5;LGR5	1stExon;5'UTR
672	cg01889070	Group_verifieddepressed_yes_ssri_yes	0.127498	1.44384	0.158461	-4.4288	0.0197471	0.97832	16	1349975
673	cg26041076	Group_verifieddepressed_yes_ssri_yes	0.104028	1.09669	0.280923	-4.64654	0.0034713	0.97832	17	236249
674	cg25280938	Group_verifieddepressed_yes_ssri_yes	0.139792	1.57035	0.126126	-4.33724	0.00957026	0.97832	7	6543803	GRID2IP	Body
675	cg14662585	Group_verifieddepressed_yes_ssri_yes	0.29285	1.58024	0.123842	-4.32982	0.0256759	0.97832	7	16890769
676	cg01973605	Group_verifieddepressed_yes_ssri_yes	-0.309729	-1.40785	0.168774	-4.4537	-0.0301656	0.97832	1	10815522	CASZ1;CASZ1	5'UTR;5'UTR
677	cg02061047	Group_verifieddepressed_yes_ssri_yes	0.106626	0.954952	0.346728	-4.72023	0.00598739	0.97832	16	46654691	SHCBP1	Body
678	cg19934500	Group_verifieddepressed_yes_ssri_yes	-0.593068	-1.47992	0.14863	-4.40332	-0.028538	0.97832	19	17597507	SLC27A1	Body
679	cg01392338	Group_verifieddepressed_yes_ssri_yes	0.26136	1.86217	0.0717414	-4.10379	0.00362086	0.97832	6	41888869	MED20;MED20;BYSL	1stExon;5'UTR;TSS200
680	cg24195814	Group_verifieddepressed_yes_ssri_yes	-0.306305	-0.944804	0.351807	-4.72515	-0.0301095	0.97832	10	43725156	RASGEF1A;RASGEF1A;RASGEF1A	1stExon;5'UTR;5'UTR
681	cg10861495	Group_verifieddepressed_yes_ssri_yes	-0.105328	-1.23386	0.226199	-4.56662	-0.002597	0.97832	15	34875937	GOLGA8B	TSS200
682	cg01289965	Group_verifieddepressed_yes_ssri_yes	0.265354	0.976207	0.336251	-4.70977	0.0181682	0.97832	21	43639928	ABCG1;ABCG1;ABCG1;ABCG1;ABCG1;ABCG1	Body;5'UTR;Body;Body;TSS200;Body
683	cg22487177	Group_verifieddepressed_yes_ssri_yes	-0.0606458	-1.02525	0.3129	-4.68483	-0.000904898	0.97832	18	33767386	MOCOS	TSS200
684	cg23310813	Group_verifieddepressed_yes_ssri_yes	-0.311564	-2.6214	0.0132677	-3.37945	-0.00599499	0.97832	11	47198055	ARFGAP2	Body
685	cg23935255	Group_verifieddepressed_yes_ssri_yes	-0.242167	-1.11898	0.27144	-4.63412	-0.0327767	0.97832	14	101492264	MIR758;MIR329-2;MIR329-1	TSS200;TSS1500;TSS1500
686	cg07317616	Group_verifieddepressed_yes_ssri_yes	-0.0857654	-0.95844	0.344994	-4.71852	-0.0106404	0.97832	17	80725061	TBCD	Body
687	cg07148645	Group_verifieddepressed_yes_ssri_yes	-0.289273	-1.11133	0.274669	-4.6384	-0.0125021	0.97832	1	7831318	VAMP3	TSS200
688	cg13144843	Group_verifieddepressed_yes_ssri_yes	-0.0757186	-1.52314	0.137502	-4.37213	-0.00142861	0.97832	3	174158740
689	cg22512163	Group_verifieddepressed_yes_ssri_yes	-0.291444	-3.1897	0.00317137	-2.76368	-0.0124547	0.97832	5	73205678	RGNEF	Body
690	cg23685416	Group_verifieddepressed_yes_ssri_yes	0.105326	1.32201	0.195494	-4.51098	0.00167972	0.97832	20	9049689	PLCB4	TSS200
691	cg06703092	Group_verifieddepressed_yes_ssri_yes	0.117416	1.10962	0.275394	-4.63936	0.00763086	0.97832	19	45943381
692	cg04592958	Group_verifieddepressed_yes_ssri_yes	0.102454	1.06086	0.296658	-4.66603	0.00132106	0.97832	19	5138093	KDM4B	Body
693	cg06522681	Group_verifieddepressed_yes_ssri_yes	-0.402854	-1.80423	0.0805732	-4.15247	-0.00824334	0.97832	19	15121596	CCDC105;CCDC105	5'UTR;1stExon
694	cg07900968	Group_verifieddepressed_yes_ssri_yes	0.0788631	1.54802	0.131408	-4.35384	0.00111209	0.97832	19	36909326	ZFP82	5'UTR
695	cg02842338	Group_verifieddepressed_yes_ssri_yes	0.0918685	0.93619	0.356156	-4.72928	0.00486127	0.97832	19	58296010
696	cg14689219	Group_verifieddepressed_yes_ssri_yes	0.0968846	1.01277	0.31873	-4.69128	0.00111689	0.97832	17	58217357
697	cg02074930	Group_verifieddepressed_yes_ssri_yes	0.166307	1.74605	0.0903538	-4.20022	0.00576836	0.97832	14	75423089	PGF	TSS1500
698	cg19730730	Group_verifieddepressed_yes_ssri_yes	0.211103	1.64392	0.109939	-4.28122	0.0218938	0.97832	13	111082301	COL4A2;COL4A2	ExonBnd;Body
699	cg05633190	Group_verifieddepressed_yes_ssri_yes	-0.131293	-1.11221	0.274296	-4.63791	-0.0112951	0.97832	21	35986746	RCAN1;RCAN1	Body;TSS200
700	cg13506653	Group_verifieddepressed_yes_ssri_yes	-0.302929	-1.01827	0.316153	-4.68845	-0.0174797	0.97832	4	54965863	GSX2	TSS1500
701	cg12620706	Group_verifieddepressed_yes_ssri_yes	-0.154074	-1.67486	0.103665	-4.25707	-0.0235336	0.97832	7	155917159
702	cg09758623	Group_verifieddepressed_yes_ssri_yes	0.112381	1.04713	0.302851	-4.67335	0.00281345	0.97832	20	18568477	DTD1	TSS200
703	cg11242791	Group_verifieddepressed_yes_ssri_yes	-0.327736	-1.3622	0.182604	-4.48454	-0.0254923	0.97832	19	10406958	ICAM5	Body
704	cg14421525	Group_verifieddepressed_yes_ssri_yes	-0.179115	-1.75496	0.0887941	-4.19298	-0.00195664	0.97832	6	16129218	MYLIP	TSS200
705	cg12149972	Group_verifieddepressed_yes_ssri_yes	0.27849	2.45068	0.0198796	-3.55433	0.00429796	0.97832	22	19435517	C22orf39;C22orf39;C22orf39;C22orf39	1stExon;5'UTR;5'UTR;1stExon
706	cg03149699	Group_verifieddepressed_yes_ssri_yes	-0.0945535	-1.49968	0.143454	-4.38914	-0.00108616	0.97832	12	42984093	PRICKLE1	TSS1500
707	cg26313599	Group_verifieddepressed_yes_ssri_yes	-0.0934745	-0.953217	0.347593	-4.72107	-0.0151029	0.97832	11	6291951	CCKBR	Body
708	cg12212829	Group_verifieddepressed_yes_ssri_yes	0.108727	1.31044	0.199333	-4.51848	0.00553274	0.97832	22	37252652
709	cg18628255	Group_verifieddepressed_yes_ssri_yes	0.114622	1.45621	0.155033	-4.42012	0.0183307	0.97832	7	44152333	AEBP1	Body
710	cg26010877	Group_verifieddepressed_yes_ssri_yes	0.0990455	1.03542	0.308197	-4.67952	0.0135627	0.97832	10	131213990
711	cg14972210	Group_verifieddepressed_yes_ssri_yes	0.207427	1.69286	0.100154	-4.24286	0.0120282	0.97832	10	106340238
712	cg17870484	Group_verifieddepressed_yes_ssri_yes	-0.236054	-1.23899	0.224318	-4.56348	-0.036616	0.97832	5	2515708
713	cg24623647	Group_verifieddepressed_yes_ssri_yes	-0.388715	-1.19125	0.242278	-4.59233	-0.0180078	0.97832	16	27214658	KDM8;KDM8	TSS200;TSS1500
714	cg24751717	Group_verifieddepressed_yes_ssri_yes	-0.105203	-1.36205	0.182652	-4.48464	-0.00277601	0.97832	17	4642944	ZMYND15;CXCL16;CXCL16;CXCL16;CXCL16;ZMYND15	TSS1500;1stExon;5'UTR;5'UTR;1stExon;TSS1500
715	cg10821610	Group_verifieddepressed_yes_ssri_yes	0.251997	1.33294	0.191923	-4.50386	0.0358641	0.97832	1	19052235	PAX7;PAX7;PAX7	Body;Body;Body
716	cg01537687	Group_verifieddepressed_yes_ssri_yes	0.119725	1.00649	0.321697	-4.6945	0.00356925	0.97832	16	27483282	GTF3C1	Body
717	cg17819665	Group_verifieddepressed_yes_ssri_yes	0.175495	1.15702	0.255788	-4.61241	0.00249094	0.97832	1	151736068	OAZ3;MRPL9;MRPL9;MRPL9;MRPL9;OAZ3;MRPL9	Body;1stExon;1stExon;5'UTR;5'UTR;Body;Body
718	cg09180070	Group_verifieddepressed_yes_ssri_yes	0.174771	1.1247	0.269042	-4.63089	0.0297783	0.97832	8	840321
719	cg04784519	Group_verifieddepressed_yes_ssri_yes	-0.132326	-0.9499	0.34925	-4.72268	-0.00883005	0.97832	16	854439	PRR25	TSS1500
720	cg02641983	Group_verifieddepressed_yes_ssri_yes	0.0547331	1.0977	0.28049	-4.64598	0.000915973	0.97832	15	40213280	GPR176	TSS200
721	cg18881778	Group_verifieddepressed_yes_ssri_yes	-0.139601	-1.30023	0.202766	-4.52503	-0.0210817	0.97832	12	120241287	CIT	Body
722	cg10239074	Group_verifieddepressed_yes_ssri_yes	-0.0965768	-1.0395	0.306327	-4.67738	-0.000953841	0.97832	2	111880006	BCL2L11;BCL2L11;BCL2L11	5'UTR;5'UTR;5'UTR
723	cg22442430	Group_verifieddepressed_yes_ssri_yes	0.156614	1.03717	0.307398	-4.67861	0.00866559	0.97832	1	25876626	LDLRAP1	Body
724	cg14490819	Group_verifieddepressed_yes_ssri_yes	0.445177	2.95602	0.00579568	-3.02201	0.043732	0.97832	4	9382765
725	cg21158502	Group_verifieddepressed_yes_ssri_yes	0.184509	1.14689	0.259892	-4.61825	0.00787735	0.97832	5	74348187
726	cg17322839	Group_verifieddepressed_yes_ssri_yes	0.311133	1.84705	0.0739618	-4.11659	0.016421	0.97832	9	100263444	TMOD1;TMOD1	TSS1500;TSS200
727	cg09414673	Group_verifieddepressed_yes_ssri_yes	-0.129767	-1.44043	0.159415	-4.43118	-0.0203116	0.97832	7	1022797	CYP2W1	TSS200
728	cg12124973	Group_verifieddepressed_yes_ssri_yes	0.122912	1.07472	0.290503	-4.65856	0.00734566	0.97832	12	120740010	SIRT4	TSS200
729	cg00437011	Group_verifieddepressed_yes_ssri_yes	0.300398	1.86832	0.0708545	-4.09856	0.0297309	0.97832	6	170566086	LOC154449	Body
730	cg22023784	Group_verifieddepressed_yes_ssri_yes	-0.0842578	-1.01796	0.316296	-4.68861	-0.00475648	0.97832	20	54933826	C20orf108	TSS200
731	cg10589673	Group_verifieddepressed_yes_ssri_yes	0.294561	1.94952	0.0600025	-4.02837	0.0118897	0.97832	7	7680871	RPA3	5'UTR
732	cg20690488	Group_verifieddepressed_yes_ssri_yes	0.102322	1.45358	0.155756	-4.42196	0.0174909	0.97832	1	60392328	CYP2J2	1stExon
733	cg24306430	Group_verifieddepressed_yes_ssri_yes	-0.0921172	-1.11128	0.27469	-4.63843	-0.00735017	0.97832	12	124590463
734	cg18457491	Group_verifieddepressed_yes_ssri_yes	-0.189918	-1.93988	0.0612106	-4.03681	-0.0202168	0.97832	10	104829517	CNNM2;CNNM2	Body;Body
735	cg02670123	Group_verifieddepressed_yes_ssri_yes	0.114684	1.24396	0.22251	-4.56042	0.00413991	0.97832	2	173330395	ITGA6;ITGA6	Body;Body
736	cg22588542	Group_verifieddepressed_yes_ssri_yes	-0.0827517	-0.964744	0.341875	-4.71543	-0.00386566	0.97832	2	228190772	MFF	TSS1500
737	cg25632853	Group_verifieddepressed_yes_ssri_yes	-0.137387	-1.01491	0.317726	-4.69018	-0.0102353	0.97832	15	73088954
738	cg11667683	Group_verifieddepressed_yes_ssri_yes	0.125626	1.09805	0.280339	-4.64578	0.0063608	0.97832	7	86781741	DMTF1;DMTF1;DMTF1;DMTF1;DMTF1;DMTF1;DMTF1	TSS200;1stExon;1stExon;5'UTR;5'UTR;Body;Body
739	cg03732020	Group_verifieddepressed_yes_ssri_yes	0.265088	1.5856	0.122618	-4.32579	0.0160941	0.97832	11	47282968	NR1H3;NR1H3;NR1H3	Body;Body;Body
740	cg12243597	Group_verifieddepressed_yes_ssri_yes	-0.626213	-1.68909	0.100881	-4.24585	-0.0571697	0.97832	12	62585877	FAM19A2;FAM19A2	5'UTR;1stExon
741	cg24904303	Group_verifieddepressed_yes_ssri_yes	0.247612	1.73073	0.0930901	-4.2126	0.00759701	0.97832	19	47617051	ZC3H4	TSS200
742	cg13330341	Group_verifieddepressed_yes_ssri_yes	-0.233444	-1.07202	0.291692	-4.66002	-0.0166427	0.97832	11	2292625	ASCL2	TSS1500
743	cg14739151	Group_verifieddepressed_yes_ssri_yes	-0.471717	-1.27204	0.212484	-4.54293	-0.0227972	0.97832	2	154728234	GALNT13	TSS200
744	cg17135675	Group_verifieddepressed_yes_ssri_yes	-0.239	-1.44132	0.159166	-4.43056	-0.0065189	0.97832	10	820027
745	cg10054256	Group_verifieddepressed_yes_ssri_yes	-0.170526	-1.62178	0.114618	-4.29828	-0.0243499	0.97832	9	4152723	GLIS3;GLIS3	TSS1500;Body
746	cg19803194	Group_verifieddepressed_yes_ssri_yes	0.236863	1.26256	0.215831	-4.54887	0.0328799	0.97832	7	158155733	PTPRN2;PTPRN2;PTPRN2	Body;Body;Body
747	cg06768177	Group_verifieddepressed_yes_ssri_yes	-0.114712	-1.22066	0.231095	-4.57468	-0.0168341	0.97832	5	58335472	PDE4D;PDE4D;PDE4D;PDE4D;PDE4D;PDE4D;PDE4D;PDE4D	TSS200;TSS200;Body;Body;Body;Body;Body;Body
748	cg08687515	Group_verifieddepressed_yes_ssri_yes	-0.13102	-0.94884	0.349781	-4.7232	-0.00185756	0.97832	19	58661962	ZNF329	5'UTR
749	cg07475117	Group_verifieddepressed_yes_ssri_yes	-0.188939	-1.0363	0.307793	-4.67906	-0.0296515	0.97832	3	174095077
750	cg25625951	Group_verifieddepressed_yes_ssri_yes	-0.134115	-1.18799	0.243539	-4.59426	-0.00641879	0.97832	22	38381518	SOX10	TSS1500
751	cg22199969	Group_verifieddepressed_yes_ssri_yes	-0.389797	-1.67318	0.103996	-4.25838	-0.0357701	0.97832	2	233323840	ALPI	Body
752	cg04424721	Group_verifieddepressed_yes_ssri_yes	0.223868	1.59921	0.119557	-4.3155	0.033999	0.97832	11	46342365	CREB3L1	3'UTR
753	cg23546619	Group_verifieddepressed_yes_ssri_yes	0.189619	1.45252	0.156048	-4.42271	0.0132145	0.97832	17	58755368	BCAS3;BCAS3	5'UTR;5'UTR
754	cg07333715	Group_verifieddepressed_yes_ssri_yes	-0.323453	-1.74387	0.0907386	-4.20198	-0.039842	0.97832	11	2292691	ASCL2	TSS1500
755	cg01243246	Group_verifieddepressed_yes_ssri_yes	0.144531	1.70624	0.0976085	-4.23223	0.00420269	0.97832	11	124823843	CCDC15	TSS200
756	cg25589956	Group_verifieddepressed_yes_ssri_yes	0.164012	1.09298	0.282524	-4.64858	0.00382207	0.97832	3	186545102
757	cg05969038	Group_verifieddepressed_yes_ssri_yes	-0.228242	-1.1452	0.260582	-4.61922	-0.0363484	0.97832	7	213500	FAM20C	Body
758	cg24167975	Group_verifieddepressed_yes_ssri_yes	0.0772232	1.17851	0.247245	-4.59987	0.00191732	0.97832	12	125473719	DHX37	TSS200
759	cg21503301	Group_verifieddepressed_yes_ssri_yes	-0.0721165	-1.17696	0.247853	-4.60078	-0.00163829	0.97832	1	948814	ISG15	TSS200
760	cg13705556	Group_verifieddepressed_yes_ssri_yes	-0.117216	-1.61688	0.115676	-4.30204	-0.0202065	0.97832	19	4058760	ZBTB7A	5'UTR
761	cg15564000	Group_verifieddepressed_yes_ssri_yes	-0.078514	-1.17534	0.248492	-4.60173	-0.0122739	0.97832	1	115003633	TRIM33;TRIM33	Body;Body
762	cg10019916	Group_verifieddepressed_yes_ssri_yes	0.216775	1.53166	0.135388	-4.36589	0.013793	0.97832	1	228196376	WNT3A	Body
763	cg02751631	Group_verifieddepressed_yes_ssri_yes	-0.0912981	-1.5129	0.140076	-4.37958	-0.00198395	0.97832	6	52535846	TMEM14A	TSS200
764	cg18355869	Group_verifieddepressed_yes_ssri_yes	0.122728	1.11732	0.272137	-4.63505	0.00164758	0.97832	19	55897121	RPL28;RPL28;RPL28;RPL28;RPL28	TSS200;TSS200;TSS200;TSS200;TSS200
765	cg23414361	Group_verifieddepressed_yes_ssri_yes	0.240338	1.23993	0.223976	-4.5629	0.00706376	0.97832	17	70643687	SLC39A11;SLC39A11	3'UTR;3'UTR
766	cg07231955	Group_verifieddepressed_yes_ssri_yes	0.750801	1.51259	0.140154	-4.37981	0.0617695	0.97832	3	169386507
767	cg23909834	Group_verifieddepressed_yes_ssri_yes	0.126229	1.27924	0.209968	-4.53839	0.0122693	0.97832	20	45838906	ZMYND8;ZMYND8;ZMYND8	3'UTR;3'UTR;3'UTR
768	cg08337959	Group_verifieddepressed_yes_ssri_yes	0.119064	1.15238	0.257662	-4.61509	0.0188767	0.97832	11	1948933	TNNT3;TNNT3;TNNT3;TNNT3	Body;Body;Body;Body
769	cg05504270	Group_verifieddepressed_yes_ssri_yes	-0.215422	-1.0928	0.282604	-4.64868	-0.00756575	0.97832	16	72130759	DHX38	Body
770	cg22030181	Group_verifieddepressed_yes_ssri_yes	-0.160136	-1.55629	0.129431	-4.34772	-0.0083423	0.97832	8	1922165	KBTBD11	5'UTR
771	cg01842608	Group_verifieddepressed_yes_ssri_yes	-0.144733	-1.56299	0.127846	-4.34273	-0.0246935	0.97832	19	54415946	CACNG7	TSS200
772	cg12834774	Group_verifieddepressed_yes_ssri_yes	-0.0880949	-0.976082	0.336312	-4.70983	-0.0146376	0.97832	5	1154848
773	cg10117834	Group_verifieddepressed_yes_ssri_yes	-0.0668914	-0.978611	0.33508	-4.70857	-0.00119062	0.97832	16	69166316	CHTF8;CHTF8;CIRH1A;CHTF8;CHTF8	5'UTR;Body;TSS200;TSS1500;5'UTR
774	cg19463247	Group_verifieddepressed_yes_ssri_yes	-0.109877	-0.934414	0.357056	-4.73013	-0.00479751	0.97832	12	6644460	GAPDH;GAPDH;GAPDH;GAPDH;GAPDH	Body;Body;Body;1stExon;5'UTR
775	cg08569979	Group_verifieddepressed_yes_ssri_yes	0.262812	1.99217	0.0549022	-3.99069	0.0192096	0.97832	13	41053715	LOC646982;LOC646982;LOC646982	Body;Body;Body
776	cg01566592	Group_verifieddepressed_yes_ssri_yes	-0.147189	-0.907535	0.370877	-4.7428	-0.0221511	0.97832	8	104512858	RIMS2	TSS200
777	cg02937313	Group_verifieddepressed_yes_ssri_yes	0.235243	1.31964	0.196277	-4.51253	0.0329573	0.97832	8	42698971	THAP1;THAP1	TSS1500;TSS1500
778	cg11795222	Group_verifieddepressed_yes_ssri_yes	0.134068	0.922957	0.362906	-4.73557	0.0226096	0.97832	14	101924858
779	cg15423199	Group_verifieddepressed_yes_ssri_yes	0.0843856	1.22701	0.228729	-4.57081	0.00253039	0.97832	8	97274566	MTERFD1;PTDSS1	TSS1500;Body
780	cg13268374	Group_verifieddepressed_yes_ssri_yes	0.240208	1.70573	0.0977046	-4.23263	0.00860563	0.97832	6	33282313	TAPBP;TAPBP;ZBTB22;ZBTB22;TAPBP	TSS200;TSS200;3'UTR;3'UTR;TSS200
781	cg00597107	Group_verifieddepressed_yes_ssri_yes	0.184145	1.55186	0.130487	-4.351	0.0235174	0.97832	7	1094802	GPR146;GPR146;GPR146;C7orf50;C7orf50;C7orf50	5'UTR;TSS200;TSS200;Body;Body;Body
782	cg25456186	Group_verifieddepressed_yes_ssri_yes	0.149862	1.21622	0.232755	-4.57736	0.0264044	0.97832	3	108837069	MORC1	TSS200
783	cg26991296	Group_verifieddepressed_yes_ssri_yes	-0.189435	-1.67555	0.103529	-4.25653	-0.00795728	0.97832	17	20841833
784	cg17986444	Group_verifieddepressed_yes_ssri_yes	-0.128941	-1.72868	0.0934617	-4.21425	-0.0205174	0.97832	20	57414745	GNAS;GNAS-AS1	TSS200;Body
785	cg08387815	Group_verifieddepressed_yes_ssri_yes	0.0569891	0.936279	0.35611	-4.72924	0.00127379	0.97832	7	100081505	C7orf51	TSS200
786	cg07795402	Group_verifieddepressed_yes_ssri_yes	-0.215204	-2.08632	0.0449663	-3.90562	-0.0369727	0.97832	1	2938954	ACTRT2	1stExon
787	cg11276053	Group_verifieddepressed_yes_ssri_yes	0.377557	1.47781	0.149191	-4.40482	0.0306859	0.97832	19	46307734	RSPH6A	Body
788	cg11315500	Group_verifieddepressed_yes_ssri_yes	-0.0653364	-1.02191	0.314453	-4.68656	-0.00108213	0.97832	17	54991500	TRIM25	TSS200
789	cg25736251	Group_verifieddepressed_yes_ssri_yes	0.186127	1.39383	0.172931	-4.46326	0.0225158	0.97832	3	61235869	FHIT;FHIT	5'UTR;5'UTR
790	cg00390484	Group_verifieddepressed_yes_ssri_yes	0.158771	0.961848	0.343305	-4.71686	0.015795	0.97832	22	20019695	C22orf25;MIR185	5'UTR;TSS1500
791	cg01011910	Group_verifieddepressed_yes_ssri_yes	-0.0911252	-1.45674	0.154886	-4.41974	-0.00268579	0.97832	19	13906174	ZSWIM4	TSS200
792	cg04467162	Group_verifieddepressed_yes_ssri_yes	1.01521	2.72331	0.0103589	-3.27245	0.111215	0.97832	3	128764824
793	cg05903872	Group_verifieddepressed_yes_ssri_yes	-0.153288	-1.37886	0.177458	-4.47338	-0.00956332	0.97832	10	697901	DIP2C;C10orf108;C10orf108	Body;Body;Body
794	cg14006181	Group_verifieddepressed_yes_ssri_yes	-0.287814	-2.20163	0.0349846	-3.79805	-0.0446488	0.97832	14	29254942	C14orf23	Body
795	cg26224354	Group_verifieddepressed_yes_ssri_yes	-0.21012	-1.69894	0.0989901	-4.23804	-0.0356898	0.97832	7	1096374	C7orf50;C7orf50;GPR146;C7orf50	Body;Body;TSS1500;Body
796	cg01250563	Group_verifieddepressed_yes_ssri_yes	-0.413878	-2.29067	0.0286848	-3.71261	-0.047774	0.97832	15	24142935
797	cg18308877	Group_verifieddepressed_yes_ssri_yes	-0.212754	-1.13025	0.266734	-4.62775	-0.011478	0.97832	10	313813
798	cg26848011	Group_verifieddepressed_yes_ssri_yes	-0.414892	-2.42539	0.021083	-3.57973	-0.0597063	0.97832	10	101990206	CHUK	TSS1500
799	cg07021777	Group_verifieddepressed_yes_ssri_yes	-0.233711	-1.38795	0.174697	-4.46725	-0.0106146	0.97832	4	88312416	HSD17B11;HSD17B11	1stExon;5'UTR
800	cg06159404	Group_verifieddepressed_yes_ssri_yes	-0.196612	-0.939887	0.354284	-4.72751	-0.0323201	0.97832	10	43846376
801	cg00490648	Group_verifieddepressed_yes_ssri_yes	0.0973372	0.996562	0.32642	-4.69955	0.0135918	0.97832	16	83863902
802	cg19441779	Group_verifieddepressed_yes_ssri_yes	-0.0986673	-1.66249	0.106136	-4.26676	-0.00218674	0.97832	19	633625	POLRMT	TSS200
803	cg05364750	Group_verifieddepressed_yes_ssri_yes	0.160786	1.60625	0.118	-4.31015	0.027344	0.97832	7	106301660	FLJ36031	TSS200
804	cg26126181	Group_verifieddepressed_yes_ssri_yes	-0.147992	-1.54938	0.131081	-4.35284	-0.023452	0.97832	5	6347990
805	cg11734845	Group_verifieddepressed_yes_ssri_yes	-0.243286	-1.03196	0.309794	-4.68133	-0.0332482	0.97832	8	1553864	DLGAP2	Body
806	cg05848863	Group_verifieddepressed_yes_ssri_yes	-0.176304	-1.45516	0.155322	-4.42086	-0.00159535	0.97832	7	16794078	TSPAN13	Body
807	cg14872952	Group_verifieddepressed_yes_ssri_yes	-0.189404	-1.24198	0.223228	-4.56164	-0.0330905	0.97832	4	4867164
808	cg12045294	Group_verifieddepressed_yes_ssri_yes	-0.280565	-0.99173	0.328736	-4.70199	-0.00515181	0.97832	17	78518616	RPTOR;RPTOR	TSS200;TSS200
809	cg00480264	Group_verifieddepressed_yes_ssri_yes	-0.223965	-1.47237	0.150643	-4.40868	-0.0357006	0.97832	8	57026542	MOS	TSS200
810	cg02237540	Group_verifieddepressed_yes_ssri_yes	0.0907669	1.00928	0.320378	-4.69307	0.0149729	0.97832	4	619865	PDE6B;PDE6B	1stExon;1stExon
811	cg22549986	Group_verifieddepressed_yes_ssri_yes	0.0675692	1.11677	0.272372	-4.63536	0.0010422	0.97832	12	1640392
812	cg11497952	Group_verifieddepressed_yes_ssri_yes	-0.257253	-1.27728	0.210651	-4.53963	-0.0114579	0.97832	4	185940969	HELT	Body
813	cg00059024	Group_verifieddepressed_yes_ssri_yes	0.141202	2.33134	0.0261629	-3.67294	0.00355381	0.97832	15	90233617	WDR93;PEX11A	TSS1500;Body
814	cg10503284	Group_verifieddepressed_yes_ssri_yes	-0.0579613	-1.09656	0.280982	-4.64661	-0.00133367	0.97832	14	24021020
815	cg17083411	Group_verifieddepressed_yes_ssri_yes	-0.0770919	-1.40014	0.171048	-4.45896	-0.00147625	0.97832	1	203274503	BTG2	TSS200
816	cg11388673	Group_verifieddepressed_yes_ssri_yes	0.361368	1.88997	0.0678074	-4.08005	0.0418351	0.97832	8	144371779
817	cg26891924	Group_verifieddepressed_yes_ssri_yes	-0.106067	-1.41068	0.167944	-4.45176	-0.00357951	0.97832	10	8374400
818	cg11240755	Group_verifieddepressed_yes_ssri_yes	0.144012	1.17587	0.248282	-4.60142	0.00628569	0.97832	1	26147348	FAM54B;FAM54B;FAM54B;FAM54B;LOC646471;FAM54B	1stExon;5'UTR;5'UTR;5'UTR;Body;5'UTR
819	cg00894222	Group_verifieddepressed_yes_ssri_yes	0.0808741	1.52945	0.135934	-4.36751	0.00140487	0.97832	16	68344997	PRMT7;PRMT7;SLC7A6OS	5'UTR;1stExon;TSS200
820	cg16686451	Group_verifieddepressed_yes_ssri_yes	-0.138134	-1.38931	0.174287	-4.46633	-0.00241972	0.97832	15	66585804	DIS3L;DIS3L	5'UTR;TSS200
821	cg23042510	Group_verifieddepressed_yes_ssri_yes	-0.163744	-1.11311	0.273915	-4.63741	-0.00239821	0.97832	10	131757695	EBF3	Body
822	cg13677741	Group_verifieddepressed_yes_ssri_yes	0.15733	1.49262	0.145286	-4.39422	0.00977011	0.97832	1	236031096	LYST	TSS1500
823	cg07142010	Group_verifieddepressed_yes_ssri_yes	0.113954	0.903707	0.372873	-4.74457	0.0140123	0.97832	1	21901166	ALPL;ALPL	Body;Body
824	cg14304817	Group_verifieddepressed_yes_ssri_yes	0.401277	1.69297	0.100132	-4.24277	0.0157866	0.97832	11	89867911	NAALAD2;NAALAD2	5'UTR;1stExon
825	cg02814719	Group_verifieddepressed_yes_ssri_yes	-0.295088	-2.35282	0.0249137	-3.65183	-0.00879298	0.97832	22	24200184	SLC2A11;SLC2A11;SLC2A11;SLC2A11	1stExon;5'UTR;Body;Body
826	cg16914989	Group_verifieddepressed_yes_ssri_yes	-0.0765848	-1.22339	0.230074	-4.57301	-0.00224499	0.97832	6	30881764	GTF2H4;VARS2;VARS2;VARS2	3'UTR;TSS1500;TSS1500;TSS1500
827	cg24425854	Group_verifieddepressed_yes_ssri_yes	-0.125481	-1.07312	0.291209	-4.65943	-0.013691	0.97832	9	34376917	KIAA1161	TSS200
828	cg10881128	Group_verifieddepressed_yes_ssri_yes	0.120153	0.909144	0.37004	-4.74205	0.0143358	0.97832	1	44031826	PTPRF;PTPRF	Body;Body
829	cg15736734	Group_verifieddepressed_yes_ssri_yes	-0.305057	-1.65628	0.107395	-4.27161	-0.0442	0.97832	8	43404214
830	cg25083618	Group_verifieddepressed_yes_ssri_yes	-0.257091	-2.52363	0.0167519	-3.48031	-0.0338268	0.97832	10	94820988	CYP26C1	TSS200
831	cg17220933	Group_verifieddepressed_yes_ssri_yes	-0.115048	-0.963826	0.342328	-4.71589	-0.00615417	0.97832	1	206729613	RASSF5;RASSF5;RASSF5	Body;TSS1500;Body
832	cg07916101	Group_verifieddepressed_yes_ssri_yes	0.383911	1.75177	0.0893497	-4.19557	0.0202188	0.97832	1	26491047
833	cg04807108	Group_verifieddepressed_yes_ssri_yes	-0.211152	-1.58119	0.123624	-4.3291	-0.0162419	0.97832	15	78697933
834	cg18779601	Group_verifieddepressed_yes_ssri_yes	0.363199	1.52064	0.138127	-4.37395	0.0373953	0.97832	5	175792176	ARL10	TSS1500
835	cg20870512	Group_verifieddepressed_yes_ssri_yes	-0.18527	-1.20023	0.238819	-4.58698	-0.0051225	0.97832	7	1272515	UNCX	TSS200
836	cg07106881	Group_verifieddepressed_yes_ssri_yes	-0.166495	-1.10579	0.277023	-4.64149	-0.00589186	0.97832	4	1004554	FGFRL1;FGFRL1	TSS1500;TSS1500
837	cg25648436	Group_verifieddepressed_yes_ssri_yes	-0.190621	-1.23247	0.226711	-4.56748	-0.0299539	0.97832	19	58554527	ZSCAN1	Body
838	cg04865659	Group_verifieddepressed_yes_ssri_yes	0.122445	1.28249	0.208842	-4.53634	0.00770679	0.97832	15	90771840	SEMA4B;SEMA4B	Body;Body
839	cg23997263	Group_verifieddepressed_yes_ssri_yes	-0.198146	-1.27664	0.210873	-4.54003	-0.0200651	0.97832	6	96462814	FUT9	TSS1500
840	cg01268824	Group_verifieddepressed_yes_ssri_yes	-0.198129	-1.08382	0.286506	-4.6536	-0.0224191	0.97832	19	58220818	ZNF154	TSS1500
841	cg13334285	Group_verifieddepressed_yes_ssri_yes	0.169314	1.04691	0.302951	-4.67347	0.00758979	0.97832	7	27779610	TAX1BP1;TAX1BP1	TSS200;TSS200
842	cg22685226	Group_verifieddepressed_yes_ssri_yes	0.0964805	1.88892	0.0679524	-4.08095	0.00121521	0.97832	1	143743939	LOC100286793;FLJ39739	Body;Body
843	cg24113266	Group_verifieddepressed_yes_ssri_yes	-0.178378	-1.33294	0.191922	-4.50386	-0.0293626	0.97832	7	98122011
844	cg22364200	Group_verifieddepressed_yes_ssri_yes	-0.254775	-1.51743	0.138931	-4.37628	-0.0200742	0.97832	12	58068745
845	cg20931867	Group_verifieddepressed_yes_ssri_yes	0.31788	1.64013	0.110729	-4.28415	0.0394129	0.97832	4	152684351
846	cg23071186	Group_verifieddepressed_yes_ssri_yes	-0.279438	-1.99736	0.0543088	-3.98607	-0.0469397	0.97832	19	6669849	TNFSF14;TNFSF14	Body;Body
847	cg09615620	Group_verifieddepressed_yes_ssri_yes	0.461792	1.83761	0.075378	-4.12455	0.0225924	0.97832	16	28891270	ATP2A1;ATP2A1	Body;Body
848	cg02229607	Group_verifieddepressed_yes_ssri_yes	-0.24794	-1.87686	0.0696393	-4.09128	-0.0147299	0.97832	7	2759813
849	cg14725924	Group_verifieddepressed_yes_ssri_yes	0.180774	1.57329	0.125443	-4.33504	0.0293605	0.97832	5	6411956
850	cg17564775	Group_verifieddepressed_yes_ssri_yes	-0.0610589	-1.07651	0.28971	-4.65759	-0.00114206	0.97832	5	127873106	FBN2	1stExon
851	cg23080985	Group_verifieddepressed_yes_ssri_yes	0.20511	1.4829	0.147838	-4.40118	0.0207248	0.97832	19	6373627	ALKBH7	Body
852	cg12884704	Group_verifieddepressed_yes_ssri_yes	0.191748	1.21366	0.23372	-4.57891	0.00963223	0.97832	6	3118854	BPHL;BPHL;BPHL;BPHL	TSS200;TSS200;TSS200;TSS200
853	cg15590007	Group_verifieddepressed_yes_ssri_yes	-0.30176	-2.0815	0.0454335	-3.91003	-0.0329211	0.97832	10	45870220	ALOX5	Body
854	cg03703707	Group_verifieddepressed_yes_ssri_yes	0.151348	1.32476	0.194592	-4.5092	0.0108664	0.97832	15	49255496	SHC4;SHC4	5'UTR;1stExon
855	cg09313665	Group_verifieddepressed_yes_ssri_yes	0.296312	2.31329	0.0272561	-3.69059	0.00932562	0.97832	17	1132945
856	cg23685759	Group_verifieddepressed_yes_ssri_yes	0.217596	0.985053	0.331954	-4.70535	0.0168081	0.97832	10	98945131	SLIT1	Body
857	cg08367465	Group_verifieddepressed_yes_ssri_yes	-0.108242	-1.57208	0.125724	-4.33594	-0.0123511	0.97832	17	79687612	SLC25A10	3'UTR
858	cg11244076	Group_verifieddepressed_yes_ssri_yes	0.0810753	1.07257	0.29145	-4.65972	0.00790803	0.97832	1	205498319	CDK18;CDK18;CDK18	Body;Body;Body
859	cg24697925	Group_verifieddepressed_yes_ssri_yes	-0.101056	-0.911913	0.368603	-4.74076	-0.0160204	0.97832	19	1782411	ATP8B3	3'UTR
860	cg20560283	Group_verifieddepressed_yes_ssri_yes	-0.313232	-1.87287	0.070205	-4.09468	-0.0531704	0.97832	15	67228949
861	cg01361068	Group_verifieddepressed_yes_ssri_yes	0.316764	2.28947	0.028762	-3.71377	0.0510045	0.97832	15	100889683	FLJ42289;FLJ42289	Body;Body
862	cg04346539	Group_verifieddepressed_yes_ssri_yes	0.0721193	1.07527	0.290259	-4.65826	0.00141586	0.97832	12	56211543	ORMDL2;SARNP;SARNP;SARNP	TSS1500;TSS200;TSS200;TSS200
863	cg09516144	Group_verifieddepressed_yes_ssri_yes	-0.338629	-1.01227	0.318967	-4.69154	-0.0175712	0.97832	16	15982637	C16orf63	TSS200
864	cg01546248	Group_verifieddepressed_yes_ssri_yes	0.194644	1.91172	0.0648605	-4.0613	0.00264788	0.97832	22	31477006	SMTN;SMTN;SMTN	TSS1500;TSS1500;TSS1500
865	cg21898246	Group_verifieddepressed_yes_ssri_yes	0.197987	1.37152	0.179709	-4.47831	0.00569232	0.97832	20	18568511	DTD1	TSS200
866	cg14509967	Group_verifieddepressed_yes_ssri_yes	0.177356	1.74378	0.0907543	-4.20206	0.0303325	0.97832	17	46679135	LOC404266;LOC404266;LOC404266;LOC404266;HOXB6;LOC404266	Body;Body;Body;Body;5'UTR;Body
867	cg21814870	Group_verifieddepressed_yes_ssri_yes	0.240387	1.33459	0.191386	-4.50278	0.0193571	0.97832	4	62383240	LPHN3	Body
868	cg14087051	Group_verifieddepressed_yes_ssri_yes	0.0975201	1.59708	0.120032	-4.31711	0.00184267	0.97832	9	34126687	DCAF12;DCAF12	1stExon;5'UTR
869	cg05127440	Group_verifieddepressed_yes_ssri_yes	-0.198961	-2.13231	0.040717	-3.86314	-0.0115418	0.97832	1	226737766	C1orf95	Body
870	cg12986228	Group_verifieddepressed_yes_ssri_yes	-0.108919	-1.41704	0.166091	-4.44739	-0.00296796	0.97832	2	171785563	GORASP2;GORASP2;GORASP2	5'UTR;1stExon;5'UTR
871	cg00141447	Group_verifieddepressed_yes_ssri_yes	0.0906378	1.23758	0.224834	-4.56434	0.0151083	0.97832	13	113544658
872	cg13235654	Group_verifieddepressed_yes_ssri_yes	0.273698	1.62038	0.114921	-4.29936	0.0198648	0.97832	2	201936351	NDUFB3;NDUFB3;FAM126B;FAM126B	TSS200;TSS200;1stExon;5'UTR
873	cg24487076	Group_verifieddepressed_yes_ssri_yes	0.53911	3.05657	0.00448152	-2.91158	0.0175524	0.97832	10	23983496	KIAA1217	TSS200
874	cg00801636	Group_verifieddepressed_yes_ssri_yes	-0.0804923	-1.12693	0.268112	-4.62963	-0.00116668	0.97832	14	105956369	C14orf80;C14orf80;C14orf80	TSS1500;TSS1500;TSS200
875	cg13378934	Group_verifieddepressed_yes_ssri_yes	0.184271	1.3314	0.192423	-4.50487	0.0211046	0.97832	19	47910580	MEIS3;MEIS3	Body;Body
876	cg10411388	Group_verifieddepressed_yes_ssri_yes	0.239557	2.13725	0.0402829	-3.85855	0.00330918	0.97832	6	33422426	ZBTB9;ZBTB9	5'UTR;1stExon
877	cg26840726	Group_verifieddepressed_yes_ssri_yes	0.208847	1.25992	0.216767	-4.55052	0.0242153	0.97832	18	47018253	SNORD58A;RPL17;SNORD58B;RPL17	TSS1500;5'UTR;TSS200;5'UTR
878	cg22747643	Group_verifieddepressed_yes_ssri_yes	0.0771771	1.05101	0.301093	-4.67129	0.00239546	0.97832	7	1499391	MICALL2	TSS1500
879	cg05258214	Group_verifieddepressed_yes_ssri_yes	-0.297778	-1.85178	0.0732607	-4.11259	-0.010116	0.97832	6	31939584	DOM3Z;STK19;STK19;STK19	5'UTR;TSS200;Body;TSS200
880	cg13045134	Group_verifieddepressed_yes_ssri_yes	0.173257	1.1059	0.276978	-4.64143	0.0183481	0.97832	8	103741780
881	cg23498445	Group_verifieddepressed_yes_ssri_yes	0.161584	1.37508	0.178614	-4.47592	0.0126996	0.97832	22	18527557
882	cg09130077	Group_verifieddepressed_yes_ssri_yes	0.30908	1.09946	0.279733	-4.64501	0.00937946	0.97832	17	46810702
883	cg19305696	Group_verifieddepressed_yes_ssri_yes	-0.355621	-1.56465	0.127457	-4.34149	-0.0227783	0.97832	8	144336415	ZFP41	3'UTR
884	cg11721177	Group_verifieddepressed_yes_ssri_yes	0.34029	2.22621	0.0331324	-3.77467	0.0462268	0.97832	1	22919873	EPHA8	Body
885	cg09642740	Group_verifieddepressed_yes_ssri_yes	0.124006	1.15975	0.254691	-4.61083	0.0165695	0.97832	8	130995990
886	cg03967182	Group_verifieddepressed_yes_ssri_yes	0.158926	1.09051	0.283594	-4.64994	0.00507577	0.97832	16	68119192	NFATC3;NFATC3;NFATC3;NFATC3	TSS200;TSS200;TSS200;TSS200
887	cg00008004	Group_verifieddepressed_yes_ssri_yes	0.294474	1.61511	0.116061	-4.30339	0.0165351	0.97832	1	153756119
888	cg00996083	Group_verifieddepressed_yes_ssri_yes	-0.0779929	-1.17657	0.248006	-4.60101	-0.00253595	0.97832	9	130953725	CIZ1;CIZ1;CIZ1;CIZ1;CIZ1;CIZ1;CIZ1;CIZ1;CIZ1;CIZ1;CIZ1	5'UTR;5'UTR;5'UTR;5'UTR;1stExon;1stExon;1stExon;1stExon;5'UTR;5'UTR;Body
889	cg04591650	Group_verifieddepressed_yes_ssri_yes	0.0842445	1.16726	0.251691	-4.60646	0.0144033	0.97832	16	85214676
890	cg00665827	Group_verifieddepressed_yes_ssri_yes	-0.120487	-1.0724	0.291527	-4.65982	-0.0184808	0.97832	1	7293835	CAMTA1	Body
891	cg27264249	Group_verifieddepressed_yes_ssri_yes	-0.433514	-2.4408	0.0203419	-3.56426	-0.0525305	0.97832	3	2141686	CNTN4	TSS1500
892	cg24754987	Group_verifieddepressed_yes_ssri_yes	-0.062988	-1.08062	0.287906	-4.65535	-0.000955381	0.97832	5	138739873	SPATA24	TSS200
893	cg10799055	Group_verifieddepressed_yes_ssri_yes	-0.0819623	-1.26158	0.216178	-4.54948	-0.00282876	0.97832	6	27725188
894	cg11099006	Group_verifieddepressed_yes_ssri_yes	0.227491	1.08252	0.287073	-4.65431	0.0117742	0.97832	17	79860645	NPB	3'UTR
895	cg04924511	Group_verifieddepressed_yes_ssri_yes	0.130192	1.16815	0.251336	-4.60594	0.0193946	0.97832	3	10334731	GHRLOS;GHRL;GHRL;GHRLOS;GHRLOS;GHRL;GHRL;GHRL;GHRL;GHRL;GHRLOS;GHRL;GHRL;GHRL	Body;TSS200;TSS200;Body;Body;TSS200;TSS200;TSS200;TSS200;TSS200;Body;TSS200;TSS200;TSS200
896	cg14935271	Group_verifieddepressed_yes_ssri_yes	-0.0590264	-0.999687	0.324928	-4.69797	-0.00127169	0.97832	12	80084019	PAWR	Body
897	cg12581547	Group_verifieddepressed_yes_ssri_yes	-0.407316	-1.47481	0.149991	-4.40696	-0.0442723	0.97832	1	62657689
898	cg17337668	Group_verifieddepressed_yes_ssri_yes	-0.11133	-1.05312	0.300138	-4.67017	-0.0177401	0.97832	17	36863216	MLLT6	Body
899	cg24315049	Group_verifieddepressed_yes_ssri_yes	-0.238459	-1.41316	0.167217	-4.45005	-0.0300482	0.97832	1	1871963
900	cg12656020	Group_verifieddepressed_yes_ssri_yes	0.152283	0.921627	0.363588	-4.7362	0.0166856	0.97832	1	91185028
901	cg25433496	Group_verifieddepressed_yes_ssri_yes	-0.121291	-1.06685	0.293988	-4.66282	-0.0153618	0.97832	17	293505	FAM101B	Body
902	cg04324308	Group_verifieddepressed_yes_ssri_yes	-0.290721	-1.05397	0.299755	-4.66972	-0.00901673	0.97832	2	228028741	COL4A3;COL4A4;COL4A3;COL4A4;COL4A3;COL4A3	TSS1500;5'UTR;TSS1500;1stExon;TSS1500;TSS1500
903	cg15614119	Group_verifieddepressed_yes_ssri_yes	0.224244	1.03086	0.310301	-4.68191	0.0193059	0.97832	2	11925153	LPIN1	Body
904	cg15278374	Group_verifieddepressed_yes_ssri_yes	-0.268845	-1.10613	0.276878	-4.6413	-0.0122103	0.97832	12	131576088	GPR133	Body
905	cg12990591	Group_verifieddepressed_yes_ssri_yes	-0.156578	-2.0321	0.0504753	-3.95493	-0.004432	0.97832	4	2757781	TNIP2;TNIP2	1stExon;TSS200
906	cg05690644	Group_verifieddepressed_yes_ssri_yes	0.245882	2.14763	0.0393833	-3.84887	0.0387824	0.97832	8	97158015	GDF6	Body
907	cg15544650	Group_verifieddepressed_yes_ssri_yes	-0.125709	-0.935199	0.356658	-4.72976	-0.0147528	0.97832	1	224544612	CNIH4;CNIH4	5'UTR;1stExon
908	cg10473821	Group_verifieddepressed_yes_ssri_yes	-0.150853	-1.08953	0.284022	-4.65048	-0.00446082	0.97832	17	80894243	TBCD	Body
909	cg24301192	Group_verifieddepressed_yes_ssri_yes	0.139309	0.975178	0.336753	-4.71028	0.0177105	0.97832	12	117318416	HRK	3'UTR
910	cg10406526	Group_verifieddepressed_yes_ssri_yes	-0.226666	-1.54198	0.132865	-4.3583	-0.0362071	0.97832	19	1051079	ABCA7	Body
911	cg09991306	Group_verifieddepressed_yes_ssri_yes	-0.515627	-2.75102	0.00967773	-3.24306	-0.0847683	0.97832	2	241975140	SNED1	Body
912	cg09210519	Group_verifieddepressed_yes_ssri_yes	0.099711	0.915824	0.366579	-4.73893	0.00391024	0.97832	10	105452352	SH3PXD2A	Body
913	cg09291834	Group_verifieddepressed_yes_ssri_yes	-0.0903496	-1.31896	0.1965	-4.51296	-0.00273057	0.97832	15	39873260	THBS1	TSS200
914	cg12500857	Group_verifieddepressed_yes_ssri_yes	0.166251	1.26356	0.215474	-4.54824	0.011898	0.97832	7	73645930	RFC2;RFC2	3'UTR;3'UTR
915	cg25859670	Group_verifieddepressed_yes_ssri_yes	-0.382468	-1.7896	0.0829438	-4.16458	-0.0368572	0.97832	11	132031417	NTM;NTM;NTM;NTM	Body;Body;Body;Body
916	cg19903298	Group_verifieddepressed_yes_ssri_yes	0.131201	1.26756	0.21406	-4.54574	0.00687384	0.97832	1	3659644	KIAA0495	3'UTR
917	cg22557409	Group_verifieddepressed_yes_ssri_yes	0.154096	0.909754	0.369723	-4.74177	0.0148532	0.97832	19	2256468	JSRP1	TSS200
918	cg24827726	Group_verifieddepressed_yes_ssri_yes	0.177346	1.67008	0.104614	-4.26082	0.00839542	0.97832	3	14581937	GRIP2	Body
919	cg26492712	Group_verifieddepressed_yes_ssri_yes	0.0906214	0.979102	0.334841	-4.70833	0.0129311	0.97832	21	46825004	COL18A1	TSS200
920	cg06316553	Group_verifieddepressed_yes_ssri_yes	0.129575	1.41627	0.166313	-4.44792	0.00617576	0.97832	1	200639278	DDX59	TSS200
921	cg14580667	Group_verifieddepressed_yes_ssri_yes	0.0978321	1.19956	0.239077	-4.58738	0.0167779	0.97832	14	77737685	NGB	TSS200
922	cg01128642	Group_verifieddepressed_yes_ssri_yes	0.293062	1.78132	0.0843107	-4.1714	0.0412792	0.97832	2	19558808	OSR1	TSS1500
923	cg26058965	Group_verifieddepressed_yes_ssri_yes	0.235707	2.13625	0.0403704	-3.85948	0.0110786	0.97832	1	28559558	DNAJC8	TSS200
924	cg11893698	Group_verifieddepressed_yes_ssri_yes	0.126587	1.3395	0.189802	-4.49956	0.0214849	0.97832	8	143463667	TSNARE1	5'UTR
925	cg13356540	Group_verifieddepressed_yes_ssri_yes	-0.144086	-1.17137	0.250059	-4.60405	-0.0219074	0.97832	1	7449057	CAMTA1	Body
926	cg26644764	Group_verifieddepressed_yes_ssri_yes	-0.0816442	-1.12988	0.266886	-4.62796	-0.00274228	0.97832	7	87849153	SRI;SRI	Body;Body
927	cg02408775	Group_verifieddepressed_yes_ssri_yes	0.35014	2.35346	0.0248775	-3.6512	0.0536049	0.97832	12	48206848	HDAC7;HDAC7	Body;Body
928	cg05943975	Group_verifieddepressed_yes_ssri_yes	0.127896	1.11951	0.271219	-4.63382	0.00138322	0.97832	12	121124913	MLEC	TSS200
929	cg10317283	Group_verifieddepressed_yes_ssri_yes	-0.135878	-1.2548	0.218596	-4.5537	-0.0211878	0.97832	8	1105655
930	cg06026548	Group_verifieddepressed_yes_ssri_yes	0.142671	1.02527	0.312889	-4.68482	0.0144706	0.97832	3	184529869	VPS8;VPS8	TSS200;TSS200
931	cg19902797	Group_verifieddepressed_yes_ssri_yes	-0.110306	-1.39288	0.173216	-4.46391	-0.00571128	0.97832	3	52008990	ABHD14A;ABHD14A-ACY1;ABHD14B;ABHD14B;ABHD14B	TSS200;TSS200;TSS1500;TSS1500;TSS1500
932	cg18825927	Group_verifieddepressed_yes_ssri_yes	0.0904103	1.01088	0.319623	-4.69225	0.00185818	0.97832	11	67211308	CORO1B;CORO1B	TSS200;TSS1500
933	cg04401986	Group_verifieddepressed_yes_ssri_yes	-0.478013	-2.51509	0.0170931	-3.48903	-0.0666092	0.97832	4	81189927	FGF5;FGF5	Body;Body
934	cg04045089	Group_verifieddepressed_yes_ssri_yes	-0.109169	-1.264	0.21532	-4.54797	-0.00789577	0.97832	16	21170107	DNAH3;TMEM159	Body;5'UTR
935	cg18595835	Group_verifieddepressed_yes_ssri_yes	0.0465641	1.04364	0.304435	-4.67519	0.0010066	0.97832	3	12598824	MKRN2	Body
936	cg22200633	Group_verifieddepressed_yes_ssri_yes	0.281592	1.96727	0.0578321	-4.01276	0.0444101	0.97832	11	6651263	DCHS1	Body
937	cg16646298	Group_verifieddepressed_yes_ssri_yes	-0.293436	-1.75793	0.0882779	-4.19056	-0.0474053	0.97832	6	30698987	FLOT1	Body
938	cg02880444	Group_verifieddepressed_yes_ssri_yes	-0.274224	-1.00961	0.320221	-4.6929	-0.0171869	0.97832	17	29860851	RAB11FIP4	3'UTR
939	cg07832903	Group_verifieddepressed_yes_ssri_yes	0.146589	0.954655	0.346876	-4.72037	0.00280299	0.97832	10	69644926	SIRT1;SIRT1	TSS200;Body
940	cg21940655	Group_verifieddepressed_yes_ssri_yes	-0.345167	-3.38706	0.00188013	-2.54162	-0.0442025	0.97832	7	2106691	MAD1L1;MAD1L1;MAD1L1	Body;Body;Body
941	cg18763089	Group_verifieddepressed_yes_ssri_yes	-0.181114	-1.44823	0.157237	-4.42572	-0.0250763	0.97832	1	1683738	NADK	3'UTR
942	cg25075135	Group_verifieddepressed_yes_ssri_yes	-0.294736	-1.89988	0.0664514	-4.07153	-0.0437467	0.97832	6	136847410	MAP7;MAP7;MAP7;MAP7;MAP7;MAP7;MAP7;MAP7;MAP7	5'UTR;TSS200;TSS200;TSS200;Body;Body;Body;5'UTR;5'UTR
943	cg25948690	Group_verifieddepressed_yes_ssri_yes	-0.0966078	-1.44055	0.159381	-4.43109	-0.0164619	0.97832	12	4554596	FGF6	1stExon
944	cg00824018	Group_verifieddepressed_yes_ssri_yes	0.386278	1.45453	0.155495	-4.4213	0.0210248	0.97832	10	105037661	INA	1stExon
945	cg05854114	Group_verifieddepressed_yes_ssri_yes	-0.157977	-1.18742	0.243763	-4.5946	-0.00296481	0.97832	12	77719408
946	cg20264566	Group_verifieddepressed_yes_ssri_yes	0.202014	1.92308	0.0633664	-4.05145	0.0216091	0.97832	11	10316295	SBF2	TSS1500
947	cg25137365	Group_verifieddepressed_yes_ssri_yes	-0.237576	-1.38469	0.175684	-4.46945	-0.00566054	0.97832	4	10089904	WDR1;WDR1	Body;Body
948	cg16413687	Group_verifieddepressed_yes_ssri_yes	0.169957	1.15636	0.256057	-4.61279	0.0270187	0.97832	12	85672623	ALX1	TSS1500
949	cg03256884	Group_verifieddepressed_yes_ssri_yes	-0.130406	-1.57268	0.125585	-4.33549	-0.00361799	0.97832	15	32162729
950	cg10849676	Group_verifieddepressed_yes_ssri_yes	0.195869	1.79128	0.0826673	-4.16319	0.0044297	0.97832	19	6739624	TRIP10;TRIP10;TRIP10;TRIP10	TSS200;TSS200;TSS200;TSS200
951	cg15388895	Group_verifieddepressed_yes_ssri_yes	-0.504168	-1.51074	0.140622	-4.38114	-0.0245637	0.97832	19	49955167	ALDH16A1;ALDH16A1;PIH1D1	TSS1500;TSS1500;TSS200
952	cg20690714	Group_verifieddepressed_yes_ssri_yes	-0.395358	-1.74143	0.0911716	-4.20396	-0.0169503	0.97832	17	76446851	DNAH17	Body
953	cg19891609	Group_verifieddepressed_yes_ssri_yes	-0.416021	-0.962182	0.34314	-4.71669	-0.00755374	0.97832	9	5041513	JAK2	Body
954	cg19857564	Group_verifieddepressed_yes_ssri_yes	0.117986	1.60931	0.117327	-4.30782	0.00511972	0.97832	1	92545888	BTBD8;BTBD8	1stExon;5'UTR
955	cg07906351	Group_verifieddepressed_yes_ssri_yes	0.0554263	0.97018	0.3392	-4.71275	0.0009561	0.97832	3	98620635	DCBLD2	TSS200
956	cg06993715	Group_verifieddepressed_yes_ssri_yes	-0.117668	-1.41931	0.165432	-4.44582	-0.00468058	0.97832	16	69345386	VPS4A;VPS4A	5'UTR;1stExon
957	cg17111463	Group_verifieddepressed_yes_ssri_yes	0.172927	1.20331	0.237642	-4.58513	0.0140883	0.97832	16	11498716
958	cg24922129	Group_verifieddepressed_yes_ssri_yes	0.170875	1.02079	0.314973	-4.68714	0.011	0.97832	11	129242530
959	cg05441233	Group_verifieddepressed_yes_ssri_yes	-0.0573188	-0.948517	0.349943	-4.72335	-0.00100553	0.97832	3	9834304	TADA3;TADA3;ARPC4;TADA3;TADA3;ARPC4;ARPC4;ARPC4;ARPC4	5'UTR;1stExon;1stExon;1stExon;5'UTR;5'UTR;5'UTR;1stExon;5'UTR
960	cg22116290	Group_verifieddepressed_yes_ssri_yes	0.171288	0.938216	0.35513	-4.72831	0.00852112	0.97832	16	68481968	SMPD3	5'UTR
961	cg06102954	Group_verifieddepressed_yes_ssri_yes	0.198524	0.970579	0.339004	-4.71256	0.0166036	0.97832	21	42741788	MX2	5'UTR
962	cg09469302	Group_verifieddepressed_yes_ssri_yes	0.0990242	1.11293	0.273991	-4.63751	0.00925859	0.97832	3	107723196
963	cg22272840	Group_verifieddepressed_yes_ssri_yes	0.108946	1.02386	0.313542	-4.68555	0.0167831	0.97832	8	10586882	SOX7	Body
964	cg08274589	Group_verifieddepressed_yes_ssri_yes	-0.241853	-0.981946	0.333459	-4.70691	-0.0223415	0.97832	15	45492927	SHF;SHF	5'UTR;1stExon
965	cg00518386	Group_verifieddepressed_yes_ssri_yes	-0.344195	-0.983311	0.332798	-4.70622	-0.0195321	0.97832	16	10276984	GRIN2A;GRIN2A;GRIN2A	TSS1500;TSS1500;TSS1500
966	cg11630554	Group_verifieddepressed_yes_ssri_yes	-0.113193	-1.70501	0.0978394	-4.2332	-0.00178426	0.97832	4	165878136	TRIM61;C4orf39;C4orf39	Body;1stExon;5'UTR
967	cg18819818	Group_verifieddepressed_yes_ssri_yes	0.0824574	1.5559	0.129523	-4.348	0.00170256	0.97832	10	89623004	PTEN;KILLIN;KILLIN	TSS200;1stExon;5'UTR
968	cg09258813	Group_verifieddepressed_yes_ssri_yes	0.549624	1.13962	0.262866	-4.62242	0.018438	0.97832	8	37823409	ADRB3	1stExon
969	cg02504716	Group_verifieddepressed_yes_ssri_yes	0.172675	1.08649	0.285342	-4.65215	0.00591447	0.97832	11	124071642
970	cg22020194	Group_verifieddepressed_yes_ssri_yes	0.0687703	1.12407	0.269305	-4.63125	0.000750363	0.97832	11	45307911	SYT13	TSS200
971	cg18934441	Group_verifieddepressed_yes_ssri_yes	-0.465006	-2.31216	0.0273262	-3.6917	-0.0644975	0.97832	7	155918617
972	cg17891820	Group_verifieddepressed_yes_ssri_yes	0.145181	1.2678	0.213977	-4.54559	0.00348559	0.97832	4	55524400	KIT;KIT	Body;Body
973	cg14883717	Group_verifieddepressed_yes_ssri_yes	-0.109979	-1.62809	0.113269	-4.29344	-0.00229105	0.97832	13	80915447	SPRY2	TSS1500
974	cg14924160	Group_verifieddepressed_yes_ssri_yes	-0.161353	-1.1806	0.246424	-4.59863	-0.0151168	0.97832	13	41496235	SUGT1L1	TSS1500
975	cg06035616	Group_verifieddepressed_yes_ssri_yes	0.718525	1.90309	0.0660162	-4.06876	0.0622134	0.97832	16	2653306	LOC652276	TSS200
976	cg15916781	Group_verifieddepressed_yes_ssri_yes	0.170571	1.42546	0.163662	-4.44158	0.00692096	0.97832	12	64798014	XPOT	TSS200
977	cg11842610	Group_verifieddepressed_yes_ssri_yes	-0.416992	-1.88404	0.068631	-4.08513	-0.0313527	0.97832	10	118033762	GFRA1;GFRA1	TSS1500;TSS1500
978	cg26664797	Group_verifieddepressed_yes_ssri_yes	0.15903	1.31593	0.197503	-4.51493	0.00470907	0.97832	5	158527458	EBF1	TSS1500
979	cg05707386	Group_verifieddepressed_yes_ssri_yes	0.111017	1.76077	0.0877893	-4.18825	0.00278307	0.97832	7	92157135	PEX1;C7orf64	Body;TSS1500
980	cg26161170	Group_verifieddepressed_yes_ssri_yes	0.163705	1.10673	0.276625	-4.64097	0.00591367	0.97832	6	30313174	RPP21	Body
981	cg04437966	Group_verifieddepressed_yes_ssri_yes	0.161532	1.68579	0.101519	-4.24845	0.00471761	0.97832	5	60954562	FLJ37543	Body
982	cg10194812	Group_verifieddepressed_yes_ssri_yes	0.197197	1.23835	0.224555	-4.56387	0.00712021	0.97832	10	95360612	RBP4	Body
983	cg24882192	Group_verifieddepressed_yes_ssri_yes	0.204588	1.27271	0.212249	-4.54251	0.0159675	0.97832	2	128366324	MYO7B	Body
984	cg06401021	Group_verifieddepressed_yes_ssri_yes	-0.121538	-1.56285	0.12788	-4.34283	-0.00233818	0.97832	6	55443868	HMGCLL1;HMGCLL1;HMGCLL1;HMGCLL1	1stExon;5'UTR;1stExon;5'UTR
985	cg02157552	Group_verifieddepressed_yes_ssri_yes	-0.320126	-1.6972	0.0993208	-4.23941	-0.00944043	0.97832	19	37096106	ZNF382;ZNF382;ZNF529;ZNF529;ZNF529;ZNF529;ZNF529	TSS200;TSS200;1stExon;1stExon;5'UTR;5'UTR;Body
986	cg14183313	Group_verifieddepressed_yes_ssri_yes	0.384875	1.69907	0.0989659	-4.23794	0.0453545	0.97832	9	130007677
987	cg13400188	Group_verifieddepressed_yes_ssri_yes	0.0896555	1.607	0.117834	-4.30958	0.00171145	0.97832	8	142138543	DENND3	TSS200
988	cg23573638	Group_verifieddepressed_yes_ssri_yes	0.118112	0.906792	0.371264	-4.74314	0.0107887	0.97832	4	184908254	STOX2	Body
989	cg22203547	Group_verifieddepressed_yes_ssri_yes	-0.269271	-1.86206	0.0717567	-4.10388	-0.021258	0.97832	5	145717010
990	cg05288071	Group_verifieddepressed_yes_ssri_yes	-0.159055	-1.21477	0.233303	-4.57824	-0.0106482	0.97832	19	7712539	STXBP2;STXBP2	Body;Body
991	cg05832119	Group_verifieddepressed_yes_ssri_yes	0.0719022	1.1053	0.277233	-4.64177	0.00173041	0.97832	17	41132480	AARSD1;AARSD1;RUNDC1;AARSD1;AARSD1;AARSD1;AARSD1;AARSD1	1stExon;1stExon;TSS200;TSS1500;5'UTR;5'UTR;5'UTR;1stExon
992	cg00065419	Group_verifieddepressed_yes_ssri_yes	0.154155	1.10938	0.275498	-4.63949	0.0138686	0.97832	7	11232925
993	cg05952666	Group_verifieddepressed_yes_ssri_yes	0.275779	2.37192	0.0238484	-3.63297	0.00710765	0.97832	17	6915644	RNASEK	TSS200
994	cg25796439	Group_verifieddepressed_yes_ssri_yes	0.37664	2.90154	0.00665214	-3.08133	0.00332915	0.97832	20	13200939	ISM1	TSS1500
995	cg23876149	Group_verifieddepressed_yes_ssri_yes	-0.317792	-1.90277	0.066059	-4.06903	-0.0364225	0.97832	19	292271	PPAP2C;PPAP2C;PPAP2C	TSS1500;TSS1500;TSS1500
996	cg21233313	Group_verifieddepressed_yes_ssri_yes	-0.105175	-1.50783	0.141362	-4.38325	-0.00187778	0.97832	12	56367687	RAB5B;RAB5B;RAB5B	TSS200;TSS200;TSS200
997	cg22886405	Group_verifieddepressed_yes_ssri_yes	-0.0720521	-0.989715	0.329705	-4.70301	-0.00130936	0.97832	7	74508925	GTF2IRD2B	5'UTR
998	cg18548362	Group_verifieddepressed_yes_ssri_yes	0.0969495	1.05925	0.297381	-4.6669	0.00861564	0.97832	4	1857197	LETM1	Body
999	cg22242238	Group_verifieddepressed_yes_ssri_yes	0.104923	1.1657	0.252311	-4.60737	0.0044338	0.97832	2	25313855	EFR3B	Body
1000	cg02009088	Group_verifieddepressed_yes_ssri_yes	-0.282473	-1.08331	0.286728	-4.65388	-0.0230794	0.97832	5	139228153	NRG2;NRG2;NRG2;NRG2	Body;Body;Body;Body
1001	cg05835514	Group_verifieddepressed_yes_ssri_yes	-0.319667	-1.38875	0.174456	-4.46671	-0.0512443	0.97832	5	152870795	GRIA1;GRIA1;GRIA1;GRIA1;GRIA1;GRIA1;GRIA1;GRIA1	TSS1500;TSS1500;TSS200;5'UTR;Body;Body;Body;Body
1002	cg01980928	Group_verifieddepressed_yes_ssri_yes	0.221369	1.41313	0.167227	-4.45008	0.00639257	0.97832	19	1952821	C19orf34;CSNK1G2	3'UTR;5'UTR
1003	cg25493764	Group_verifieddepressed_yes_ssri_yes	-0.262034	-1.13475	0.264872	-4.6252	-0.0222858	0.97832	8	1112803
1004	cg20458336	Group_verifieddepressed_yes_ssri_yes	-0.164865	-1.42601	0.163506	-4.4412	-0.00722829	0.97832	11	117165327	BACE1;BACE1;BACE1;BACE1;BACE1;BACE1	Body;Body;Body;Body;Body;Body
1005	cg16823958	Group_verifieddepressed_yes_ssri_yes	0.124733	1.35835	0.183809	-4.4871	0.0185376	0.97832	7	130131869	MEST;MEST;MEST;MESTIT1	5'UTR;TSS200;5'UTR;TSS1500
1006	cg26121591	Group_verifieddepressed_yes_ssri_yes	0.611533	1.36526	0.18165	-4.4825	0.0522772	0.97832	5	175298564	CPLX2;CPLX2;CPLX2	1stExon;5'UTR;5'UTR
1007	cg25827936	Group_verifieddepressed_yes_ssri_yes	-0.26223	-0.99831	0.325585	-4.69867	-0.0299792	0.97832	8	143437568	TSNARE1	5'UTR
1008	cg15593809	Group_verifieddepressed_yes_ssri_yes	-0.127262	-2.28752	0.028889	-3.71567	-0.00237289	0.97832	11	77348873	CLNS1A	TSS200
1009	cg26510473	Group_verifieddepressed_yes_ssri_yes	0.136586	1.01872	0.315944	-4.68822	0.0184478	0.97832	2	1553797
1010	cg09497201	Group_verifieddepressed_yes_ssri_yes	0.271602	1.51501	0.139541	-4.37804	0.0394855	0.97832	8	25906243
1011	cg24594830	Group_verifieddepressed_yes_ssri_yes	0.0556375	1.07913	0.288561	-4.65616	0.000986081	0.97832	12	77459352	E2F7;E2F7	5'UTR;1stExon
1012	cg03880506	Group_verifieddepressed_yes_ssri_yes	-0.120555	-1.38927	0.174301	-4.46636	-0.0199409	0.97832	12	132638107
1013	cg11340363	Group_verifieddepressed_yes_ssri_yes	0.0653057	0.960665	0.343891	-4.71744	0.00183519	0.97832	19	17985049	SLC5A5	Body
1014	cg14397361	Group_verifieddepressed_yes_ssri_yes	-0.177375	-1.09372	0.282204	-4.64817	-0.00282583	0.97832	9	140149997	COBRA1	1stExon
1015	cg13914636	Group_verifieddepressed_yes_ssri_yes	-0.467503	-2.09345	0.0442826	-3.89907	-0.0422858	0.97832	1	3623102	TP73;TP73;TP73;TP73	Body;Body;Body;Body
1016	cg19252741	Group_verifieddepressed_yes_ssri_yes	0.202687	1.07205	0.29168	-4.66001	0.0344208	0.97832	11	68456607	GAL	Body
1017	cg23564746	Group_verifieddepressed_yes_ssri_yes	-0.0849232	-1.46248	0.153318	-4.41569	-0.00107524	0.97832	20	5986607	CRLS1;CRLS1	TSS200;TSS1500
1018	cg05045807	Group_verifieddepressed_yes_ssri_yes	0.127138	1.29062	0.206042	-4.53118	0.00420255	0.97832	17	32907686	C17orf102;TMEM132E	TSS1500;TSS200
1019	cg04381460	Group_verifieddepressed_yes_ssri_yes	-0.0615467	-1.04987	0.301605	-4.67189	-0.000860532	0.97832	22	41682084	RANGAP1;RANGAP1;RANGAP1	1stExon;TSS200;5'UTR
1020	cg16134686	Group_verifieddepressed_yes_ssri_yes	-0.173705	-1.08929	0.284123	-4.65061	-0.0243507	0.97832	20	17296161	PCSK2	Body
1021	cg19620972	Group_verifieddepressed_yes_ssri_yes	-0.160421	-1.69594	0.0995627	-4.24042	-0.0276555	0.97832	11	65810516	GAL3ST3	Body
1022	cg26411280	Group_verifieddepressed_yes_ssri_yes	-0.217176	-1.08635	0.285401	-4.65222	-0.010039	0.97832	17	75884231
1023	cg17708456	Group_verifieddepressed_yes_ssri_yes	0.24854	1.6039	0.118517	-4.31193	0.0214894	0.97832	3	169381563	MECOM;MECOM	TSS200;TSS200
1024	cg01076200	Group_verifieddepressed_yes_ssri_yes	0.259896	2.21195	0.0341956	-3.78825	0.00393009	0.97832	1	156308436	CCT3;C1orf182;CCT3;CCT3	TSS1500;5'UTR;TSS1500;TSS1500
1025	cg17806162	Group_verifieddepressed_yes_ssri_yes	-0.177292	-0.94924	0.349581	-4.723	-0.024175	0.97832	1	2472133
1026	cg13238680	Group_verifieddepressed_yes_ssri_yes	0.180895	1.95089	0.0598318	-4.02717	0.0278714	0.97832	10	65733273
1027	cg04372942	Group_verifieddepressed_yes_ssri_yes	-0.0605685	-0.987605	0.330722	-4.70407	-0.00108494	0.97832	17	72426933	GPRC5C	TSS1500
1028	cg01496648	Group_verifieddepressed_yes_ssri_yes	-0.0781482	-1.19756	0.239844	-4.58857	-0.00219888	0.97832	16	67880937	CENPT;NUTF2	5'UTR;5'UTR
1029	cg23533254	Group_verifieddepressed_yes_ssri_yes	0.173509	1.52885	0.136082	-4.36795	0.0117551	0.97832	3	171176940	TNIK;TNIK;TNIK;TNIK;TNIK;TNIK;TNIK;TNIK;TNIK	Body;Body;Body;Body;Body;Body;Body;Body;Body
1030	cg19521610	Group_verifieddepressed_yes_ssri_yes	0.202386	1.25542	0.218377	-4.55332	0.0231161	0.97832	22	49717457
1031	cg02177317	Group_verifieddepressed_yes_ssri_yes	0.156193	1.84383	0.0744421	-4.11931	0.0256581	0.97832	20	42142699	L3MBTL;L3MBTL	TSS1500;TSS1500
1032	cg19067989	Group_verifieddepressed_yes_ssri_yes	-0.171444	-1.44046	0.159407	-4.43116	-0.0241204	0.97832	2	51255475	NRXN1;NRXN1	5'UTR;5'UTR
1033	cg12528981	Group_verifieddepressed_yes_ssri_yes	-0.532583	-1.87303	0.0701818	-4.09454	-0.0270097	0.97832	5	170919715
1034	cg06334471	Group_verifieddepressed_yes_ssri_yes	0.140136	1.74638	0.0902954	-4.19995	0.00531617	0.97832	10	96305598	HELLS;HELLS	1stExon;5'UTR
1035	cg17730474	Group_verifieddepressed_yes_ssri_yes	0.192863	1.84237	0.074661	-4.12054	0.00238094	0.97832	17	37729928
1036	cg25561754	Group_verifieddepressed_yes_ssri_yes	-0.199504	-1.75008	0.089646	-4.19695	-0.0109324	0.97832	17	78195418	SLC26A11;SLC26A11;SLC26A11;SLC26A11;SGSH	Body;Body;Body;Body;TSS1500
1037	cg17070988	Group_verifieddepressed_yes_ssri_yes	0.12898	1.03914	0.306495	-4.67757	0.0122122	0.97832	12	115103351
1038	cg02053006	Group_verifieddepressed_yes_ssri_yes	-0.190171	-1.11477	0.273214	-4.63648	-0.0129127	0.97832	2	238330319
1039	cg15063798	Group_verifieddepressed_yes_ssri_yes	0.16804	1.44555	0.157983	-4.4276	0.00720182	0.97832	21	26979963	MRPL39;MRPL39	TSS200;TSS200
1040	cg06855983	Group_verifieddepressed_yes_ssri_yes	-0.144233	-0.929191	0.359715	-4.73262	-0.0124031	0.97832	19	13984313	MIR181C;MIR181D	TSS1500;TSS1500
1041	cg22711274	Group_verifieddepressed_yes_ssri_yes	0.0984666	0.923852	0.362446	-4.73515	0.0104005	0.97832	10	70091418	HNRNPH3;PBLD;PBLD;HNRNPH3	TSS1500;5'UTR;5'UTR;TSS1500
1042	cg07023532	Group_verifieddepressed_yes_ssri_yes	-0.355354	-1.20447	0.237201	-4.58444	-0.0122678	0.97832	14	74057654	ACOT4	TSS1500
1043	cg03926815	Group_verifieddepressed_yes_ssri_yes	-0.124198	-1.25489	0.218565	-4.55365	-0.0214636	0.97832	3	13114681	IQSEC1	TSS200
1044	cg06534023	Group_verifieddepressed_yes_ssri_yes	0.0860685	1.72607	0.093935	-4.21635	0.00113245	0.97832	21	34100462	SYNJ1;SYNJ1;PAXBP1-AS1;SYNJ1;SYNJ1;PAXBP1-AS1	TSS200;TSS200;Body;TSS1500;TSS1500;Body
1045	cg03301582	Group_verifieddepressed_yes_ssri_yes	0.126208	1.05617	0.298766	-4.66854	0.00641388	0.97832	7	95026095	PON3	TSS1500
1046	cg12192884	Group_verifieddepressed_yes_ssri_yes	-0.132253	-1.08695	0.285142	-4.65189	-0.0232426	0.97832	5	1020109	NKD2	Body
1047	cg26802289	Group_verifieddepressed_yes_ssri_yes	1.34192	2.05699	0.0478766	-3.93239	0.138598	0.97832	7	20817859
1048	cg11239720	Group_verifieddepressed_yes_ssri_yes	0.167338	1.502	0.142857	-4.38747	0.0162963	0.97832	4	152967415
1049	cg14472366	Group_verifieddepressed_yes_ssri_yes	0.131028	0.945647	0.351383	-4.72474	0.0225611	0.97832	13	20875915
1050	cg22676516	Group_verifieddepressed_yes_ssri_yes	-0.166687	-1.88108	0.0690453	-4.08767	-0.0287486	0.97832	7	157808983	PTPRN2;PTPRN2;PTPRN2	Body;Body;Body
1051	cg23091824	Group_verifieddepressed_yes_ssri_yes	0.122135	1.41785	0.165855	-4.44683	0.00376049	0.97832	5	1112355	SLC12A7	TSS200
1052	cg20041597	Group_verifieddepressed_yes_ssri_yes	-0.212011	-1.33303	0.191894	-4.5038	-0.0359594	0.97832	8	117962470
1053	cg16905586	Group_verifieddepressed_yes_ssri_yes	-0.0883692	-1.27928	0.209954	-4.53836	-0.001917	0.97832	3	49761211	GMPPB;GMPPB;GMPPB;GMPPB	1stExon;5'UTR;1stExon;5'UTR
1054	cg19863592	Group_verifieddepressed_yes_ssri_yes	0.425884	1.17458	0.24879	-4.60217	0.0317003	0.97832	12	129338841	GLT1D1	Body
1055	cg13160221	Group_verifieddepressed_yes_ssri_yes	-0.0695363	-1.00726	0.321332	-4.69411	-0.00254415	0.97832	8	21988809	HR;HR	TSS1500;TSS1500
1056	cg05791153	Group_verifieddepressed_yes_ssri_yes	0.219162	0.957787	0.345318	-4.71884	0.00529987	0.97832	7	19748676	TWISTNB	TSS200
1057	cg22381352	Group_verifieddepressed_yes_ssri_yes	-0.112545	-0.983242	0.332831	-4.70626	-0.003982	0.97832	1	146742008	CHD1L	Body
1058	cg15366525	Group_verifieddepressed_yes_ssri_yes	-0.284936	-1.15455	0.256786	-4.61384	-0.00751124	0.97832	9	110045559	RAD23B;RAD23B;RAD23B;RAD23B	TSS1500;5'UTR;1stExon;TSS1500
1059	cg11306217	Group_verifieddepressed_yes_ssri_yes	0.126759	1.33941	0.18983	-4.49962	0.0201904	0.97832	3	114026249	TIGIT	Body
1060	cg08977270	Group_verifieddepressed_yes_ssri_yes	-0.163408	-1.69211	0.100297	-4.24345	-0.022592	0.97832	3	158450833	RARRES1;RARRES1	TSS1500;TSS1500
1061	cg06691343	Group_verifieddepressed_yes_ssri_yes	-0.462453	-2.45097	0.0198661	-3.55403	-0.0501756	0.97832	8	53326305
1062	cg04701243	Group_verifieddepressed_yes_ssri_yes	-0.186266	-1.18483	0.244771	-4.59614	-0.00326388	0.97832	13	26828082	CDK8	TSS1500
1063	cg11947509	Group_verifieddepressed_yes_ssri_yes	-0.0793158	-1.15127	0.258113	-4.61573	-0.00204176	0.97832	2	202898349	FZD7	TSS1500
1064	cg08465785	Group_verifieddepressed_yes_ssri_yes	0.195711	1.1577	0.255518	-4.61202	0.00630573	0.97832	4	128391703
1065	cg23957118	Group_verifieddepressed_yes_ssri_yes	-0.128468	-0.947122	0.350642	-4.72403	-0.0172048	0.97832	20	62200850	PRIC285	Body
1066	cg05619320	Group_verifieddepressed_yes_ssri_yes	0.199881	1.02281	0.314034	-4.6861	0.0137517	0.97832	4	123653606	BBS12;LOC729338	TSS1500;Body
1067	cg14559336	Group_verifieddepressed_yes_ssri_yes	-0.0476909	-0.991229	0.328976	-4.70225	-0.00094619	0.97832	19	1248507	MIDN	TSS200
1068	cg18378490	Group_verifieddepressed_yes_ssri_yes	-0.0964992	-1.29826	0.203434	-4.5263	-0.00357511	0.97832	17	35767047	ACACA;TADA2A;ACACA;TADA2A;TADA2A	TSS200;TSS1500;TSS200;5'UTR;TSS1500
1069	cg22481535	Group_verifieddepressed_yes_ssri_yes	-0.0553127	-1.05285	0.300259	-4.67031	-0.000689587	0.97832	5	14581529	FAM105A	TSS1500
1070	cg25408271	Group_verifieddepressed_yes_ssri_yes	0.137427	1.74045	0.0913457	-4.20475	0.00422223	0.97832	1	91486822	ZNF644;ZNF644;ZNF644	5'UTR;5'UTR;5'UTR
1071	cg07479961	Group_verifieddepressed_yes_ssri_yes	0.059324	1.13405	0.265159	-4.62559	0.00118953	0.97832	18	658340	TYMS;C18orf56	Body;TSS200
1072	cg05095774	Group_verifieddepressed_yes_ssri_yes	0.0801647	0.950459	0.34897	-4.72241	0.00601716	0.97832	18	52495848	RAB27B;RAB27B	5'UTR;1stExon
1073	cg07201754	Group_verifieddepressed_yes_ssri_yes	-0.223796	-1.35503	0.184853	-4.48931	-0.0140126	0.97832	1	39491318	NDUFS5	TSS1500
1074	cg07357021	Group_verifieddepressed_yes_ssri_yes	-0.267422	-1.65719	0.107211	-4.2709	-0.0286936	0.97832	3	64084951	PRICKLE2	Body
1075	cg20334010	Group_verifieddepressed_yes_ssri_yes	0.125884	0.96468	0.341906	-4.71547	0.0161641	0.97832	15	41047916	RMDN3;RMDN3	TSS1500;TSS1500
1076	cg10172415	Group_verifieddepressed_yes_ssri_yes	0.256921	2.43862	0.0204456	-3.56646	0.00409219	0.97832	3	71803558	GPR27;EIF4E3;EIF4E3	1stExon;5'UTR;TSS200
1077	cg05475109	Group_verifieddepressed_yes_ssri_yes	0.511069	1.6333	0.112164	-4.28942	0.017396	0.97832	8	49427684
1078	cg22091421	Group_verifieddepressed_yes_ssri_yes	-0.303471	-1.13417	0.265112	-4.62553	-0.0197722	0.97832	6	150359130
1079	cg13117777	Group_verifieddepressed_yes_ssri_yes	-0.157694	-0.964315	0.342086	-4.71564	-0.00414222	0.97832	3	168864417	MECOM;MECOM;MECOM;MECOM;MECOM;MECOM;MECOM	TSS1500;TSS1500;TSS1500;TSS200;5'UTR;5'UTR;Body
1080	cg02318159	Group_verifieddepressed_yes_ssri_yes	0.111164	1.25867	0.217215	-4.5513	0.00412341	0.97832	17	2319529	LOC284009;METTL16	TSS1500;3'UTR
1081	cg08448284	Group_verifieddepressed_yes_ssri_yes	-0.163926	-0.984793	0.33208	-4.70548	-0.0114196	0.97832	3	130652221	ATP2C1;ATP2C1;ATP2C1;ATP2C1	Body;Body;Body;Body
1082	cg16288399	Group_verifieddepressed_yes_ssri_yes	0.299725	0.972383	0.33812	-4.71166	0.0378719	0.97832	11	119293377	THY1;USP2-AS1	5'UTR;Body
1083	cg14201291	Group_verifieddepressed_yes_ssri_yes	-0.144637	-1.1641	0.252952	-4.6083	-0.00941404	0.97832	1	208274624	PLXNA2	Body
1084	cg15584258	Group_verifieddepressed_yes_ssri_yes	0.218747	2.02974	0.0507278	-3.95705	0.0019339	0.97832	20	44718691	NCOA5	TSS200
1085	cg03317235	Group_verifieddepressed_yes_ssri_yes	-0.0826178	-1.26896	0.213567	-4.54487	-0.00220015	0.97832	5	139423324	NRG2;NRG2;NRG2;NRG2	TSS1500;TSS1500;TSS1500;TSS1500
1086	cg16589950	Group_verifieddepressed_yes_ssri_yes	-0.120617	-0.973506	0.33757	-4.71111	-0.00737066	0.97832	7	515755
1087	cg25626992	Group_verifieddepressed_yes_ssri_yes	-0.103047	-1.08886	0.284312	-4.65085	-0.00339468	0.97832	17	45894369	OSBPL7	Body
1088	cg08977130	Group_verifieddepressed_yes_ssri_yes	-0.0823627	-1.06581	0.294451	-4.66338	-0.00425617	0.97832	3	176915099	TBL1XR1	TSS200
1089	cg05572167	Group_verifieddepressed_yes_ssri_yes	0.419319	1.83899	0.0751694	-4.12339	0.045532	0.97832	1	156786688	SH2D2A;SH2D2A;SH2D2A;SH2D2A;SH2D2A;NTRK1	TSS1500;TSS200;TSS200;TSS200;TSS200;Body
1090	cg03003216	Group_verifieddepressed_yes_ssri_yes	0.152613	1.27034	0.21308	-4.544	0.00291458	0.97832	6	31125920	CCHCR1;CCHCR1;TCF19;TCF19;CCHCR1	TSS1500;TSS1500;TSS1500;TSS1500;5'UTR
1091	cg04226364	Group_verifieddepressed_yes_ssri_yes	-0.547567	-2.71988	0.0104465	-3.27609	-0.014348	0.97832	17	47865990	MYST2	TSS200
1092	cg22588640	Group_verifieddepressed_yes_ssri_yes	-0.151482	-1.02043	0.315144	-4.68733	-0.0148736	0.97832	2	95963179	KCNIP3;KCNIP3	1stExon;5'UTR
1093	cg22900415	Group_verifieddepressed_yes_ssri_yes	0.223357	1.23196	0.226899	-4.56779	0.0101097	0.97832	13	20736075	GJA3	TSS1500
1094	cg19291253	Group_verifieddepressed_yes_ssri_yes	0.0942866	0.918592	0.36515	-4.73763	0.00275453	0.97832	5	172840970
1095	cg18759102	Group_verifieddepressed_yes_ssri_yes	-0.347569	-1.49348	0.145062	-4.39361	-0.0444088	0.97832	1	3100343	PRDM16;PRDM16	Body;Body
1096	cg16633901	Group_verifieddepressed_yes_ssri_yes	-0.0750573	-1.1484	0.259275	-4.61738	-0.00144863	0.97832	7	140773736
1097	cg20848979	Group_verifieddepressed_yes_ssri_yes	-0.122318	-1.30953	0.199638	-4.51906	-0.0144697	0.97832	20	42984338	HNF4A;HNF4A;HNF4A	TSS200;TSS200;TSS200
1098	cg01538821	Group_verifieddepressed_yes_ssri_yes	-0.22806	-0.920441	0.364198	-4.73676	-0.00742366	0.97832	8	85096835	RALYL;RALYL;RALYL;RALYL	5'UTR;TSS1500;5'UTR;5'UTR
1099	cg01089914	Group_verifieddepressed_yes_ssri_yes	0.1598	1.26538	0.214832	-4.54711	0.00820005	0.97832	2	218843229
1100	cg20060523	Group_verifieddepressed_yes_ssri_yes	0.174401	1.42828	0.162855	-4.43963	0.00597566	0.97832	4	142557759	IL15;IL15;IL15;IL15	5'UTR;1stExon;5'UTR;1stExon
1101	cg02075087	Group_verifieddepressed_yes_ssri_yes	-0.152288	-1.09124	0.283279	-4.64954	-0.002895	0.97832	4	184426383	ING2	1stExon
1102	cg07346310	Group_verifieddepressed_yes_ssri_yes	0.248887	1.38777	0.174753	-4.46737	0.0277991	0.97832	6	17282354	RBM24;RBM24;RBM24;RBM24	1stExon;TSS1500;5'UTR;Body
1103	cg15548588	Group_verifieddepressed_yes_ssri_yes	0.161942	1.45279	0.155973	-4.42252	0.00767947	0.97832	2	19562889
1104	cg17993900	Group_verifieddepressed_yes_ssri_yes	0.293393	2.13619	0.0403753	-3.85953	0.0194977	0.97832	8	55380008
1105	cg17249268	Group_verifieddepressed_yes_ssri_yes	0.103485	1.12853	0.267448	-4.62873	0.0156178	0.97832	18	21018724	C18orf45	TSS1500
1106	cg16622863	Group_verifieddepressed_yes_ssri_yes	0.633928	1.36189	0.182701	-4.48475	0.0573961	0.97832	3	169387280
1107	cg00412273	Group_verifieddepressed_yes_ssri_yes	0.109118	1.29624	0.204123	-4.52759	0.0021035	0.97832	17	38296476	CASC3	TSS200
1108	cg15855170	Group_verifieddepressed_yes_ssri_yes	-0.296498	-1.93678	0.0616027	-4.03952	-0.0174987	0.97832	11	116574279
1109	cg22846498	Group_verifieddepressed_yes_ssri_yes	-0.262799	-1.27617	0.211039	-4.54033	-0.0258957	0.97832	10	3319217
1110	cg24456130	Group_verifieddepressed_yes_ssri_yes	0.0871099	0.903131	0.373174	-4.74484	0.00360361	0.97832	10	131768029
1111	cg11409796	Group_verifieddepressed_yes_ssri_yes	-0.0676276	-0.958485	0.344972	-4.7185	-0.00249081	0.97832	1	173446294	PRDX6	TSS200
1112	cg22501998	Group_verifieddepressed_yes_ssri_yes	-0.0759992	-1.08827	0.284566	-4.65117	-0.00314937	0.97832	1	38155367	C1orf109	Body
1113	cg25643154	Group_verifieddepressed_yes_ssri_yes	0.217136	1.60219	0.118896	-4.31324	0.014815	0.97832	6	159084057	SYTL3;SYTL3;SYTL3;SYTL3	5'UTR;5'UTR;5'UTR;5'UTR
1114	cg04580029	Group_verifieddepressed_yes_ssri_yes	-0.100176	-1.05528	0.299164	-4.66902	-0.00203874	0.97832	16	3013885	KREMEN2;KREMEN2	TSS1500;TSS1500
1115	cg00025439	Group_verifieddepressed_yes_ssri_yes	0.14883	1.11357	0.27372	-4.63715	0.0246985	0.97832	16	87856450
1116	cg08266839	Group_verifieddepressed_yes_ssri_yes	0.147283	1.46253	0.153306	-4.41566	0.025455	0.97832	11	691488	DEAF1	Body
1117	cg27042081	Group_verifieddepressed_yes_ssri_yes	-0.133533	-1.19756	0.239842	-4.58857	-0.00282258	0.97832	11	63439207	ATL3	TSS200
1118	cg13371788	Group_verifieddepressed_yes_ssri_yes	-0.131495	-1.28794	0.206961	-4.53288	-0.00243435	0.97832	6	117586817	VGLL2;VGLL2;VGLL2;VGLL2	1stExon;1stExon;5'UTR;5'UTR
1119	cg03879836	Group_verifieddepressed_yes_ssri_yes	0.156385	1.40344	0.170073	-4.45672	0.00223552	0.97832	8	25316023	CDCA2;KCTD9	TSS1500;TSS200
1120	cg21901227	Group_verifieddepressed_yes_ssri_yes	-0.142765	-1.53777	0.133891	-4.3614	-0.00765194	0.97832	12	125434661	DHX37	Body
1121	cg06002370	Group_verifieddepressed_yes_ssri_yes	-0.111732	-1.53439	0.134717	-4.36388	-0.00190478	0.97832	2	228029452	COL4A3;COL4A3;COL4A3;COL4A3;COL4A4	1stExon;1stExon;1stExon;1stExon;TSS200
1122	cg24849726	Group_verifieddepressed_yes_ssri_yes	0.0927641	1.11938	0.271274	-4.63389	0.00201618	0.97832	3	38167065	ACAA1;ACAA1;ACAA1;ACAA1;ACAA1;ACAA1	ExonBnd;ExonBnd;ExonBnd;Body;Body;Body
1123	cg08339719	Group_verifieddepressed_yes_ssri_yes	-0.111931	-1.44715	0.157536	-4.42648	-0.00223041	0.97832	10	103347733	POLL;RP11-529I10.4;POLL	5'UTR;TSS1500;1stExon
1124	cg19032662	Group_verifieddepressed_yes_ssri_yes	-0.291967	-1.14802	0.259431	-4.6176	-0.0320167	0.97832	8	94242042
1125	cg00372297	Group_verifieddepressed_yes_ssri_yes	-0.386927	-1.85423	0.0729005	-4.11052	-0.00956646	0.97832	17	27139635	FAM222B;FAM222B;FAM222B;FAM222B;FAM222B;FAM222B;FAM222B;FAM222B;FAM222B;FAM222B;FAM222B;FAM222B	TSS200;5'UTR;5'UTR;5'UTR;5'UTR;5'UTR;5'UTR;5'UTR;5'UTR;5'UTR;5'UTR;5'UTR
1126	cg20002504	Group_verifieddepressed_yes_ssri_yes	0.836537	1.1276	0.267835	-4.62925	0.0887915	0.97832	2	241497554	ANKMY1;ANKMY1	TSS200;TSS200
1127	cg17168535	Group_verifieddepressed_yes_ssri_yes	0.164718	1.13112	0.266373	-4.62726	0.00611106	0.97832	8	21777572	XPO7;XPO7	Body;Body
1128	cg03247049	Group_verifieddepressed_yes_ssri_yes	0.12752	1.08261	0.287036	-4.65427	0.00808376	0.97832	19	41724898	AXL;AXL	TSS1500;TSS1500
1129	cg01430633	Group_verifieddepressed_yes_ssri_yes	-0.100724	-0.978852	0.334963	-4.70845	-0.00567561	0.97832	9	138987312	NACC2	TSS200
1130	cg11363972	Group_verifieddepressed_yes_ssri_yes	0.230951	1.63325	0.112173	-4.28946	0.0329816	0.97832	11	2465249	KCNQ1	TSS1500
1131	cg10223225	Group_verifieddepressed_yes_ssri_yes	0.220398	1.65144	0.108385	-4.27538	0.00399423	0.97832	4	22517932	GPR125	TSS1500
1132	cg16683965	Group_verifieddepressed_yes_ssri_yes	-0.111052	-0.941017	0.353714	-4.72697	-0.01805	0.97832	5	51813682
1133	cg26266427	Group_verifieddepressed_yes_ssri_yes	0.177199	1.69668	0.0994214	-4.23983	0.0302898	0.97832	6	32063838	TNXB	Body
1134	cg05452084	Group_verifieddepressed_yes_ssri_yes	-0.145119	-1.62728	0.113441	-4.29406	-0.0223385	0.97832	16	88555715	ZFPM1	Body
1135	cg11978873	Group_verifieddepressed_yes_ssri_yes	-0.263331	-1.23192	0.226915	-4.56781	-0.00609347	0.97832	1	226251224	H3F3A;LOC440926	5'UTR;Body
1136	cg25825488	Group_verifieddepressed_yes_ssri_yes	-0.140677	-2.27026	0.0300312	-3.73238	-0.0236864	0.97832	10	15761876	ITGA8	TSS200
1137	cg08724866	Group_verifieddepressed_yes_ssri_yes	-0.0602889	-1.03906	0.306528	-4.67761	-0.00124747	0.97832	12	56321427	WIBG;WIBG	Body;TSS1500
1138	cg15155199	Group_verifieddepressed_yes_ssri_yes	0.167709	1.33561	0.191056	-4.50211	0.0257652	0.97832	11	65733992	SART1	Body
1139	cg05702024	Group_verifieddepressed_yes_ssri_yes	0.233179	1.69286	0.100153	-4.24286	0.00667845	0.97832	17	81037982	METRNL	Body
1140	cg13298827	Group_verifieddepressed_yes_ssri_yes	-0.0807138	-1.07851	0.288831	-4.6565	-0.0124645	0.97832	5	140243301	PCDHA6;PCDHA2;PCDHA1;PCDHA9;PCDHA7;PCDHA1;PCDHA6;PCDHA5;PCDHA10;PCDHA3;PCDHA4;PCDHA10;PCDHA8	Body;Body;Body;Body;Body;Body;Body;Body;Body;Body;Body;Body;Body
1141	cg11528849	Group_verifieddepressed_yes_ssri_yes	0.14811	1.06409	0.295215	-4.6643	0.00409756	0.97832	2	182542901	NEUROD1	Body
1142	cg02901790	Group_verifieddepressed_yes_ssri_yes	-0.191772	-1.79485	0.0820856	-4.16024	-0.00789962	0.97832	8	144391601	TOP1MT	3'UTR
1143	cg16217510	Group_verifieddepressed_yes_ssri_yes	-0.122328	-1.83039	0.0764766	-4.13062	-0.0193526	0.97832	5	1836793
1144	cg17939040	Group_verifieddepressed_yes_ssri_yes	-0.251943	-1.44888	0.157056	-4.42527	-0.00868075	0.97832	17	35503956	ACACA;ACACA;ACACA;ACACA;ACACA	Body;Body;Body;Body;Body
1145	cg03080478	Group_verifieddepressed_yes_ssri_yes	-0.159396	-1.43291	0.161536	-4.43641	-0.00885326	0.97832	19	1013774	C19orf6;C19orf6	Body;Body
1146	cg03049243	Group_verifieddepressed_yes_ssri_yes	-0.192509	-1.21796	0.232102	-4.57631	-0.00529788	0.97832	19	54619116	PRPF31;TFPT;PRPF31	5'UTR;TSS200;1stExon
1147	cg07974511	Group_verifieddepressed_yes_ssri_yes	0.23515	1.48946	0.146111	-4.39649	0.0404466	0.97832	2	63283013	OTX1	Body
1148	cg10319629	Group_verifieddepressed_yes_ssri_yes	0.162537	1.13088	0.266473	-4.6274	0.0128713	0.97832	12	132285459
1149	cg14280533	Group_verifieddepressed_yes_ssri_yes	0.26658	2.48936	0.0181605	-3.51522	0.0377759	0.97832	14	73706527	PAPLN	Body
1150	cg22356063	Group_verifieddepressed_yes_ssri_yes	0.237069	1.59346	0.120844	-4.31986	0.0280752	0.97832	13	46159050	FAM194B	Body
1151	cg08057038	Group_verifieddepressed_yes_ssri_yes	0.158563	1.15672	0.255909	-4.61258	0.025287	0.97832	11	626128	MUPCDH;MUPCDH	TSS1500;TSS1500
1152	cg00550498	Group_verifieddepressed_yes_ssri_yes	0.188082	1.01379	0.318254	-4.69076	0.00914965	0.97832	19	12251208	ZNF20	TSS200
1153	cg15225132	Group_verifieddepressed_yes_ssri_yes	0.0791004	1.1274	0.267918	-4.62937	0.00112234	0.97832	1	241803818	OPN3	TSS200
1154	cg01970114	Group_verifieddepressed_yes_ssri_yes	1.05413	2.0503	0.048563	-3.93846	0.0680447	0.97832	6	43021567	CUL7;CUL7;CUL7	5'UTR;1stExon;1stExon
1155	cg10022966	Group_verifieddepressed_yes_ssri_yes	0.137404	1.16012	0.254544	-4.61061	0.0228729	0.97832	12	34518957
1156	cg23704627	Group_verifieddepressed_yes_ssri_yes	-0.0758754	-0.911683	0.368722	-4.74087	-0.010955	0.97832	22	39152758	UNC84B	TSS1500
1157	cg22682213	Group_verifieddepressed_yes_ssri_yes	0.0908933	1.3417	0.189096	-4.49812	0.00237112	0.97832	13	32890285	BRCA2	5'UTR
1158	cg18270629	Group_verifieddepressed_yes_ssri_yes	-0.145979	-1.032	0.309773	-4.68131	-0.00275126	0.97832	11	31831974	PAX6;PAX6;PAX6	5'UTR;5'UTR;5'UTR
1159	cg10130344	Group_verifieddepressed_yes_ssri_yes	0.117582	1.94938	0.060019	-4.02849	0.00257199	0.97832	3	197676815	RPL35A;IQCG;IQCG	TSS1500;TSS200;5'UTR
1160	cg01279403	Group_verifieddepressed_yes_ssri_yes	-0.0556577	-0.931535	0.35852	-4.73151	-0.00169333	0.97832	8	145149867	CYC1	TSS200
1161	cg16248618	Group_verifieddepressed_yes_ssri_yes	-0.0893271	-1.21959	0.231492	-4.57532	-0.00133945	0.97832	11	65819774	SF3B2	TSS200
1162	cg07851244	Group_verifieddepressed_yes_ssri_yes	0.11092	1.02586	0.312615	-4.68451	0.0188702	0.97832	4	190943979
1163	cg11462099	Group_verifieddepressed_yes_ssri_yes	-0.78291	-2.65487	0.0122377	-3.3445	-0.0599789	0.97832	13	113540512	ATP11A;ATP11A	3'UTR;3'UTR
1164	cg02676580	Group_verifieddepressed_yes_ssri_yes	-0.147073	-1.2139	0.23363	-4.57877	-0.0204472	0.97832	16	30889049
1165	cg03625177	Group_verifieddepressed_yes_ssri_yes	-0.232779	-1.10942	0.27548	-4.63947	-0.00703624	0.97832	5	135364556	TGFBI	TSS200
1166	cg15996397	Group_verifieddepressed_yes_ssri_yes	-0.138188	-1.05601	0.298836	-4.66863	-0.0233719	0.97832	2	100831189
1167	cg27273848	Group_verifieddepressed_yes_ssri_yes	0.18273	2.06057	0.0475128	-3.92914	0.00702909	0.97832	1	151762948	TDRKH;TDRKH;TDRKH;TDRKH;TDRKH;TDRKH;TDRKH;TDRKH	5'UTR;5'UTR;5'UTR;5'UTR;1stExon;1stExon;1stExon;1stExon
1168	cg11428189	Group_verifieddepressed_yes_ssri_yes	-0.234667	-1.87933	0.0692908	-4.08916	-0.00473865	0.97832	3	107552873
1169	cg08460435	Group_verifieddepressed_yes_ssri_yes	0.290994	1.87802	0.0694757	-4.09029	0.0126705	0.97832	1	109203610	C1orf59;C1orf59;C1orf59	1stExon;5'UTR;5'UTR
1170	cg10232580	Group_verifieddepressed_yes_ssri_yes	0.139138	1.39447	0.172739	-4.46283	0.00391751	0.97832	8	17659320	MTUS1;MTUS1	TSS1500;TSS1500
1171	cg07963725	Group_verifieddepressed_yes_ssri_yes	-0.0998214	-1.49744	0.144034	-4.39076	-0.00490491	0.97832	6	83902939	RWDD2A;PGM3	TSS200;TSS200
1172	cg08040395	Group_verifieddepressed_yes_ssri_yes	0.113318	1.25492	0.218556	-4.55363	0.0196306	0.97832	17	77078833	ENGASE	Body
1173	cg16463733	Group_verifieddepressed_yes_ssri_yes	-0.0975406	-1.0281	0.311574	-4.68335	-0.00171477	0.97832	6	33422266	ZBTB9	TSS200
1174	cg05250673	Group_verifieddepressed_yes_ssri_yes	-0.0955297	-1.28763	0.207067	-4.53307	-0.00312361	0.97832	10	60027547	IPMK;CISD1;IPMK	1stExon;TSS1500;5'UTR
1175	cg24430140	Group_verifieddepressed_yes_ssri_yes	-1.07226	-2.07716	0.0458577	-3.914	-0.0639857	0.97832	19	57276642
1176	cg26738606	Group_verifieddepressed_yes_ssri_yes	-0.732907	-3.05481	0.00450181	-2.91351	-0.0280019	0.97832	15	40698392	IVD;IVD	Body;Body
1177	cg16294570	Group_verifieddepressed_yes_ssri_yes	0.213399	1.28583	0.207688	-4.53422	0.0248897	0.97832	8	16858909	FGF20	Body
1178	cg13211763	Group_verifieddepressed_yes_ssri_yes	-0.0554976	-0.97776	0.335494	-4.70899	-0.00158124	0.97832	6	136872097	MAP7;MAP7;MAP7	TSS200;TSS200;TSS200
1179	cg05644498	Group_verifieddepressed_yes_ssri_yes	0.298974	1.8283	0.0767978	-4.13238	0.013875	0.97832	13	37493547	SMAD9;SMAD9	5'UTR;5'UTR
1180	cg04610667	Group_verifieddepressed_yes_ssri_yes	0.146597	1.57565	0.124897	-4.33326	0.00383852	0.97832	7	75704037
1181	cg16279088	Group_verifieddepressed_yes_ssri_yes	0.262673	1.56298	0.127849	-4.34274	0.00650714	0.97832	6	158653551
1182	cg23836509	Group_verifieddepressed_yes_ssri_yes	-0.0564786	-1.12124	0.27049	-4.63284	-0.00105587	0.97832	6	30654747	KIAA1949;KIAA1949;KIAA1949	5'UTR;5'UTR;1stExon
1183	cg13280041	Group_verifieddepressed_yes_ssri_yes	0.238118	2.35931	0.0245471	-3.64543	0.0400173	0.97832	6	138866865	NHSL1	Body
1184	cg16218377	Group_verifieddepressed_yes_ssri_yes	0.0994662	1.99563	0.054506	-3.98761	0.0023204	0.97832	11	34073324	CAPRIN1;CAPRIN1;CAPRIN1;CAPRIN1	1stExon;1stExon;5'UTR;5'UTR
1185	cg12271199	Group_verifieddepressed_yes_ssri_yes	-0.146344	-1.09223	0.28285	-4.649	-0.0032447	0.97832	1	59248280	JUN	1stExon
1186	cg02181963	Group_verifieddepressed_yes_ssri_yes	-0.0754102	-1.36695	0.181126	-4.48137	-0.00220864	0.97832	13	111358803	CARS2	TSS1500
1187	cg18617005	Group_verifieddepressed_yes_ssri_yes	-0.126201	-1.31311	0.198441	-4.51675	-0.00720187	0.97832	5	140787504	PCDHGA4;PCDHGA6;PCDHGA9;PCDHGA1;PCDHGA8;PCDHGA5;PCDHGB1;PCDHGB6;PCDHGB4;PCDHGA3;PCDHGA2;PCDHGA7;PCDHGB2;PCDHGB6;PCDHGB5;PCDHGB3	Body;Body;Body;Body;Body;Body;Body;TSS1500;Body;Body;Body;Body;Body;TSS1500;Body;Body
1188	cg09300623	Group_verifieddepressed_yes_ssri_yes	-0.114196	-1.03015	0.31063	-4.68228	-0.00533449	0.97832	17	72890018	FADS6	TSS200
1189	cg27368606	Group_verifieddepressed_yes_ssri_yes	0.116483	0.969992	0.339292	-4.71285	0.00564617	0.97832	4	186768730	SORBS2	5'UTR
1190	cg06575763	Group_verifieddepressed_yes_ssri_yes	-0.244513	-1.9605	0.0586513	-4.01872	-0.00365856	0.97832	20	25604643	NANP;NANP	1stExon;5'UTR
1191	cg04641474	Group_verifieddepressed_yes_ssri_yes	0.283569	1.53662	0.134172	-4.36225	0.0145624	0.97832	5	1864666
1192	cg07037057	Group_verifieddepressed_yes_ssri_yes	-0.143774	-0.961333	0.34356	-4.71711	-0.0030346	0.97832	17	35969138	SYNRG;SYNRG;SYNRG;SYNRG;SYNRG;SYNRG;SYNRG	Body;Body;Body;Body;Body;Body;Body
1193	cg06176929	Group_verifieddepressed_yes_ssri_yes	0.367019	2.14482	0.0396248	-3.85149	0.0154508	0.97832	7	158331066	PTPRN2;PTPRN2;PTPRN2	Body;Body;Body
1194	cg07531121	Group_verifieddepressed_yes_ssri_yes	0.0567563	1.17892	0.247084	-4.59962	0.00104862	0.97832	11	47270534	NR1H3;ACP2;NR1H3;ACP2	5'UTR;TSS200;1stExon;TSS200
1195	cg12181892	Group_verifieddepressed_yes_ssri_yes	0.218466	1.94705	0.0603099	-4.03054	0.00908735	0.97832	11	114271671	RBM7;RBM7;RBM7;C11orf71;C11orf71;RBM7;RBM7	5'UTR;5'UTR;5'UTR;TSS1500;TSS1500;Body;Body
1196	cg14097855	Group_verifieddepressed_yes_ssri_yes	0.193691	1.41071	0.167933	-4.45174	0.00671716	0.97832	9	96215483	FAM120AOS;FAM120AOS;FAM120A	1stExon;5'UTR;Body
1197	cg02025435	Group_verifieddepressed_yes_ssri_yes	-0.344655	-1.32821	0.193461	-4.50695	-0.00738769	0.97832	16	89986317	MC1R	1stExon
1198	cg05688026	Group_verifieddepressed_yes_ssri_yes	-0.185402	-1.20367	0.237504	-4.58492	-0.0039441	0.97832	4	113152759	AP1AR;AP1AR	TSS200;TSS200
1199	cg03884587	Group_verifieddepressed_yes_ssri_yes	-0.156529	-1.26843	0.213753	-4.5452	-0.00285079	0.97832	1	177150934	FAM5B	5'UTR
1200	cg17649531	Group_verifieddepressed_yes_ssri_yes	-0.13669	-1.72868	0.0934614	-4.21425	-0.00309807	0.97832	2	232329443	NCL	TSS1500
1201	cg20302133	Group_verifieddepressed_yes_ssri_yes	-0.0649722	-1.13951	0.262909	-4.62248	-0.00102591	0.97832	1	111217194	KCNA3	1stExon
1202	cg05295494	Group_verifieddepressed_yes_ssri_yes	0.132166	1.24806	0.221023	-4.55788	0.00502141	0.97832	6	69345425	BAI3	TSS1500
1203	cg20555305	Group_verifieddepressed_yes_ssri_yes	0.240798	1.98632	0.0555784	-3.99589	0.00665583	0.97832	8	145626588	CPSF1;MIR1234	Body;TSS1500
1204	cg17910679	Group_verifieddepressed_yes_ssri_yes	0.18084	0.984884	0.332036	-4.70544	0.0140829	0.97832	17	79981754	STRA13;LRRC45	TSS1500;Body
1205	cg07805221	Group_verifieddepressed_yes_ssri_yes	0.0785062	1.02195	0.314432	-4.68654	0.0122663	0.97832	19	2867376	ZNF556;ZNF556	1stExon;5'UTR
1206	cg21922468	Group_verifieddepressed_yes_ssri_yes	-0.157384	-1.10766	0.276228	-4.64045	-0.0118681	0.97832	19	42417238
1207	cg09681386	Group_verifieddepressed_yes_ssri_yes	0.212445	2.1358	0.04041	-3.8599	0.0238238	0.97832	2	74053699
1208	cg07180997	Group_verifieddepressed_yes_ssri_yes	0.250873	1.08886	0.28431	-4.65084	0.0135732	0.97832	4	54966183	GSX2	TSS200
1209	cg26645494	Group_verifieddepressed_yes_ssri_yes	0.292256	1.81989	0.0780985	-4.13941	0.0425165	0.97832	7	44153500	AEBP1	Body
1210	cg16187659	Group_verifieddepressed_yes_ssri_yes	-0.220527	-0.903817	0.372816	-4.74452	-0.0234025	0.97832	11	308167	IFITM2;IFITM2	5'UTR;1stExon
1211	cg15363314	Group_verifieddepressed_yes_ssri_yes	0.166707	1.27965	0.209827	-4.53813	0.0201062	0.97832	11	1283970
1212	cg02684104	Group_verifieddepressed_yes_ssri_yes	-0.10258	-1.06499	0.294815	-4.66382	-0.0170727	0.97832	6	30698706	FLOT1	Body
1213	cg08583625	Group_verifieddepressed_yes_ssri_yes	-0.305746	-2.06629	0.0469364	-3.92393	-0.0393705	0.97832	8	107281036	OXR1	TSS1500
1214	cg17979991	Group_verifieddepressed_yes_ssri_yes	-0.199738	-1.90748	0.065426	-4.06497	-0.00467892	0.97832	7	43769177	C7orf44	TSS200
1215	cg12028991	Group_verifieddepressed_yes_ssri_yes	-0.0584148	-0.948631	0.349885	-4.7233	-0.00155987	0.97832	19	8455122	RAB11B	TSS200
1216	cg18275445	Group_verifieddepressed_yes_ssri_yes	-0.0510422	-0.979703	0.334549	-4.70803	-0.000773497	0.97832	14	74254023	C14orf43	TSS200
1217	cg13879678	Group_verifieddepressed_yes_ssri_yes	0.14778	1.20941	0.235323	-4.58147	0.00287321	0.97832	7	22396921	RAPGEF5	TSS1500
1218	cg01334735	Group_verifieddepressed_yes_ssri_yes	-0.420475	-2.13563	0.0404247	-3.86006	-0.0279766	0.97832	3	170520549
1219	cg24261808	Group_verifieddepressed_yes_ssri_yes	0.110694	1.52029	0.138214	-4.3742	0.00264163	0.97832	11	93474459	C11orf54;TAF1D	TSS1500;5'UTR
1220	cg14171514	Group_verifieddepressed_yes_ssri_yes	0.163452	1.31347	0.198323	-4.51652	0.0277841	0.97832	11	62308492	AHNAK;AHNAK	5'UTR;5'UTR
1221	cg26001902	Group_verifieddepressed_yes_ssri_yes	-0.416303	-1.17956	0.24683	-4.59924	-0.046985	0.97832	2	108602979	SLC5A7	TSS200
1222	cg13525062	Group_verifieddepressed_yes_ssri_yes	0.126911	0.907333	0.370982	-4.74289	0.0123814	0.97832	7	157926529	PTPRN2;PTPRN2;PTPRN2	Body;Body;Body
1223	cg21289967	Group_verifieddepressed_yes_ssri_yes	0.104731	0.976575	0.336072	-4.70958	0.00256426	0.97832	13	77904051
1224	cg00881448	Group_verifieddepressed_yes_ssri_yes	0.30159	1.91123	0.0649263	-4.06173	0.0130041	0.97832	10	30248683
1225	cg06490627	Group_verifieddepressed_yes_ssri_yes	-0.15889	-1.16826	0.251294	-4.60587	-0.0239735	0.97832	16	50344198	ADCY7	Body
1226	cg04360793	Group_verifieddepressed_yes_ssri_yes	1.05326	2.18058	0.0366441	-3.81795	0.115801	0.97832	1	79472361	ELTD1;ELTD1	5'UTR;1stExon
1227	cg00683156	Group_verifieddepressed_yes_ssri_yes	-0.096388	-1.72498	0.0941345	-4.21723	-0.0015265	0.97832	10	50970546	OGDHL;OGDHL;OGDHL	TSS200;TSS200;TSS200
1228	cg22511408	Group_verifieddepressed_yes_ssri_yes	0.0516317	1.11676	0.272373	-4.63536	0.00102003	0.97832	5	6378790	MED10	TSS200
1229	cg27009130	Group_verifieddepressed_yes_ssri_yes	0.0825186	0.980366	0.334226	-4.7077	0.00215606	0.97832	19	2096756	C19orf36;C19orf36;MOBKL2A	TSS200;TSS200;TSS1500
1230	cg14419975	Group_verifieddepressed_yes_ssri_yes	-0.480675	-1.54664	0.13174	-4.35486	-0.0181765	0.97832	1	91196332
1231	cg11039614	Group_verifieddepressed_yes_ssri_yes	-0.125124	-1.03765	0.307176	-4.67835	-0.0046217	0.97832	5	50679151	ISL1;ISL1	5'UTR;1stExon
1232	cg14509133	Group_verifieddepressed_yes_ssri_yes	0.595151	1.66685	0.10526	-4.26335	0.0339621	0.97832	22	46983780
1233	cg16749355	Group_verifieddepressed_yes_ssri_yes	0.0848761	0.927272	0.360695	-4.73353	0.00256146	0.97832	7	1492619	MICALL2	Body
1234	cg00272200	Group_verifieddepressed_yes_ssri_yes	-0.297234	-1.07755	0.289255	-4.65702	-0.0177811	0.97832	5	44388972	FGF10	TSS200
1235	cg21481141	Group_verifieddepressed_yes_ssri_yes	-0.387383	-3.87799	0.000490104	-1.98132	-0.0388663	0.97832	19	1268838	CIRBP;C19orf23;CIRBP;CIRBP	TSS1500;Body;TSS1500;TSS1500
1236	cg16570995	Group_verifieddepressed_yes_ssri_yes	0.188235	1.40389	0.169939	-4.45641	0.00392798	0.97832	6	37138163	PIM1;PIM1	5'UTR;1stExon
1237	cg25670690	Group_verifieddepressed_yes_ssri_yes	-0.333303	-1.25019	0.220253	-4.55656	-0.0184111	0.97832	21	27107428	ATP5J;ATP5J;ATP5J;ATP5J;ATP5J;ATP5J;GABPA;ATP5J;ATP5J;GABPA;GABPA	5'UTR;5'UTR;5'UTR;5'UTR;1stExon;1stExon;5'UTR;5'UTR;1stExon;1stExon;5'UTR
1238	cg26131049	Group_verifieddepressed_yes_ssri_yes	-0.0609417	-1.09566	0.281368	-4.6471	-0.00100869	0.97832	22	43547434	TSPO;TSPO	TSS200;TSS200
1239	cg12850379	Group_verifieddepressed_yes_ssri_yes	-0.0756538	-1.05068	0.301238	-4.67146	-0.00371658	0.97832	8	54935605	TCEA1;TCEA1	TSS1500;TSS1500
1240	cg10327276	Group_verifieddepressed_yes_ssri_yes	-0.0804928	-1.22493	0.229501	-4.57208	-0.00256222	0.97832	1	6762116	DNAJC11	TSS200
1241	cg25540845	Group_verifieddepressed_yes_ssri_yes	-0.0927351	-1.40198	0.170503	-4.45771	-0.00155216	0.97832	19	1104476	GPX4;GPX4;GPX4	Body;Body;TSS200
1242	cg03772909	Group_verifieddepressed_yes_ssri_yes	-0.132272	-1.44232	0.158886	-4.42986	-0.0203143	0.97832	3	138725311	PRR23A	TSS1500
1243	cg02754225	Group_verifieddepressed_yes_ssri_yes	-0.0545736	-1.14339	0.26132	-4.62026	-0.000868457	0.97832	10	76971001	VDAC2	Body
1244	cg08376055	Group_verifieddepressed_yes_ssri_yes	-0.0889471	-0.967439	0.340547	-4.71411	-0.00192763	0.97832	1	1447341	ATAD3A;ATAD3A;ATAD3A	TSS1500;TSS200;TSS200
1245	cg15825155	Group_verifieddepressed_yes_ssri_yes	-0.145864	-0.913637	0.367709	-4.73995	-0.0167422	0.97832	17	80798160	ZNF750;TBCD	TSS1500;Body
1246	cg18690729	Group_verifieddepressed_yes_ssri_yes	-0.157877	-1.52002	0.138281	-4.3744	-0.0272669	0.97832	10	128250156
1247	cg06856563	Group_verifieddepressed_yes_ssri_yes	0.531717	1.39993	0.17111	-4.45911	0.0135758	0.97832	7	75623987	TMEM120A;TMEM120A	5'UTR;1stExon
1248	cg08190400	Group_verifieddepressed_yes_ssri_yes	0.0466517	1.05802	0.297933	-4.66755	0.000544175	0.97832	17	8924776	NTN1	TSS200
1249	cg22407458	Group_verifieddepressed_yes_ssri_yes	-0.192198	-1.97276	0.0571751	-4.00791	-0.0322791	0.97832	6	35109121	TCP11;TCP11;TCP11;TCP11	5'UTR;1stExon;5'UTR;1stExon
1250	cg26422458	Group_verifieddepressed_yes_ssri_yes	0.806931	2.35218	0.0249502	-3.65246	0.107343	0.97832	1	79472452	ELTD1;ELTD1	5'UTR;1stExon
1251	cg07924703	Group_verifieddepressed_yes_ssri_yes	-0.242929	-1.49967	0.143457	-4.38915	-0.020359	0.97832	8	22423020	SORBS3;SORBS3	TSS200;Body
1252	cg15561583	Group_verifieddepressed_yes_ssri_yes	0.100032	1.41616	0.166347	-4.448	0.00334151	0.97832	2	63277925	OTX1	TSS200
1253	cg14086952	Group_verifieddepressed_yes_ssri_yes	-0.161647	-1.48039	0.148503	-4.40298	-0.00949363	0.97832	20	35156428	DLGAP4;DLGAP4;DLGAP4	3'UTR;3'UTR;3'UTR
1254	cg21561970	Group_verifieddepressed_yes_ssri_yes	0.161579	1.04871	0.302133	-4.67251	0.00430743	0.97832	20	13200992	ISM1	TSS1500
1255	cg22027897	Group_verifieddepressed_yes_ssri_yes	-0.086003	-1.38387	0.175931	-4.47	-0.0024342	0.97832	17	60885856	2022-03-10	TSS200
1256	cg27103616	Group_verifieddepressed_yes_ssri_yes	-0.207002	-1.35329	0.185404	-4.49046	-0.0258469	0.97832	6	37626335	MDGA1	Body
1257	cg02573825	Group_verifieddepressed_yes_ssri_yes	0.290628	2.08786	0.044818	-3.9042	0.0388798	0.97832	19	52490058	ZNF350;ZNF350	1stExon;5'UTR
1258	cg06212175	Group_verifieddepressed_yes_ssri_yes	0.348289	1.25522	0.218446	-4.55344	0.0271757	0.97832	16	7137026	A2BP1;A2BP1;A2BP1	Body;Body;Body
1259	cg13726345	Group_verifieddepressed_yes_ssri_yes	0.273862	1.27732	0.210637	-4.5396	0.01014	0.97832	10	129948126
1260	cg04199615	Group_verifieddepressed_yes_ssri_yes	0.239828	1.00509	0.322361	-4.69522	0.0379314	0.97832	5	10150331
1261	cg00333512	Group_verifieddepressed_yes_ssri_yes	0.315734	1.57535	0.124966	-4.33349	0.0443039	0.97832	8	25909599
1262	cg27127099	Group_verifieddepressed_yes_ssri_yes	-0.118776	-0.993501	0.327885	-4.7011	-0.00275325	0.97832	5	150158597	C5orf62	Body
1263	cg12447802	Group_verifieddepressed_yes_ssri_yes	0.215465	1.55476	0.129794	-4.34885	0.00413139	0.97832	16	640047	RAB40C	TSS200
1264	cg16392920	Group_verifieddepressed_yes_ssri_yes	-0.0565804	-0.919681	0.364589	-4.73712	-0.00171174	0.97832	3	196466707	PAK2	TSS200
1265	cg24037389	Group_verifieddepressed_yes_ssri_yes	0.256502	1.16397	0.253001	-4.60837	0.0428232	0.97832	8	27845182	SCARA5	5'UTR
1266	cg12628260	Group_verifieddepressed_yes_ssri_yes	0.161128	0.952707	0.347848	-4.72132	0.00930884	0.97832	1	24970684	SRRM1	Body
1267	cg05796277	Group_verifieddepressed_yes_ssri_yes	0.232271	1.91888	0.0639149	-4.0551	0.00297188	0.97832	5	121647856	SNCAIP;SNCAIP;SNCAIP;SNCAIP;SNCAIP;SNCAIP;SNCAIP;SNCAIP;SNCAIP;SNCAIP;SNCAIP	1stExon;1stExon;1stExon;1stExon;1stExon;5'UTR;5'UTR;5'UTR;5'UTR;5'UTR;Body
1268	cg13419102	Group_verifieddepressed_yes_ssri_yes	-0.116028	-0.998841	0.325331	-4.6984	-0.00175197	0.97832	8	9911784	MSRA;MSRA;MSRA;MSRA	5'UTR;5'UTR;1stExon;1stExon
1269	cg15444560	Group_verifieddepressed_yes_ssri_yes	-0.219049	-1.15752	0.255589	-4.61212	-0.0175173	0.97832	3	44283303	C3orf77	TSS200
1270	cg20124710	Group_verifieddepressed_yes_ssri_yes	-0.884941	-1.71541	0.0958956	-4.2249	-0.0503616	0.97832	15	55611105	PIGBOS1;PIGBOS1;PIGBOS1;PIGB;PIGBOS1;PIGBOS1	5'UTR;5'UTR;5'UTR;TSS200;1stExon;1stExon
1271	cg15529068	Group_verifieddepressed_yes_ssri_yes	-0.13413	-1.06392	0.295294	-4.66439	-0.00486375	0.97832	9	130025744	GARNL3;GARNL3;GARNL3	TSS1500;TSS1500;TSS200
1272	cg16454852	Group_verifieddepressed_yes_ssri_yes	-0.463987	-2.65509	0.0122314	-3.34428	-0.046266	0.97832	16	4007819
1273	cg00240378	Group_verifieddepressed_yes_ssri_yes	-0.0765819	-1.42294	0.164386	-4.44332	-0.00164524	0.97832	2	8850020
1274	cg07809301	Group_verifieddepressed_yes_ssri_yes	0.128756	1.66366	0.1059	-4.26584	0.00379887	0.97832	11	112038173	TEX12;TEX12	5'UTR;1stExon
1275	cg11693285	Group_verifieddepressed_yes_ssri_yes	0.637435	2.40633	0.0220336	-3.59878	0.0790936	0.97832	10	131927345
1276	cg24130739	Group_verifieddepressed_yes_ssri_yes	0.168957	2.16491	0.0379248	-3.83269	0.0256448	0.97832	3	39323221	CX3CR1;CX3CR1;CX3CR1;CX3CR1	1stExon;TSS1500;5'UTR;TSS1500
1277	cg12225910	Group_verifieddepressed_yes_ssri_yes	0.136795	1.4572	0.154761	-4.41942	0.00336015	0.97832	19	40006292	SELV	1stExon
1278	cg16926213	Group_verifieddepressed_yes_ssri_yes	0.311309	2.84682	0.00763121	-3.14051	0.0296913	0.97832	1	1841314
1279	cg14378084	Group_verifieddepressed_yes_ssri_yes	-0.107463	-1.31545	0.197663	-4.51524	-0.0184647	0.97832	22	42736914
1280	cg02856525	Group_verifieddepressed_yes_ssri_yes	0.254092	1.96837	0.0576999	-4.01179	0.0143621	0.97832	4	105502811
1281	cg20402382	Group_verifieddepressed_yes_ssri_yes	0.135319	1.47678	0.149465	-4.40555	0.00464501	0.97832	3	49711530	APEH;APEH	5'UTR;1stExon
1282	cg16020118	Group_verifieddepressed_yes_ssri_yes	-0.228674	-2.16834	0.0376409	-3.82947	-0.0147338	0.97832	19	33622600	WDR88	TSS1500
1283	cg20149170	Group_verifieddepressed_yes_ssri_yes	0.104431	0.927797	0.360427	-4.73328	0.0112894	0.97832	1	23105148	EPHB2;EPHB2	Body;Body
1284	cg17617250	Group_verifieddepressed_yes_ssri_yes	-0.0568392	-0.922338	0.363223	-4.73587	-0.00121591	0.97832	2	102314138	MAP4K4;MAP4K4;MAP4K4;MAP4K4;MAP4K4	TSS1500;TSS1500;TSS200;TSS200;TSS200
1285	cg07533159	Group_verifieddepressed_yes_ssri_yes	-0.100368	-0.945039	0.351688	-4.72503	-0.0031096	0.97832	6	126307930	TRMT11	Body
1286	cg06528063	Group_verifieddepressed_yes_ssri_yes	0.0837969	0.913197	0.367937	-4.74016	0.00480975	0.97832	17	8532759	MYH10	5'UTR
1287	cg00943909	Group_verifieddepressed_yes_ssri_yes	0.235947	2.69247	0.0111698	-3.30502	0.0406494	0.97832	20	57427942	GNAS;GNAS;GNAS	TSS200;TSS200;3'UTR
1288	cg17547875	Group_verifieddepressed_yes_ssri_yes	-0.115142	-1.09099	0.283388	-4.64968	-0.0197477	0.97832	5	173400146
1289	cg14075424	Group_verifieddepressed_yes_ssri_yes	-0.100527	-0.960023	0.344209	-4.71775	-0.0109409	0.97832	19	13988235	NANOS3	1stExon
1290	cg24976385	Group_verifieddepressed_yes_ssri_yes	-0.0697591	-1.0926	0.282689	-4.64879	-0.00229271	0.97832	10	96163371	TBC1D12	Body
1291	cg04156729	Group_verifieddepressed_yes_ssri_yes	0.102228	0.966584	0.340968	-4.71453	0.0170786	0.97832	2	240646190
1292	cg21015791	Group_verifieddepressed_yes_ssri_yes	0.121743	1.81446	0.0789492	-4.14395	0.00278951	0.97832	1	204485384	MDM4;MDM4;MDM4;MDM4;MDM4;MDM4;MDM4	TSS200;TSS200;TSS200;TSS200;TSS200;TSS200;TSS200
1293	cg08419873	Group_verifieddepressed_yes_ssri_yes	-0.697944	-3.17966	0.00325574	-2.77488	-0.0368967	0.97832	13	27296010
1294	cg06469345	Group_verifieddepressed_yes_ssri_yes	0.286563	1.1547	0.256724	-4.61375	0.0289583	0.97832	4	9783246	DRD5	TSS200
1295	cg22735612	Group_verifieddepressed_yes_ssri_yes	0.160111	2.4408	0.0203421	-3.56427	0.00471164	0.97832	12	112035516	ATXN2	Body
1296	cg12241532	Group_verifieddepressed_yes_ssri_yes	0.424342	3.13427	0.00366501	-2.82546	0.0364252	0.97832	10	3162117	PFKP	Body
1297	cg07458698	Group_verifieddepressed_yes_ssri_yes	-0.0841624	-1.07312	0.291207	-4.65943	-0.00295759	0.97832	2	67624494	ETAA1;ETAA1	1stExon;5'UTR
1298	cg21608792	Group_verifieddepressed_yes_ssri_yes	-0.307097	-2.40352	0.0221768	-3.60158	-0.0363016	0.97832	8	27348347	EPHX2	TSS1500
1299	cg20298098	Group_verifieddepressed_yes_ssri_yes	-0.138465	-1.67357	0.103919	-4.25808	-0.00329802	0.97832	4	48019555	NIPAL1	Body
1300	cg05924426	Group_verifieddepressed_yes_ssri_yes	0.262654	1.58148	0.123559	-4.32889	0.0169608	0.97832	14	105353169	KIAA0284;KIAA0284	Body;Body
1301	cg15635336	Group_verifieddepressed_yes_ssri_yes	0.0602167	1.22729	0.228625	-4.57064	0.000653457	0.97832	19	4182521	SIRT6;ANKRD24	1stExon;TSS1500
1302	cg18807049	Group_verifieddepressed_yes_ssri_yes	0.250039	1.79443	0.0821533	-4.16058	0.0325963	0.97832	1	112532978	KCND3;KCND3	TSS1500;TSS1500
1303	cg23298047	Group_verifieddepressed_yes_ssri_yes	-0.124496	-0.98171	0.333574	-4.70702	-0.0117242	0.97832	15	30261418
1304	cg27630690	Group_verifieddepressed_yes_ssri_yes	0.12275	1.0332	0.30922	-4.68068	0.0209161	0.97832	11	69530495
1305	cg11125883	Group_verifieddepressed_yes_ssri_yes	0.240596	2.04035	0.0496009	-3.94748	0.0403766	0.97832	12	68729045
1306	cg04804808	Group_verifieddepressed_yes_ssri_yes	0.119717	1.03047	0.310481	-4.68211	0.0190563	0.97832	3	127545422
1307	cg00701051	Group_verifieddepressed_yes_ssri_yes	0.25836	1.38212	0.176463	-4.47118	0.0181436	0.97832	1	145385391
1308	cg04086445	Group_verifieddepressed_yes_ssri_yes	0.275706	2.40552	0.0220748	-3.59959	0.00321979	0.97832	6	33290840	DAXX;DAXX;DAXX;DAXX	TSS200;TSS200;TSS200;TSS200
1309	cg24574675	Group_verifieddepressed_yes_ssri_yes	-0.277572	-1.42865	0.16275	-4.43937	-0.0222844	0.97832	22	44258594	SULT4A1	TSS1500
1310	cg07142797	Group_verifieddepressed_yes_ssri_yes	0.405334	1.79956	0.0813231	-4.15634	0.0513103	0.97832	10	50605613
1311	cg22888418	Group_verifieddepressed_yes_ssri_yes	0.138106	0.921026	0.363897	-4.73648	0.0217718	0.97832	4	155664223	LRAT	TSS1500
1312	cg04621069	Group_verifieddepressed_yes_ssri_yes	-0.214359	-1.30038	0.202715	-4.52494	-0.0297188	0.97832	1	21544521	ECE1;ECE1;ECE1;ECE1	3'UTR;3'UTR;3'UTR;3'UTR
1313	cg20276503	Group_verifieddepressed_yes_ssri_yes	0.245063	1.60029	0.119318	-4.31468	0.0087218	0.97832	1	111992326	WDR77;ATP5F1	TSS1500;Body
1314	cg05726263	Group_verifieddepressed_yes_ssri_yes	-0.144808	-1.18365	0.245231	-4.59683	-0.00406448	0.97832	1	173446481	PRDX6;LOC100506023	TSS200;TSS200
1315	cg23162201	Group_verifieddepressed_yes_ssri_yes	-0.383073	-2.30642	0.027683	-3.69729	-0.00969616	0.97832	11	8280741	LMO1	Body
1316	cg20854025	Group_verifieddepressed_yes_ssri_yes	0.0916447	1.7163	0.0957311	-4.22419	0.00131601	0.97832	3	9691042	MTMR14;MTMR14;MTMR14	TSS200;TSS200;TSS200
1317	cg02342974	Group_verifieddepressed_yes_ssri_yes	0.0832236	1.72359	0.0943881	-4.21834	0.00150046	0.97832	20	18269074	ZNF133;ZNF133	TSS200;TSS200
1318	cg16466850	Group_verifieddepressed_yes_ssri_yes	0.268865	1.06396	0.295273	-4.66437	0.0330909	0.97832	11	10562687	RNF141;MRVI1-AS1;MRVI1-AS1;MRVI1-AS1;MRVI1-AS1;RNF141	5'UTR;TSS200;TSS200;TSS200;TSS200;1stExon
1319	cg08683012	Group_verifieddepressed_yes_ssri_yes	-0.180136	-0.986124	0.331437	-4.70481	-0.0112722	0.97832	11	78387252	ODZ4	Body
1320	cg03680128	Group_verifieddepressed_yes_ssri_yes	0.305361	1.53405	0.134801	-4.36413	0.012646	0.97832	20	3996447	RNF24;RNF24;RNF24	TSS1500;TSS1500;TSS1500
1321	cg08163163	Group_verifieddepressed_yes_ssri_yes	0.150209	1.36121	0.182914	-4.4852	0.0254979	0.97832	1	16415115
1322	cg13911959	Group_verifieddepressed_yes_ssri_yes	0.309709	1.32813	0.193489	-4.507	0.0442456	0.97832	10	1505654	ADARB2	Body
1323	cg13863764	Group_verifieddepressed_yes_ssri_yes	-0.189912	-1.69171	0.100374	-4.24377	-0.0294087	0.97832	1	11561908	PTCHD2	Body
1324	cg13355874	Group_verifieddepressed_yes_ssri_yes	-0.119607	-0.921091	0.363864	-4.73645	-0.00787394	0.97832	1	5932351	NPHP4	Body
1325	cg09260640	Group_verifieddepressed_yes_ssri_yes	0.145426	1.58503	0.122749	-4.32622	0.0015436	0.97832	19	57999177	ZNF419;ZNF419;ZNF419;ZNF419;ZNF419;ZNF419;ZNF419;ZNF419;ZNF419;ZNF419;ZNF419;ZNF419;ZNF419;ZNF419	1stExon;1stExon;5'UTR;5'UTR;5'UTR;5'UTR;5'UTR;1stExon;5'UTR;1stExon;1stExon;1stExon;1stExon;5'UTR
1326	cg09463900	Group_verifieddepressed_yes_ssri_yes	-0.167225	-1.34146	0.189171	-4.49827	-0.00319241	0.97832	19	12939587	RTBDN;RTBDN	Body;Body
1327	cg09014019	Group_verifieddepressed_yes_ssri_yes	0.143293	2.71382	0.0106024	-3.28249	0.00277292	0.97832	9	21335425	KLHL9;KLHL9	5'UTR;1stExon
1328	cg21788624	Group_verifieddepressed_yes_ssri_yes	0.431896	2.67283	0.0117164	-3.32568	0.0133736	0.97832	2	20251350	LAPTM4A;LAPTM4A	5'UTR;1stExon
1329	cg20745987	Group_verifieddepressed_yes_ssri_yes	-0.127991	-1.30647	0.200663	-4.52103	-0.0220937	0.97832	4	155702760	RBM46;RBM46;RBM46;RBM46	1stExon;5'UTR;5'UTR;5'UTR
1330	cg19843939	Group_verifieddepressed_yes_ssri_yes	-0.0591522	-0.925641	0.36153	-4.7343	-0.0015027	0.97832	5	118691561	TNFAIP8;TNFAIP8	Body;TSS200
1331	cg24852756	Group_verifieddepressed_yes_ssri_yes	-0.123566	-0.913189	0.367941	-4.74016	-0.00124001	0.97832	19	18794627	CRTC1;CRTC1	1stExon;1stExon
1332	cg04438814	Group_verifieddepressed_yes_ssri_yes	0.597289	1.44966	0.15684	-4.42472	0.0278445	0.97832	7	87105022	ABCB4;ABCB4;ABCB4	TSS200;TSS200;TSS200
1333	cg06387496	Group_verifieddepressed_yes_ssri_yes	-0.467068	-3.08685	0.0041447	-2.87809	-0.0138286	0.97832	7	2775674	GNA12	Body
1334	cg03489907	Group_verifieddepressed_yes_ssri_yes	-0.116899	-1.4411	0.159227	-4.43071	-0.0197822	0.97832	7	1650459
1335	cg12184854	Group_verifieddepressed_yes_ssri_yes	-0.123607	-1.22566	0.22923	-4.57163	-0.00439035	0.97832	3	189526243	TP63;TP63;TP63;TP63;TP63;TP63	Body;Body;Body;Body;Body;Body
1336	cg20619067	Group_verifieddepressed_yes_ssri_yes	0.206314	1.20823	0.235772	-4.58218	0.0116091	0.97832	6	169284843
1337	cg26820929	Group_verifieddepressed_yes_ssri_yes	0.213448	2.01802	0.0519991	-3.96759	0.0218165	0.97832	1	28995935	GMEB1;GMEB1	5'UTR;5'UTR
1338	cg15421984	Group_verifieddepressed_yes_ssri_yes	0.381079	2.45353	0.0197483	-3.55146	0.0122273	0.97832	5	39075257	RICTOR	TSS1500
1339	cg18763165	Group_verifieddepressed_yes_ssri_yes	-0.446418	-1.80495	0.0804577	-4.15187	-0.0152979	0.97832	19	1316091
1340	cg00217444	Group_verifieddepressed_yes_ssri_yes	-0.309106	-2.02295	0.0514616	-3.96317	-0.00618594	0.97832	4	41937297	TMEM33;TMEM33	5'UTR;1stExon
1341	cg18958859	Group_verifieddepressed_yes_ssri_yes	0.185255	1.11436	0.273388	-4.63671	0.0161824	0.97832	6	28832245
1342	cg22792014	Group_verifieddepressed_yes_ssri_yes	0.205388	1.12911	0.267208	-4.6284	0.0055162	0.97832	10	134267908
1343	cg23929344	Group_verifieddepressed_yes_ssri_yes	-0.350037	-1.83243	0.0761645	-4.12891	-0.0382033	0.97832	14	36975402	SFTA3	Body
1344	cg00439752	Group_verifieddepressed_yes_ssri_yes	0.226889	2.05159	0.0484308	-3.9373	0.0120792	0.97832	2	25467289	DNMT3A;DNMT3A;DNMT3A	Body;Body;Body
1345	cg20042171	Group_verifieddepressed_yes_ssri_yes	0.155234	1.49437	0.14483	-4.39296	0.00794822	0.97832	12	48111464	ENDOU;ENDOU;ENDOU	Body;Body;Body
1346	cg04053200	Group_verifieddepressed_yes_ssri_yes	-0.0478619	-0.933017	0.357766	-4.7308	-0.000551081	0.97832	6	8102882	EEF1E1;EEF1E1	TSS200;TSS200
1347	cg22035959	Group_verifieddepressed_yes_ssri_yes	-0.14191	-1.29454	0.2047	-4.52867	-0.0239898	0.97832	19	951681	ARID3A	Body
1348	cg03813151	Group_verifieddepressed_yes_ssri_yes	-0.176764	-1.03777	0.307119	-4.67829	-0.0106822	0.97832	6	149778058	ZC3H12D	Body
1349	cg20205877	Group_verifieddepressed_yes_ssri_yes	0.192473	1.68372	0.101924	-4.25009	0.00784147	0.97832	17	47841033	FAM117A	Body
1350	cg24534566	Group_verifieddepressed_yes_ssri_yes	0.14043	1.56304	0.127835	-4.34269	0.0240687	0.97832	4	48988124	CWH43	TSS200
1351	cg25976672	Group_verifieddepressed_yes_ssri_yes	0.0884597	0.913767	0.367642	-4.73989	0.015009	0.97832	2	235907796	SH3BP4	5'UTR
1352	cg10033570	Group_verifieddepressed_yes_ssri_yes	0.185226	1.39598	0.172287	-4.4618	0.0053818	0.97832	6	33377933	PHF1;PHF1;PHF1	TSS1500;TSS1500;TSS1500
1353	cg09734791	Group_verifieddepressed_yes_ssri_yes	0.650059	1.89908	0.0665597	-4.07221	0.015097	0.97832	8	72756155	MSC	1stExon
1354	cg06377221	Group_verifieddepressed_yes_ssri_yes	-0.112674	-1.48877	0.146294	-4.39699	-0.00342358	0.97832	19	18111739	ARRDC2	TSS1500
1355	cg08983124	Group_verifieddepressed_yes_ssri_yes	0.129257	1.64744	0.10921	-4.27848	0.00268929	0.97832	12	122711178	DIABLO;DIABLO;LOC101593348;DIABLO;DIABLO;DIABLO;DIABLO	5'UTR;TSS1500;Body;TSS200;TSS200;TSS200;TSS200
1356	cg25710351	Group_verifieddepressed_yes_ssri_yes	-0.167354	-1.91725	0.064129	-4.05651	-0.00285214	0.97832	4	39979783	PDS5A;PDS5A;PDS5A	TSS1500;TSS1500;TSS1500
1357	cg10880177	Group_verifieddepressed_yes_ssri_yes	0.213585	1.34428	0.188267	-4.49641	0.0275969	0.97832	5	1729256
1358	cg10788618	Group_verifieddepressed_yes_ssri_yes	-0.234159	-1.05693	0.29842	-4.66813	-0.0377526	0.97832	17	46622022	HOXB2	1stExon
1359	cg09610826	Group_verifieddepressed_yes_ssri_yes	0.386952	2.26094	0.0306644	-3.74136	0.0294376	0.97832	22	50587761	MOV10L1;MOV10L1;MOV10L1;MOV10L1	Body;Body;Body;Body
1360	cg11630696	Group_verifieddepressed_yes_ssri_yes	0.313025	1.68585	0.101509	-4.24841	0.0239546	0.97832	3	79817333	ROBO1	TSS1500
1361	cg20149956	Group_verifieddepressed_yes_ssri_yes	-0.209242	-1.92771	0.0627656	-4.04743	-0.00796877	0.97832	1	249132233	ZNF672	TSS1500
1362	cg17550708	Group_verifieddepressed_yes_ssri_yes	-0.106967	-1.05751	0.298161	-4.66783	-0.0182454	0.97832	5	570261
1363	cg20711408	Group_verifieddepressed_yes_ssri_yes	-0.0670599	-0.902739	0.373379	-4.74502	-0.00110054	0.97832	13	49550299	FNDC3A;FNDC3A	5'UTR;1stExon
1364	cg15651835	Group_verifieddepressed_yes_ssri_yes	-0.13934	-1.23777	0.224766	-4.56423	-0.0094911	0.97832	1	226497333	LIN9	TSS200
1365	cg01025599	Group_verifieddepressed_yes_ssri_yes	-0.115147	-1.52476	0.137097	-4.37094	-0.00309091	0.97832	16	4303589
1366	cg17642426	Group_verifieddepressed_yes_ssri_yes	-0.153117	-1.20866	0.235608	-4.58192	-0.00248078	0.97832	10	124739963	PSTK;PSTK	1stExon;5'UTR
1367	cg12820627	Group_verifieddepressed_yes_ssri_yes	0.154166	1.43052	0.162217	-4.43807	0.0263037	0.97832	2	207147089	ZDBF2	Body
1368	cg23763424	Group_verifieddepressed_yes_ssri_yes	0.179286	1.74278	0.0909325	-4.20287	0.00419335	0.97832	2	172967795	DLX2	TSS1500
1369	cg20964064	Group_verifieddepressed_yes_ssri_yes	-0.113059	-0.956139	0.346137	-4.71965	-0.0153437	0.97832	20	62084549	KCNQ2;KCNQ2;KCNQ2;KCNQ2;KCNQ2	Body;Body;Body;Body;Body
1370	cg13617776	Group_verifieddepressed_yes_ssri_yes	0.0710388	0.992375	0.328426	-4.70167	0.0121233	0.97832	19	5229744	PTPRS;PTPRS;PTPRS;PTPRS	Body;Body;Body;Body
1371	cg19219577	Group_verifieddepressed_yes_ssri_yes	-0.122827	-1.65498	0.10766	-4.27262	-0.00377024	0.97832	17	12569322	MYOCD;MYOCD;MYOCD;MYOCD	5'UTR;5'UTR;1stExon;1stExon
1372	cg13717736	Group_verifieddepressed_yes_ssri_yes	-0.18437	-1.11335	0.273812	-4.63727	-0.0042457	0.97832	11	1673687	HCCA2	Body
1373	cg06036476	Group_verifieddepressed_yes_ssri_yes	-0.478762	-1.40749	0.168879	-4.45395	-0.0378949	0.97832	8	92053320	TMEM55A	TSS200
1374	cg07428804	Group_verifieddepressed_yes_ssri_yes	0.103307	1.36894	0.180508	-4.48004	0.00283859	0.97832	11	62599512	STX5;STX5	5'UTR;1stExon
1375	cg07823585	Group_verifieddepressed_yes_ssri_yes	-0.123293	-0.921386	0.363712	-4.73631	-0.00364335	0.97832	1	95392682	CNN3;CNN3	5'UTR;1stExon
1376	cg10805850	Group_verifieddepressed_yes_ssri_yes	0.127779	1.04476	0.303926	-4.6746	0.019814	0.97832	13	98794470	FARP1;FARP1	TSS1500;TSS1500
1377	cg11691214	Group_verifieddepressed_yes_ssri_yes	0.149866	0.980492	0.334165	-4.70763	0.0128655	0.97832	17	79876118	SIRT7	TSS200
1378	cg22826718	Group_verifieddepressed_yes_ssri_yes	0.205164	1.43675	0.16045	-4.43374	0.0247064	0.97832	3	11762372	VGLL4	TSS200
1379	cg25688113	Group_verifieddepressed_yes_ssri_yes	-0.431578	-2.37404	0.0237328	-3.63087	-0.0719471	0.97832	4	5052526	STK32B	TSS1500
1380	cg10004976	Group_verifieddepressed_yes_ssri_yes	-0.405606	-1.70229	0.0983546	-4.23538	-0.0329382	0.97832	21	46880279	COL18A1;COL18A1;COL18A1	Body;Body;Body
1381	cg10177032	Group_verifieddepressed_yes_ssri_yes	0.133565	1.07744	0.289305	-4.65709	0.0220963	0.97832	16	4103492	ADCY9	Body
1382	cg07509323	Group_verifieddepressed_yes_ssri_yes	-0.324942	-0.916122	0.366424	-4.73879	-0.0518871	0.97832	14	72703562	RGS6	Body
1383	cg01892997	Group_verifieddepressed_yes_ssri_yes	0.112067	0.941126	0.353659	-4.72692	0.0182069	0.97832	6	146864209	RAB32	TSS1500
1384	cg23146472	Group_verifieddepressed_yes_ssri_yes	-0.25258	-1.82154	0.0778427	-4.13804	-0.0084926	0.97832	6	43214495	TTBK1	Body
1385	cg23900422	Group_verifieddepressed_yes_ssri_yes	-0.137279	-0.908829	0.370204	-4.7422	-0.0228188	0.97832	17	77679767
1386	cg09103658	Group_verifieddepressed_yes_ssri_yes	-0.185628	-1.85236	0.0731763	-4.11211	-0.0245286	0.97832	17	78442672	NPTX1	3'UTR
1387	cg09818171	Group_verifieddepressed_yes_ssri_yes	0.0736362	1.22417	0.229785	-4.57254	0.00100556	0.97832	20	6103629	FERMT1;FERMT1	1stExon;5'UTR
1388	cg04249460	Group_verifieddepressed_yes_ssri_yes	0.257737	2.25801	0.0308663	-3.74419	0.00338495	0.97832	6	41040849	NFYA;NFYA;C6orf130	5'UTR;5'UTR;TSS1500
1389	cg23057040	Group_verifieddepressed_yes_ssri_yes	0.14039	1.29482	0.204604	-4.5285	0.00835429	0.97832	1	211433972	RCOR3;RCOR3;RCOR3;RCOR3	Body;Body;Body;Body
1390	cg19935850	Group_verifieddepressed_yes_ssri_yes	0.112501	1.00278	0.323455	-4.69639	0.0188706	0.97832	4	41753439
1391	cg20574650	Group_verifieddepressed_yes_ssri_yes	-0.374099	-2.47073	0.0189707	-3.5341	-0.020021	0.97832	15	55697065	CCPG1;CCPG1	5'UTR;5'UTR
1392	cg18395636	Group_verifieddepressed_yes_ssri_yes	-0.314566	-0.908269	0.370495	-4.74246	-0.0130277	0.97832	11	87908785	RAB38	TSS200
1393	cg17678946	Group_verifieddepressed_yes_ssri_yes	-0.0945734	-1.61594	0.11588	-4.30275	-0.00222317	0.97832	2	32235925	MEMO1;MEMO1	TSS1500;TSS1500
1394	cg10959711	Group_verifieddepressed_yes_ssri_yes	0.257827	2.21668	0.0338395	-3.78375	0.0364437	0.97832	1	153509096	S100A6	TSS1500
1395	cg02631462	Group_verifieddepressed_yes_ssri_yes	-0.417654	-1.15721	0.255713	-4.6123	-0.0299523	0.97832	19	44324856	LYPD5	TSS200
1396	cg21149286	Group_verifieddepressed_yes_ssri_yes	0.0584563	0.944544	0.351937	-4.72527	0.00158062	0.97832	12	65153070	GNS;GNS	5'UTR;1stExon
1397	cg15563027	Group_verifieddepressed_yes_ssri_yes	0.133844	1.00482	0.322489	-4.69536	0.00738252	0.97832	4	41215455	APBB2;APBB2;APBB2	5'UTR;5'UTR;5'UTR
1398	cg05422369	Group_verifieddepressed_yes_ssri_yes	0.164769	1.11044	0.275047	-4.6389	0.0187036	0.97832	18	32924550	ZNF24	TSS200
1399	cg15079605	Group_verifieddepressed_yes_ssri_yes	0.0698927	0.920876	0.363975	-4.73655	0.0119993	0.97832	14	73704078	PAPLN	TSS200
1400	cg02487654	Group_verifieddepressed_yes_ssri_yes	0.701786	2.04953	0.0486432	-3.93917	0.0204143	0.97832	7	130081063	TSGA14	TSS1500
1401	cg00218149	Group_verifieddepressed_yes_ssri_yes	-0.0607609	-1.09669	0.280927	-4.64654	-0.0104442	0.97832	16	3194070
1402	cg04330597	Group_verifieddepressed_yes_ssri_yes	0.25039	1.90639	0.0655723	-4.06591	0.0323009	0.97832	2	235907735	SH3BP4	5'UTR
1403	cg09181339	Group_verifieddepressed_yes_ssri_yes	0.227792	1.54271	0.132688	-4.35776	0.00595169	0.97832	16	68298125	SLC7A6;SLC7A6	TSS1500;TSS1500
1404	cg19331040	Group_verifieddepressed_yes_ssri_yes	0.0769966	1.32247	0.195345	-4.51069	0.00103364	0.97832	6	30882208	VARS2;VARS2;VARS2	1stExon;5'UTR;5'UTR
1405	cg18818563	Group_verifieddepressed_yes_ssri_yes	0.0736512	1.10575	0.27704	-4.64151	0.00133729	0.97832	19	9546128	ZNF266;ZNF266;ZNF266;ZNF266	1stExon;5'UTR;5'UTR;1stExon
1406	cg15684236	Group_verifieddepressed_yes_ssri_yes	-0.35593	-2.30549	0.0277413	-3.6982	-0.0586904	0.97832	12	127227142	LINC00944;LINC00943	Body;Body
1407	cg06458248	Group_verifieddepressed_yes_ssri_yes	-0.0935263	-1.66213	0.106208	-4.26704	-0.0161721	0.97832	19	13117917	NFIX	Body
1408	cg07583091	Group_verifieddepressed_yes_ssri_yes	0.102588	0.982937	0.332979	-4.70641	0.0018346	0.97832	11	18343626	GTF2H1;HPS5;HPS5;GTF2H1;HPS5;HPS5;HPS5	TSS200;1stExon;5'UTR;TSS200;5'UTR;5'UTR;1stExon
1409	cg18056232	Group_verifieddepressed_yes_ssri_yes	0.135548	1.21605	0.232819	-4.57746	0.00223479	0.97832	11	46368805	DGKZ;DGKZ;DGKZ;DGKZ;DGKZ;DGKZ	TSS200;TSS200;TSS200;TSS200;Body;Body
1410	cg26717983	Group_verifieddepressed_yes_ssri_yes	-0.836966	-1.74627	0.0903143	-4.20004	-0.0483394	0.97832	6	72596472	RIMS1	TSS200
1411	cg27424057	Group_verifieddepressed_yes_ssri_yes	-0.203893	-1.25508	0.218497	-4.55353	-0.0225697	0.97832	7	36315204	EEPD1	Body
1412	cg08941173	Group_verifieddepressed_yes_ssri_yes	-0.110996	-1.1651	0.25255	-4.60771	-0.0179089	0.97832	11	125034971	PKNOX2	5'UTR
1413	cg18575532	Group_verifieddepressed_yes_ssri_yes	0.0823774	0.966474	0.341022	-4.71458	0.0141536	0.97832	17	37785426	PPP1R1B;PPP1R1B	5'UTR;Body
1414	cg12924825	Group_verifieddepressed_yes_ssri_yes	-0.0667751	-0.910711	0.369226	-4.74132	-0.00306288	0.97832	18	6415087	L3MBTL4	TSS200
1415	cg23417677	Group_verifieddepressed_yes_ssri_yes	-0.320903	-2.24768	0.0315861	-3.75411	-0.0352875	0.97832	2	238289824	COL6A3;COL6A3;COL6A3;COL6A3;COL6A3	Body;Body;Body;Body;Body
1416	cg25267808	Group_verifieddepressed_yes_ssri_yes	-0.282834	-2.27996	0.0293841	-3.72299	-0.048153	0.97832	11	95779454	MAML2	Body
1417	cg10146402	Group_verifieddepressed_yes_ssri_yes	-0.443349	-3.53585	0.00125849	-2.3726	-0.0175659	0.97832	19	41102858	LTBP4;LTBP4	TSS1500;Body
1418	cg11745755	Group_verifieddepressed_yes_ssri_yes	-0.265852	-1.45234	0.156098	-4.42284	-0.0271722	0.97832	19	8670086	ADAMTS10	Body
1419	cg14111726	Group_verifieddepressed_yes_ssri_yes	0.147762	1.17454	0.248804	-4.60219	0.00517398	0.97832	14	64854917	MTHFD1;MTHFD1;MIR548AZ	5'UTR;1stExon;Body
1420	cg09973852	Group_verifieddepressed_yes_ssri_yes	-0.0549643	-0.945275	0.35157	-4.72492	-0.000982182	0.97832	16	30456960	SEPHS2	1stExon
1421	cg27296547	Group_verifieddepressed_yes_ssri_yes	-0.0735479	-0.980317	0.33425	-4.70772	-0.0020056	0.97832	2	27341645	CGREF1;CGREF1;CGREF1;CGREF1;CGREF1	1stExon;5'UTR;5'UTR;5'UTR;5'UTR
1422	cg26870725	Group_verifieddepressed_yes_ssri_yes	-0.226304	-1.21971	0.231449	-4.57525	-0.00869153	0.97832	19	12978805	MAST1	Body
1423	cg05368283	Group_verifieddepressed_yes_ssri_yes	0.176685	1.18729	0.243813	-4.59468	0.00263014	0.97832	4	142558042	IL15;IL15;IL15	5'UTR;1stExon;5'UTR
1424	cg20724781	Group_verifieddepressed_yes_ssri_yes	0.0826039	1.22103	0.230954	-4.57445	0.00207032	0.97832	12	56753911	STAT2	TSS200
1425	cg18163118	Group_verifieddepressed_yes_ssri_yes	0.171817	1.33087	0.192595	-4.50521	0.00792668	0.97832	11	67250585	AIP;AIP	1stExon;5'UTR
1426	cg23285459	Group_verifieddepressed_yes_ssri_yes	-0.216892	-1.30387	0.201536	-4.5227	-0.0324555	0.97832	7	2802560	GNA12	Body
1427	cg08845329	Group_verifieddepressed_yes_ssri_yes	0.167401	1.1143	0.273414	-4.63674	0.00487082	0.97832	17	80932127	B3GNTL1	Body
1428	cg11296553	Group_verifieddepressed_yes_ssri_yes	-0.0963372	-1.26858	0.213699	-4.5451	-0.00120059	0.97832	5	612297	CEP72	TSS200
1429	cg19005666	Group_verifieddepressed_yes_ssri_yes	0.117646	1.08471	0.286117	-4.65312	0.0194105	0.97832	9	117002437	COL27A1	Body
1430	cg01437515	Group_verifieddepressed_yes_ssri_yes	0.200159	1.52404	0.137276	-4.37146	0.0288846	0.97832	1	1148315	TNFRSF4	Body
1431	cg16798345	Group_verifieddepressed_yes_ssri_yes	-0.12799	-1.35189	0.185848	-4.49139	-0.00449621	0.97832	12	33205702
1432	cg20367404	Group_verifieddepressed_yes_ssri_yes	0.118601	0.970237	0.339172	-4.71273	0.00401869	0.97832	8	144925527	NRBP2	TSS1500
1433	cg02973469	Group_verifieddepressed_yes_ssri_yes	-0.125893	-1.67914	0.102821	-4.2537	-0.00247455	0.97832	11	126152481	TIRAP;TIRAP	TSS1500;TSS1500
1434	cg14365070	Group_verifieddepressed_yes_ssri_yes	-0.343934	-1.96033	0.0586725	-4.01888	-0.0235371	0.97832	17	48041570
1435	cg26477488	Group_verifieddepressed_yes_ssri_yes	0.343902	1.65296	0.108073	-4.27419	0.0463554	0.97832	5	153858936	HAND1	TSS1500
1436	cg14867388	Group_verifieddepressed_yes_ssri_yes	0.357273	1.64815	0.109062	-4.27793	0.0174523	0.97832	1	115632253	TSPAN2;TSPAN2;TSPAN2	TSS200;TSS200;TSS200
1437	cg25256924	Group_verifieddepressed_yes_ssri_yes	0.233415	2.2187	0.0336882	-3.78182	0.0109115	0.97832	11	67205739	CORO1B;CORO1B;PTPRCAP	3'UTR;3'UTR;TSS1500
1438	cg00028881	Group_verifieddepressed_yes_ssri_yes	-0.10895	-1.3795	0.177261	-4.47295	-0.00220248	0.97832	6	31632939	BAT4;BAT4;CSNK2B	5'UTR;1stExon;TSS1500
1439	cg24441810	Group_verifieddepressed_yes_ssri_yes	0.410052	3.49426	0.00140874	-2.41995	0.0153531	0.97832	2	120436039	TMEM177;TMEM177;TMEM177	TSS1500;TSS1500;TSS1500
1440	cg13010273	Group_verifieddepressed_yes_ssri_yes	-0.105449	-0.914274	0.36738	-4.73965	-0.00240726	0.97832	18	812497	YES1	TSS200
1441	cg08718490	Group_verifieddepressed_yes_ssri_yes	0.290587	0.983742	0.332589	-4.70601	0.025117	0.97832	4	52943099	SPATA18	Body
1442	cg11767442	Group_verifieddepressed_yes_ssri_yes	-0.186167	-1.05779	0.298035	-4.66768	-0.0292471	0.97832	21	45584432
1443	cg03475179	Group_verifieddepressed_yes_ssri_yes	0.150076	1.19772	0.239782	-4.58848	0.00268259	0.97832	15	81625181	TMC3	Body
1444	cg23517116	Group_verifieddepressed_yes_ssri_yes	0.331658	1.35814	0.183876	-4.48724	0.0290919	0.97832	8	65499841
1445	cg00270878	Group_verifieddepressed_yes_ssri_yes	0.139809	0.975319	0.336685	-4.71021	0.00621447	0.97832	11	64334217	SLC22A11	Body
1446	cg13620370	Group_verifieddepressed_yes_ssri_yes	0.19331	1.08298	0.286875	-4.65407	0.00193247	0.97832	5	176924665	PDLIM7;PDLIM7;PDLIM7;PDLIM7	TSS200;TSS200;TSS200;TSS200
1447	cg08203849	Group_verifieddepressed_yes_ssri_yes	-0.118416	-1.11231	0.274252	-4.63785	-0.00844617	0.97832	10	126683336	CTBP2;CTBP2;CTBP2	Body;Body;Body
1448	cg13620051	Group_verifieddepressed_yes_ssri_yes	0.394605	2.63525	0.0128322	-3.36501	0.0408785	0.97832	9	126759535
1449	cg12066398	Group_verifieddepressed_yes_ssri_yes	0.0930967	1.96259	0.058397	-4.01688	0.0021574	0.97832	11	63381825	PLA2G16;PLA2G16;PLA2G16	5'UTR;5'UTR;1stExon
1450	cg20458740	Group_verifieddepressed_yes_ssri_yes	-0.306624	-2.09226	0.0443969	-3.90017	-0.0486336	0.97832	7	63652783
1451	cg16705273	Group_verifieddepressed_yes_ssri_yes	-0.169948	-1.12527	0.268808	-4.63057	-0.0267533	0.97832	18	42262885	SETBP1;SETBP1	5'UTR;5'UTR
1452	cg14539210	Group_verifieddepressed_yes_ssri_yes	-0.0915803	-1.14599	0.260258	-4.61877	-0.0145159	0.97832	17	27331785	SEZ6;SEZ6	Body;Body
1453	cg23272544	Group_verifieddepressed_yes_ssri_yes	0.153006	1.43767	0.160192	-4.4331	0.0245566	0.97832	21	45705429	AIRE	TSS1500
1454	cg02458292	Group_verifieddepressed_yes_ssri_yes	0.246525	2.17561	0.0370459	-3.82263	0.0100091	0.97832	10	75545503	KIAA0913	TSS200
1455	cg25319337	Group_verifieddepressed_yes_ssri_yes	-0.279334	-1.37833	0.177619	-4.47374	-0.0125175	0.97832	7	48008127	HUS1	Body
1456	cg21746294	Group_verifieddepressed_yes_ssri_yes	0.14891	0.997613	0.325917	-4.69902	0.0118994	0.97832	10	99625949	GOLGA7B;CRTAC1	3'UTR;Body
1457	cg12938520	Group_verifieddepressed_yes_ssri_yes	0.233229	2.07704	0.0458696	-3.91411	0.00392294	0.97832	5	171881833	SH3PXD2B	TSS1500
1458	cg21049501	Group_verifieddepressed_yes_ssri_yes	-0.327198	-1.6343	0.111952	-4.28865	-0.0292889	0.97832	17	70120411	SOX9	Body
1459	cg19408915	Group_verifieddepressed_yes_ssri_yes	-0.0717292	-1.17356	0.249194	-4.60277	-0.0029159	0.97832	1	172412924	C1orf105;PIGC;PIGC	Body;5'UTR;5'UTR
1460	cg17045820	Group_verifieddepressed_yes_ssri_yes	0.291036	2.06137	0.0474322	-3.92841	0.00533513	0.97832	9	2621444	VLDLR-AS1;VLDLR;VLDLR	Body;TSS1500;TSS1500
1461	cg16368442	Group_verifieddepressed_yes_ssri_yes	-0.0778056	-0.96991	0.339333	-4.71289	-0.0024307	0.97832	16	10276799	GRIN2A;GRIN2A;GRIN2A	TSS1500;TSS1500;TSS200
1462	cg09578463	Group_verifieddepressed_yes_ssri_yes	-0.0816739	-0.987944	0.330558	-4.7039	-0.00168793	0.97832	16	5083743	NAGPA	Body
1463	cg04965500	Group_verifieddepressed_yes_ssri_yes	0.208584	1.54539	0.132041	-4.35579	0.00325666	0.97832	7	75508301	RHBDD2;RHBDD2	TSS200;TSS200
1464	cg08231976	Group_verifieddepressed_yes_ssri_yes	-0.107849	-1.54765	0.131495	-4.35411	-0.0014261	0.97832	18	48724232	MEX3C	TSS200
1465	cg27115821	Group_verifieddepressed_yes_ssri_yes	0.163849	1.76947	0.086302	-4.18113	0.0240192	0.97832	2	241262258
1466	cg15339994	Group_verifieddepressed_yes_ssri_yes	-0.14154	-1.33994	0.189659	-4.49927	-0.00816384	0.97832	10	82303217	SH2D4B;SH2D4B	Body;Body
1467	cg13492103	Group_verifieddepressed_yes_ssri_yes	0.265284	1.37188	0.179601	-4.47807	0.0157906	0.97832	1	75596827	LHX8	Body
1468	cg17462450	Group_verifieddepressed_yes_ssri_yes	-0.198431	-1.88701	0.0682179	-4.08259	-0.0106467	0.97832	19	39096180	MAP4K1;MAP4K1	Body;Body
1469	cg10371280	Group_verifieddepressed_yes_ssri_yes	-0.28646	-1.56028	0.128485	-4.34475	-0.0295717	0.97832	14	60636631
1470	cg16067980	Group_verifieddepressed_yes_ssri_yes	-0.102315	-1.40072	0.170877	-4.45857	-0.00156768	0.97832	17	79479499	ACTG1	5'UTR
1471	cg05850720	Group_verifieddepressed_yes_ssri_yes	0.155192	1.19405	0.241194	-4.59067	0.0100552	0.97832	7	1949177	MAD1L1;MAD1L1;MAD1L1	Body;Body;Body
1472	cg10258241	Group_verifieddepressed_yes_ssri_yes	-0.287018	-1.36061	0.1831	-4.4856	-0.0470621	0.97832	2	52856751
1473	cg14582970	Group_verifieddepressed_yes_ssri_yes	-0.165235	-1.23573	0.225513	-4.56548	-0.00967641	0.97832	9	125676085	ZBTB6	TSS1500
1474	cg18579796	Group_verifieddepressed_yes_ssri_yes	-0.182648	-1.45641	0.154979	-4.41998	-0.00750142	0.97832	11	13371358	ARNTL;ARNTL;ARNTL;ARNTL;ARNTL;ARNTL	5'UTR;5'UTR;5'UTR;5'UTR;5'UTR;5'UTR
1475	cg25006878	Group_verifieddepressed_yes_ssri_yes	-0.0640246	-1.17976	0.246754	-4.59913	-0.0012727	0.97832	2	9144005	MBOAT2	TSS200
1476	cg26523841	Group_verifieddepressed_yes_ssri_yes	0.170481	1.38892	0.174404	-4.46659	0.0099693	0.97832	19	46498721	CCDC61;CCDC61	1stExon;5'UTR
1477	cg05495292	Group_verifieddepressed_yes_ssri_yes	-0.170718	-1.07332	0.291119	-4.65932	-0.00682425	0.97832	9	74526275	ABHD17B;ABHD17B;C9orf85	TSS200;TSS200;TSS200
1478	cg06606122	Group_verifieddepressed_yes_ssri_yes	0.203791	1.644	0.109922	-4.28115	0.00299371	0.97832	16	2273715	E4F1	1stExon
1479	cg10612096	Group_verifieddepressed_yes_ssri_yes	0.239838	1.90652	0.0655548	-4.0658	0.0413013	0.97832	2	231865097	SPATA3	Body
1480	cg00270625	Group_verifieddepressed_yes_ssri_yes	0.325095	1.65334	0.107996	-4.2739	0.0494554	0.97832	22	51017019	CPT1B;CPT1B;CPT1B;CPT1B;CHKB-CPT1B;CPT1B;CPT1B;CPT1B;CPT1B;CPT1B;CPT1B;CPT1B	1stExon;TSS1500;1stExon;5'UTR;Body;1stExon;5'UTR;TSS200;TSS200;1stExon;5'UTR;5'UTR
1481	cg16513459	Group_verifieddepressed_yes_ssri_yes	0.389989	2.0723	0.0463381	-3.91845	0.0557215	0.97832	17	7832932	KCNAB3	TSS200
1482	cg21077049	Group_verifieddepressed_yes_ssri_yes	-0.181479	-1.08057	0.287931	-4.65538	-0.00932792	0.97832	7	96132850
1483	cg08555866	Group_verifieddepressed_yes_ssri_yes	0.12203	0.924048	0.362346	-4.73506	0.00720776	0.97832	16	3345604
1484	cg26341935	Group_verifieddepressed_yes_ssri_yes	-0.094909	-1.58082	0.12371	-4.32939	-0.00198316	0.97832	12	50677460	LIMA1;LIMA1	TSS200;TSS200
1485	cg16552519	Group_verifieddepressed_yes_ssri_yes	0.248995	1.72952	0.0933091	-4.21358	0.00431044	0.97832	6	86159753	NT5E;NT5E;NT5E;NT5E	5'UTR;5'UTR;1stExon;1stExon
1486	cg12576082	Group_verifieddepressed_yes_ssri_yes	-0.181905	-1.04878	0.302103	-4.67248	-0.00201249	0.97832	20	30102058	HM13;HM13;HM13;HM13	TSS200;TSS200;TSS200;TSS200
1487	cg23641315	Group_verifieddepressed_yes_ssri_yes	0.200515	2.07971	0.045608	-3.91167	0.0157383	0.97832	6	31828373	NEU1	Body
1488	cg00931644	Group_verifieddepressed_yes_ssri_yes	0.534581	1.95198	0.0596967	-4.02621	0.0299868	0.97832	13	77461368	KCTD12	TSS1500
1489	cg18539546	Group_verifieddepressed_yes_ssri_yes	-0.108248	-1.36891	0.180517	-4.48006	-0.00210766	0.97832	1	174992693	MRPS14	TSS200
1490	cg14035550	Group_verifieddepressed_yes_ssri_yes	0.0911901	1.04682	0.302989	-4.67351	0.00777202	0.97832	2	10861421	ATP6V1C2;ATP6V1C2	TSS1500;TSS1500
1491	cg07883124	Group_verifieddepressed_yes_ssri_yes	0.122539	1.59297	0.120953	-4.32022	0.0211099	0.97832	13	113634042	MCF2L;MCF2L	Body;1stExon
1492	cg21463709	Group_verifieddepressed_yes_ssri_yes	-0.454234	-2.0889	0.0447186	-3.90325	-0.0247773	0.97832	2	2124815	MYT1L	5'UTR
1493	cg23624725	Group_verifieddepressed_yes_ssri_yes	-0.194005	-1.17826	0.24734	-4.60001	-0.00995844	0.97832	11	116147899
1494	cg12560020	Group_verifieddepressed_yes_ssri_yes	-0.452567	-2.21339	0.0340867	-3.78688	-0.0420344	0.97832	15	93823645
1495	cg17112757	Group_verifieddepressed_yes_ssri_yes	-0.443723	-2.15039	0.0391469	-3.84629	-0.0380265	0.97832	1	197704837	DENND1B;DENND1B	Body;Body
1496	cg18517961	Group_verifieddepressed_yes_ssri_yes	0.306653	2.51523	0.0170874	-3.48888	0.00814965	0.97832	17	4401911	SPNS2	TSS1500
1497	cg14871628	Group_verifieddepressed_yes_ssri_yes	-0.0707711	-0.921206	0.363805	-4.7364	-0.00485613	0.97832	19	18228604	MAST3	Body
1498	cg05446615	Group_verifieddepressed_yes_ssri_yes	-0.108746	-1.01858	0.316007	-4.68829	-0.00384636	0.97832	16	88547861	ZFPM1	Body
1499	cg15815333	Group_verifieddepressed_yes_ssri_yes	0.888732	1.73047	0.0931364	-4.21281	0.0689591	0.97832	10	22765209
1500	cg09403392	Group_verifieddepressed_yes_ssri_yes	0.306016	1.39439	0.172762	-4.46288	0.0480154	0.97832	7	97978687	BAIAP2L1	Body
1501	cg11710211	Group_verifieddepressed_yes_ssri_yes	-0.252544	-1.71016	0.0968728	-4.2291	-0.0116302	0.97832	19	56609064	ZNF787	Body
1502	cg14854901	Group_verifieddepressed_yes_ssri_yes	-0.102566	-0.906585	0.371372	-4.74324	-0.0144409	0.97832	5	72793969	BTF3;BTF3	TSS1500;TSS1500
1503	cg21077636	Group_verifieddepressed_yes_ssri_yes	0.309663	2.2388	0.0322178	-3.76263	0.0393203	0.97832	5	37209182	C5orf42	Body
1504	cg15473155	Group_verifieddepressed_yes_ssri_yes	0.178871	1.87033	0.0705673	-4.09685	0.0304435	0.97832	19	57349204	PEG3;PEG3;ZIM2;PEG3;PEG3;ZIM2;ZIM2	5'UTR;5'UTR;5'UTR;5'UTR;5'UTR;5'UTR;5'UTR
1505	cg26745332	Group_verifieddepressed_yes_ssri_yes	0.0728021	1.28928	0.206499	-4.53203	0.00178194	0.97832	4	94749942	ATOH1	TSS200
1506	cg20884984	Group_verifieddepressed_yes_ssri_yes	0.154628	1.12527	0.268805	-4.63057	0.0214228	0.97832	11	119292770	THY1	5'UTR
1507	cg04020984	Group_verifieddepressed_yes_ssri_yes	-0.199352	-1.41284	0.167312	-4.45028	-0.011673	0.97832	6	26988150	LOC100270746;C6orf41	TSS200;Body
1508	cg15534086	Group_verifieddepressed_yes_ssri_yes	0.120903	1.00961	0.320223	-4.69291	0.0139474	0.97832	14	61120234
1509	cg03643149	Group_verifieddepressed_yes_ssri_yes	0.102939	1.25545	0.218366	-4.5533	0.0172819	0.97832	19	54041519	ZNF331;ZNF331;ZNF331;ZNF331;ZNF331;ZNF331	TSS1500;1stExon;TSS200;TSS200;5'UTR;5'UTR
1510	cg06823108	Group_verifieddepressed_yes_ssri_yes	-0.484828	-3.1746	0.00329913	-2.78053	-0.0370351	0.97832	18	59221320	CDH20	Body
1511	cg26107890	Group_verifieddepressed_yes_ssri_yes	0.580586	1.91864	0.063946	-4.0553	0.0754386	0.97832	3	124860686	SLC12A8	Body
1512	cg01121022	Group_verifieddepressed_yes_ssri_yes	-0.192877	-1.8826	0.068832	-4.08637	-0.0325901	0.97832	14	104338788
1513	cg14235273	Group_verifieddepressed_yes_ssri_yes	0.118455	1.33592	0.190957	-4.50191	0.0191133	0.97832	17	47295142	ABI3;ABI3	Body;Body
1514	cg10876767	Group_verifieddepressed_yes_ssri_yes	0.188178	1.00776	0.321095	-4.69385	0.0317471	0.97832	4	7637533	SORCS2	Body
1515	cg14552895	Group_verifieddepressed_yes_ssri_yes	0.0902036	1.29826	0.203435	-4.5263	0.0024473	0.97832	2	64068982	UGP2;UGP2	TSS200;5'UTR
1516	cg16088380	Group_verifieddepressed_yes_ssri_yes	-0.191822	-0.921199	0.363808	-4.7364	-0.0325296	0.97832	13	114750991	RASA3	Body
1517	cg02032299	Group_verifieddepressed_yes_ssri_yes	0.208254	1.35492	0.184889	-4.48938	0.0247068	0.97832	16	87541244
1518	cg23778596	Group_verifieddepressed_yes_ssri_yes	0.193422	0.954402	0.347002	-4.72049	0.00899306	0.97832	7	149411498	KRBA1	TSS1500
1519	cg07153665	Group_verifieddepressed_yes_ssri_yes	-0.153796	-1.27568	0.21121	-4.54064	-0.0196586	0.97832	16	66613206	CMTM2	TSS200
1520	cg16977706	Group_verifieddepressed_yes_ssri_yes	-0.0791476	-1.04406	0.304244	-4.67497	-0.00353074	0.97832	11	2160129	INS-IGF2;IGF2;IGF2;IGF2;IGF2	Body;Body;5'UTR;5'UTR;1stExon
1521	cg15355318	Group_verifieddepressed_yes_ssri_yes	-0.154496	-1.03884	0.306628	-4.67772	-0.00202816	0.97832	16	2732304	KCTD5	TSS200
1522	cg10940055	Group_verifieddepressed_yes_ssri_yes	-0.736095	-3.21456	0.00297112	-2.73586	-0.120145	0.97832	12	132910456
1523	cg03287469	Group_verifieddepressed_yes_ssri_yes	0.203529	1.12718	0.268011	-4.62949	0.0214766	0.97832	3	9006242	RAD18	TSS1500
1524	cg20849692	Group_verifieddepressed_yes_ssri_yes	0.153428	0.949492	0.349455	-4.72288	0.00316359	0.97832	1	155232292	SCAMP3;SCAMP3	TSS200;TSS200
1525	cg19036016	Group_verifieddepressed_yes_ssri_yes	-0.244761	-2.10336	0.043348	-3.88995	-0.0306053	0.97832	7	151077005
1526	cg15795962	Group_verifieddepressed_yes_ssri_yes	-0.188842	-1.06896	0.293051	-4.66168	-0.0328955	0.97832	1	201617346	NAV1	TSS200
1527	cg20164887	Group_verifieddepressed_yes_ssri_yes	0.165485	0.959755	0.344342	-4.71788	0.0151992	0.97832	22	50968250	TYMP;TYMP;TYMP;TYMP	5'UTR;5'UTR;5'UTR;1stExon
1528	cg00622375	Group_verifieddepressed_yes_ssri_yes	-0.145833	-1.04342	0.304535	-4.67531	-0.0152795	0.97832	10	29892014	SVIL;MIR938;SVIL	5'UTR;TSS1500;5'UTR
1529	cg18193259	Group_verifieddepressed_yes_ssri_yes	-0.213789	-2.05001	0.0485936	-3.93873	-0.0342396	0.97832	10	98829493	SLIT1	Body
1530	cg10354134	Group_verifieddepressed_yes_ssri_yes	0.146944	1.34005	0.189624	-4.4992	0.00172321	0.97832	11	47372960	MYBPC3	Body
1531	cg00841452	Group_verifieddepressed_yes_ssri_yes	0.117114	1.09461	0.281823	-4.64769	0.0047615	0.97832	19	10535506	PDE4A	Body
1532	cg21986225	Group_verifieddepressed_yes_ssri_yes	-0.0919912	-1.59922	0.119556	-4.31549	-0.00187846	0.97832	4	141295029	SCOC;SCOC;SCOC;SCOC;SCOC;SCOC;SCOC;SCOC	Body;Body;Body;Body;Body;Body;Body;Body
1533	cg04718342	Group_verifieddepressed_yes_ssri_yes	0.117481	1.17405	0.248999	-4.60248	0.00411969	0.97832	15	65478018	CLPX	TSS1500
1534	cg04470072	Group_verifieddepressed_yes_ssri_yes	-0.24759	-1.65934	0.106774	-4.26922	-0.0351917	0.97832	8	87082014	PSKH2	TSS200
1535	cg10409131	Group_verifieddepressed_yes_ssri_yes	0.157815	1.11112	0.27476	-4.63852	0.00276272	0.97832	4	25915609	C4orf52	TSS1500
1536	cg09473732	Group_verifieddepressed_yes_ssri_yes	-0.113747	-0.982014	0.333426	-4.70687	-0.010771	0.97832	7	44925091	PURB	TSS200
1537	cg06611922	Group_verifieddepressed_yes_ssri_yes	0.28297	1.2221	0.230556	-4.5738	0.0251848	0.97832	10	118893174	VAX1;VAX1	3'UTR;Body
1538	cg22341256	Group_verifieddepressed_yes_ssri_yes	0.276765	1.10097	0.279086	-4.64417	0.0127588	0.97832	1	18958367	PAX7;PAX7;PAX7	Body;Body;Body
1539	cg06285590	Group_verifieddepressed_yes_ssri_yes	0.48527	1.08197	0.287315	-4.65462	0.0178173	0.97832	11	119191974
1540	cg26708220	Group_verifieddepressed_yes_ssri_yes	0.16578	1.38338	0.176081	-4.47034	0.020639	0.97832	15	37387577	MEIS2;MEIS2;MEIS2;MEIS2;MEIS2;MEIS2;MEIS2	Body;Body;Body;Body;Body;Body;Body
1541	cg24522982	Group_verifieddepressed_yes_ssri_yes	-0.130428	-1.19016	0.242698	-4.59298	-0.00959615	0.97832	18	24129873	KCTD1;KCTD1;KCTD1;KCTD1;KCTD1	TSS1500;TSS1500;TSS200;Body;5'UTR
1542	cg22710661	Group_verifieddepressed_yes_ssri_yes	-0.0772036	-1.10327	0.2781	-4.64289	-0.0017325	0.97832	11	17411071	KCNJ11;KCNJ11	TSS1500;TSS200
1543	cg14044874	Group_verifieddepressed_yes_ssri_yes	0.163463	1.20518	0.236932	-4.58402	0.0152121	0.97832	3	14545362	GRIP2	Body
1544	cg26325135	Group_verifieddepressed_yes_ssri_yes	-0.161675	-1.16284	0.253455	-4.60903	-0.00318283	0.97832	8	143751325	JRK;JRK	5'UTR;5'UTR
1545	cg14381448	Group_verifieddepressed_yes_ssri_yes	0.105563	1.12339	0.269591	-4.63163	0.0127157	0.97832	17	42336559	SLC4A1	Body
1546	cg22706166	Group_verifieddepressed_yes_ssri_yes	0.218066	1.46865	0.151647	-4.41133	0.013698	0.97832	4	140217098	NDUFC1	TSS200
1547	cg08507422	Group_verifieddepressed_yes_ssri_yes	-0.0890311	-1.24037	0.223814	-4.56263	-0.00246109	0.97832	7	1272512	UNCX	TSS200
1548	cg01550055	Group_verifieddepressed_yes_ssri_yes	0.387543	1.17009	0.250565	-4.6048	0.0180925	0.97832	1	119543216
1549	cg26701563	Group_verifieddepressed_yes_ssri_yes	-0.101088	-1.30092	0.202533	-4.52459	-0.015469	0.97832	17	80099341	CCDC57	Body
1550	cg04238348	Group_verifieddepressed_yes_ssri_yes	0.183106	1.28068	0.20947	-4.53748	0.0160025	0.97832	1	215257222	KCNK2;KCNK2;KCNK2	Body;Body;Body
1551	cg06520241	Group_verifieddepressed_yes_ssri_yes	-0.174467	-1.98743	0.0554499	-3.99491	-0.0299274	0.97832	6	29003877	LOC100129636	Body
1552	cg00713252	Group_verifieddepressed_yes_ssri_yes	-0.115912	-1.01154	0.319312	-4.69191	-0.00382231	0.97832	1	9188947	GPR157	1stExon
1553	cg23949901	Group_verifieddepressed_yes_ssri_yes	0.120754	1.16836	0.251255	-4.60582	0.00804692	0.97832	1	156587958	HAPLN2	TSS1500
1554	cg27232866	Group_verifieddepressed_yes_ssri_yes	-0.409258	-1.40542	0.169486	-4.45536	-0.0661524	0.97832	1	43251073
1555	cg16997104	Group_verifieddepressed_yes_ssri_yes	0.220054	1.14138	0.262145	-4.62141	0.0348332	0.97832	5	1053643	SLC12A7	Body
1556	cg20540806	Group_verifieddepressed_yes_ssri_yes	0.109884	0.995552	0.326903	-4.70006	0.00812557	0.97832	5	140019523	TMCO6	Body
1557	cg13751138	Group_verifieddepressed_yes_ssri_yes	-0.175427	-1.06246	0.295942	-4.66517	-0.029756	0.97832	10	134970692
1558	cg15565319	Group_verifieddepressed_yes_ssri_yes	-0.0681012	-0.992038	0.328587	-4.70184	-0.00112496	0.97832	4	40057545	N4BP2;LOC344967	TSS1500;Body
1559	cg21501525	Group_verifieddepressed_yes_ssri_yes	-0.331544	-1.39661	0.1721	-4.46137	-0.034186	0.97832	19	31843948
1560	cg21949858	Group_verifieddepressed_yes_ssri_yes	-0.290771	-1.71558	0.0958632	-4.22476	-0.0479159	0.97832	11	7110145	RBMXL2	TSS200
1561	cg10009757	Group_verifieddepressed_yes_ssri_yes	-0.208859	-2.32334	0.0266428	-3.68078	-0.0344604	0.97832	17	77207289	HRNBP3	5'UTR
1562	cg21741284	Group_verifieddepressed_yes_ssri_yes	-0.368392	-1.72055	0.0949463	-4.22078	-0.0523274	0.97832	11	2908036	CDKN1C;CDKN1C;CDKN1C	TSS1500;TSS1500;TSS1500
1563	cg11748880	Group_verifieddepressed_yes_ssri_yes	0.447072	2.67826	0.0115628	-3.31997	0.0512352	0.97832	15	49438392	COPS2;COPS2	Body;Body
1564	cg06286962	Group_verifieddepressed_yes_ssri_yes	-0.0638322	-1.27554	0.21126	-4.54073	-0.001617	0.97832	4	187645685	FAT1	TSS1500
1565	cg11064039	Group_verifieddepressed_yes_ssri_yes	-0.336514	-1.06692	0.293957	-4.66278	-0.0077405	0.97832	7	766100	PRKAR1B;PRKAR1B;PRKAR1B;HEATR2	5'UTR;5'UTR;5'UTR;TSS1500
1566	cg09674093	Group_verifieddepressed_yes_ssri_yes	0.310447	1.90141	0.0662437	-4.07021	0.0220131	0.97832	2	23646462	KLHL29	5'UTR
1567	cg19669785	Group_verifieddepressed_yes_ssri_yes	-0.508747	-2.48647	0.0182839	-3.51815	-0.0778433	0.97832	14	97081558
1568	cg06902071	Group_verifieddepressed_yes_ssri_yes	-0.150637	-1.12388	0.269387	-4.63136	-0.00868946	0.97832	5	134879326
1569	cg26495757	Group_verifieddepressed_yes_ssri_yes	-0.173078	-1.81357	0.0790895	-4.14469	-0.00644114	0.97832	8	21992877
1570	cg11889002	Group_verifieddepressed_yes_ssri_yes	-0.0682099	-1.13887	0.263171	-4.62284	-0.00193996	0.97832	15	52030128	LYSMD2;LYSMD2;LYSMD2	5'UTR;5'UTR;1stExon
1571	cg18245890	Group_verifieddepressed_yes_ssri_yes	0.0968616	1.40299	0.170206	-4.45703	0.00225015	0.97832	3	187457316	BCL6	5'UTR
1572	cg00021237	Group_verifieddepressed_yes_ssri_yes	-0.134963	-1.54435	0.132293	-4.35656	-0.00397733	0.97832	8	67525849	MYBL1;MYBL1	TSS1500;TSS1500
1573	cg16624076	Group_verifieddepressed_yes_ssri_yes	0.295961	2.28962	0.0287526	-3.71363	0.00586217	0.97832	6	33359652	KIFC1;KIFC1	5'UTR;1stExon
1574	cg16745091	Group_verifieddepressed_yes_ssri_yes	0.110506	1.17321	0.249331	-4.60298	0.00762811	0.97832	2	122176233	CLASP1;CLASP1;CLASP1	Body;Body;Body
1575	cg16563454	Group_verifieddepressed_yes_ssri_yes	0.262074	1.98869	0.0553038	-3.99379	0.0160983	0.97832	1	29237069	EPB41;EPB41;EPB41;EPB41;EPB41	5'UTR;5'UTR;5'UTR;5'UTR;5'UTR
1576	cg14988142	Group_verifieddepressed_yes_ssri_yes	0.0743737	0.978081	0.335338	-4.70883	0.00174848	0.97832	1	229643771	NUP133	Body
1577	cg09283548	Group_verifieddepressed_yes_ssri_yes	-0.105964	-1.04662	0.303079	-4.67362	-0.0170168	0.97832	2	233404220	CHRNG	TSS1500
1578	cg14936269	Group_verifieddepressed_yes_ssri_yes	0.0582902	0.914177	0.36743	-4.7397	0.00106578	0.97832	16	1968232	HS3ST6	TSS200
1579	cg22679890	Group_verifieddepressed_yes_ssri_yes	-0.188587	-1.14478	0.260752	-4.61946	-0.0200092	0.97832	1	244319093
1580	cg12919520	Group_verifieddepressed_yes_ssri_yes	0.824636	2.8772	0.00707205	-3.1077	0.0461562	0.97832	15	27216088	GABRG3	TSS1500
1581	cg13550731	Group_verifieddepressed_yes_ssri_yes	0.168073	1.2492	0.220611	-4.55718	0.00913195	0.97832	2	172543902	DYNC1I2	TSS200
1582	cg14380539	Group_verifieddepressed_yes_ssri_yes	0.126892	1.41048	0.168002	-4.4519	0.0215366	0.97832	8	95716890	ESRP1;ESRP1;ESRP1;ESRP1;ESRP1	3'UTR;3'UTR;Body;Body;Body
1583	cg16068620	Group_verifieddepressed_yes_ssri_yes	-0.261778	-1.39291	0.173207	-4.46389	-0.015749	0.97832	6	88032455	C6orf162;C6orf162;GJB7	5'UTR;5'UTR;5'UTR
1584	cg18656583	Group_verifieddepressed_yes_ssri_yes	0.117653	1.30422	0.201418	-4.52248	0.00189702	0.97832	19	44124056	ZNF428	TSS200
1585	cg12601414	Group_verifieddepressed_yes_ssri_yes	-0.107132	-1.45189	0.156222	-4.42315	-0.00496157	0.97832	9	115249737	KIAA1958	5'UTR
1586	cg14143241	Group_verifieddepressed_yes_ssri_yes	-0.0606114	-1.01673	0.316875	-4.68924	-0.00136698	0.97832	3	14166563	TMEM43;CHCHD4;CHCHD4;TMEM43	1stExon;TSS200;TSS200;5'UTR
1587	cg14473643	Group_verifieddepressed_yes_ssri_yes	-0.432656	-2.74785	0.00975345	-3.24643	-0.00745524	0.97832	6	33282885	ZBTB22;TAPBP;TAPBP;TAPBP;ZBTB22	Body;TSS1500;TSS1500;TSS1500;Body
1588	cg08732456	Group_verifieddepressed_yes_ssri_yes	0.105585	1.056	0.29884	-4.66863	0.00538331	0.97832	1	2020870	PRKCZ;PRKCZ	Body;5'UTR
1589	cg13491462	Group_verifieddepressed_yes_ssri_yes	0.379088	2.26553	0.0303508	-3.73693	0.0280999	0.97832	6	1384491
1590	cg25328154	Group_verifieddepressed_yes_ssri_yes	0.14833	1.80938	0.0797519	-4.14818	0.00425286	0.97832	11	67195596	RPS6KB2	TSS1500
1591	cg19759282	Group_verifieddepressed_yes_ssri_yes	0.089296	1.32342	0.195032	-4.51007	0.00136375	0.97832	2	175351649	GPR155;GPR155;GPR155;GPR155	5'UTR;1stExon;1stExon;5'UTR
1592	cg21808250	Group_verifieddepressed_yes_ssri_yes	0.172607	1.48422	0.14749	-4.40024	0.0108499	0.97832	12	133757947	ZNF268;ZNF268;ZNF268;ZNF268;ZNF268;ZNF268;ZNF268;ZNF268;ZNF268	TSS200;TSS200;TSS200;TSS200;TSS200;TSS200;TSS200;TSS200;TSS200
1593	cg17623793	Group_verifieddepressed_yes_ssri_yes	-0.122472	-0.936718	0.355888	-4.72903	-0.0205559	0.97832	5	4230872
1594	cg18697571	Group_verifieddepressed_yes_ssri_yes	-0.439605	-2.05187	0.0484018	-3.93705	-0.0246202	0.97832	5	96743054
1595	cg23987876	Group_verifieddepressed_yes_ssri_yes	0.106599	1.00872	0.320641	-4.69336	0.00207452	0.97832	1	29562838	PTPRU;PTPRU;PTPRU	TSS1500;TSS1500;TSS1500
1596	cg06700935	Group_verifieddepressed_yes_ssri_yes	0.183244	1.53297	0.135067	-4.36493	0.0030265	0.97832	7	1704584
1597	cg05593834	Group_verifieddepressed_yes_ssri_yes	-0.18322	-0.952009	0.348196	-4.72166	-0.0103749	0.97832	17	35295726	LHX1	Body
1598	cg16561172	Group_verifieddepressed_yes_ssri_yes	0.140346	0.986758	0.33113	-4.7045	0.00575286	0.97832	8	128746032
1599	cg02484469	Group_verifieddepressed_yes_ssri_yes	0.0547505	1.17003	0.250592	-4.60484	0.000809822	0.97832	20	61051036	GATA5	TSS200
1600	cg21680208	Group_verifieddepressed_yes_ssri_yes	0.289513	2.14913	0.0392541	-3.84747	0.0100415	0.97832	12	82752713	CCDC59;CCDC59;C12orf26	TSS1500;TSS200;Body
1601	cg13058786	Group_verifieddepressed_yes_ssri_yes	-0.11125	-1.30617	0.200764	-4.52122	-0.0187127	0.97832	17	77097868	HRNBP3	Body
1602	cg13872812	Group_verifieddepressed_yes_ssri_yes	-0.250432	-1.02604	0.31253	-4.68442	-0.0198682	0.97832	3	107399496	BBX;BBX	5'UTR;5'UTR
1603	cg25013327	Group_verifieddepressed_yes_ssri_yes	0.175089	1.16955	0.250782	-4.60512	0.004074	0.97832	3	170075236	SKIL;SKIL	TSS1500;TSS1500
1604	cg23187886	Group_verifieddepressed_yes_ssri_yes	-0.210369	-1.76144	0.0876733	-4.1877	-0.00445016	0.97832	13	110961116	COL4A2	Body
1605	cg01421021	Group_verifieddepressed_yes_ssri_yes	-0.0878242	-1.0254	0.31283	-4.68475	-0.00233679	0.97832	1	10719929	CASZ1;CASZ1	Body;Body
1606	cg25455143	Group_verifieddepressed_yes_ssri_yes	0.138991	0.997006	0.326208	-4.69933	0.00239676	0.97832	19	1591514	MBD3	Body
1607	cg18796458	Group_verifieddepressed_yes_ssri_yes	-0.222484	-1.35049	0.186289	-4.49231	-0.00895705	0.97832	19	2308423	LINGO3	TSS1500
1608	cg24045378	Group_verifieddepressed_yes_ssri_yes	0.11651	1.25011	0.220282	-4.55661	0.0192113	0.97832	1	3062497	PRDM16;PRDM16	Body;Body
1609	cg16025468	Group_verifieddepressed_yes_ssri_yes	0.315792	1.98708	0.0554906	-3.99522	0.00803371	0.97832	1	119682959	WARS2;WARS2	Body;Body
1610	cg07751222	Group_verifieddepressed_yes_ssri_yes	-0.0516393	-0.926152	0.361268	-4.73406	-0.000989958	0.97832	4	102268245	PPP3CA;PPP3CA;PPP3CA;PPP3CA;PPP3CA;PPP3CA	1stExon;5'UTR;1stExon;5'UTR;5'UTR;1stExon
1611	cg10565996	Group_verifieddepressed_yes_ssri_yes	-0.0941788	-1.28134	0.20924	-4.53706	-0.00212847	0.97832	4	52709156	DCUN1D4;DCUN1D4	TSS200;TSS200
1612	cg22153745	Group_verifieddepressed_yes_ssri_yes	0.194011	1.00663	0.321631	-4.69443	0.0131388	0.97832	1	153894579	GATAD2B	5'UTR
1613	cg18793005	Group_verifieddepressed_yes_ssri_yes	0.0766578	1.07536	0.290217	-4.65821	0.00210544	0.97832	7	101387080
1614	cg12787512	Group_verifieddepressed_yes_ssri_yes	0.0808859	1.55096	0.130702	-4.35167	0.00154915	0.97832	18	5295775	ZFP161;ZFP161;ZFP161	TSS200;5'UTR;5'UTR
1615	cg00558215	Group_verifieddepressed_yes_ssri_yes	0.184485	2.21235	0.0341652	-3.78786	0.00844772	0.97832	19	54927717	TTYH1;TTYH1	Body;Body
1616	cg00104086	Group_verifieddepressed_yes_ssri_yes	-0.118551	-1.10233	0.278502	-4.64341	-0.00306443	0.97832	14	61748000	TMEM30B;TMEM30B	1stExon;5'UTR
1617	cg08134829	Group_verifieddepressed_yes_ssri_yes	0.344052	2.11678	0.0421108	-3.87756	0.0086739	0.97832	1	1851083	TMEM52	TSS1500
1618	cg24041036	Group_verifieddepressed_yes_ssri_yes	-0.38064	-1.97999	0.0563189	-4.00151	-0.0143715	0.97832	14	58711637	PSMA3;PSMA3;PSMA3;PSMA3	1stExon;5'UTR;5'UTR;1stExon
1619	cg21920221	Group_verifieddepressed_yes_ssri_yes	0.141359	1.35657	0.184369	-4.48829	0.00484971	0.97832	5	171612889	STK10	Body
1620	cg14488905	Group_verifieddepressed_yes_ssri_yes	0.105704	1.80011	0.0812346	-4.15588	0.0029973	0.97832	8	32406789	NRG1;NRG1;NRG1;NRG1;NRG1;NRG1;NRG1;NRG1;NRG1;NRG1;NRG1;NRG1	Body;Body;Body;Body;Body;Body;Body;Body;Body;Body;Body;Body
1621	cg08622280	Group_verifieddepressed_yes_ssri_yes	-0.312338	-1.47595	0.149685	-4.40614	-0.0180996	0.97832	7	72742188	TRIM50;FKBP6;FKBP6;FKBP6	TSS200;TSS200;1stExon;5'UTR
1622	cg10394610	Group_verifieddepressed_yes_ssri_yes	-0.163573	-1.60384	0.11853	-4.31198	-0.00608804	0.97832	2	234215965	SAG	TSS1500
1623	cg25169679	Group_verifieddepressed_yes_ssri_yes	-0.187782	-1.60951	0.117282	-4.30766	-0.0110235	0.97832	11	69197217
1624	cg16473610	Group_verifieddepressed_yes_ssri_yes	-0.139643	-1.25549	0.21835	-4.55328	-0.0014736	0.97832	16	67062946	CBFB;CBFB	TSS200;TSS200
1625	cg12166435	Group_verifieddepressed_yes_ssri_yes	0.0783534	1.10014	0.279443	-4.64463	0.00361269	0.97832	19	16940037	SIN3B	TSS200
1626	cg09643587	Group_verifieddepressed_yes_ssri_yes	-0.0790973	-0.97578	0.336459	-4.70998	-0.00257329	0.97832	3	107809710	CD47;CD47;CD47	1stExon;1stExon;1stExon
1627	cg12498801	Group_verifieddepressed_yes_ssri_yes	-0.254188	-0.967914	0.340313	-4.71387	-0.0374114	0.97832	18	75998810
1628	cg12444736	Group_verifieddepressed_yes_ssri_yes	-0.1524	-0.919308	0.364781	-4.73729	-0.0246631	0.97832	13	112630712
1629	cg24280607	Group_verifieddepressed_yes_ssri_yes	-0.117345	-1.00607	0.321897	-4.69472	-0.0153222	0.97832	15	41709584	RTF1	Body
1630	cg07482199	Group_verifieddepressed_yes_ssri_yes	0.188248	1.34547	0.187887	-4.49563	0.00266282	0.97832	3	183353393	KLHL24	TSS200
1631	cg15220253	Group_verifieddepressed_yes_ssri_yes	0.244639	1.84549	0.0741938	-4.11791	0.00778979	0.97832	5	14664487	FAM105B	TSS1500
1632	cg05790197	Group_verifieddepressed_yes_ssri_yes	-0.0920059	-1.05339	0.300018	-4.67003	-0.00265823	0.97832	12	130646752	FZD10-AS1;FZD10	TSS1500;TSS1500
1633	cg18582992	Group_verifieddepressed_yes_ssri_yes	-0.158174	-1.1033	0.27809	-4.64288	-0.0188169	0.97832	15	45479642	SHF	Body
1634	cg08299299	Group_verifieddepressed_yes_ssri_yes	-0.181605	-1.78025	0.0844896	-4.17229	-0.00731061	0.97832	12	132546772	EP400	Body
1635	cg12271981	Group_verifieddepressed_yes_ssri_yes	-0.382626	-1.71822	0.0953745	-4.22265	-0.0603858	0.97832	13	88326752	SLITRK5	5'UTR
1636	cg27535648	Group_verifieddepressed_yes_ssri_yes	-0.549088	-2.69243	0.0111707	-3.30506	-0.0134753	0.97832	22	47158521	TBC1D22A	TSS200
1637	cg16553238	Group_verifieddepressed_yes_ssri_yes	0.192818	1.63599	0.111597	-4.28735	0.0256916	0.97832	1	9154254
1638	cg24688309	Group_verifieddepressed_yes_ssri_yes	0.10819	1.11157	0.274566	-4.63827	0.0185584	0.97832	20	60456498	CDH4	Body
1639	cg18687914	Group_verifieddepressed_yes_ssri_yes	-0.186451	-1.18665	0.244062	-4.59506	-0.0210171	0.97832	7	57927793
1640	cg12171484	Group_verifieddepressed_yes_ssri_yes	-0.250563	-1.64833	0.109025	-4.27779	-0.0208141	0.97832	8	8679835	MFHAS1	Body
1641	cg07041681	Group_verifieddepressed_yes_ssri_yes	0.166209	0.966948	0.340789	-4.71435	0.00992024	0.97832	16	87737091	LOC100129637	Body
1642	cg23754558	Group_verifieddepressed_yes_ssri_yes	0.168952	1.00132	0.324149	-4.69714	0.00894837	0.97832	17	74534178	CYGB;PRCD	TSS200;Body
1643	cg17182946	Group_verifieddepressed_yes_ssri_yes	0.349597	1.0713	0.292012	-4.66041	0.00636241	0.97832	8	143406192	TSNARE1	Body
1644	cg08080334	Group_verifieddepressed_yes_ssri_yes	0.0965926	0.98693	0.331047	-4.70441	0.0165753	0.97832	6	28574585
1645	cg13455896	Group_verifieddepressed_yes_ssri_yes	-0.224469	-1.81641	0.0786428	-4.14232	-0.0266181	0.97832	18	77920318	PARD6G;LOC100130522;LOC100130522	Body;Body;Body
1646	cg15336243	Group_verifieddepressed_yes_ssri_yes	0.180037	1.22144	0.2308	-4.5742	0.0273264	0.97832	10	15386981	FAM171A1	Body
1647	cg13435263	Group_verifieddepressed_yes_ssri_yes	0.14279	1.04291	0.304768	-4.67558	0.00903467	0.97832	9	139143522
1648	cg26210511	Group_verifieddepressed_yes_ssri_yes	0.0895522	1.24689	0.221448	-4.55861	0.0109493	0.97832	1	47184937	EFCAB14	TSS1500
1649	cg22245494	Group_verifieddepressed_yes_ssri_yes	0.237089	1.57765	0.124438	-4.33177	0.00943874	0.97832	15	99669982	SYNM;SYNM	Body;Body
1650	cg25946722	Group_verifieddepressed_yes_ssri_yes	-0.0699263	-0.920406	0.364216	-4.73678	-0.00948323	0.97832	6	105307729	HACE1;HACE1	5'UTR;1stExon
1651	cg04446455	Group_verifieddepressed_yes_ssri_yes	0.117252	1.51826	0.138723	-4.37568	0.00219175	0.97832	13	29394448
1652	cg27014286	Group_verifieddepressed_yes_ssri_yes	-0.0975783	-1.03122	0.310135	-4.68172	-0.00185954	0.97832	19	55895703	TMEM238	TSS200
1653	cg13448402	Group_verifieddepressed_yes_ssri_yes	0.226268	1.60579	0.1181	-4.3105	0.00410595	0.97832	9	132586535	TOR1A	TSS200
1654	cg23014605	Group_verifieddepressed_yes_ssri_yes	0.132062	1.31352	0.198306	-4.51649	0.019805	0.97832	17	40439765	STAT5A;STAT5A;STAT5A;STAT5A	TSS1500;TSS1500;5'UTR;TSS200
1655	cg01388144	Group_verifieddepressed_yes_ssri_yes	0.126404	1.86472	0.0713723	-4.10162	0.0033256	0.97832	15	43785382	TP53BP1;TP53BP1;TP53BP1	TSS200;TSS200;5'UTR
1656	cg15990629	Group_verifieddepressed_yes_ssri_yes	0.107025	0.965372	0.341565	-4.71513	0.0108376	0.97832	12	25054873	BCAT1	Body
1657	cg11841450	Group_verifieddepressed_yes_ssri_yes	-0.351158	-1.17856	0.247223	-4.59983	-0.0239624	0.97832	5	133406986
1658	cg24530812	Group_verifieddepressed_yes_ssri_yes	0.0620028	0.992311	0.328457	-4.7017	0.00156322	0.97832	11	45392773
1659	cg07612367	Group_verifieddepressed_yes_ssri_yes	1.53381	2.26871	0.0301355	-3.73387	0.105162	0.97832	6	43021573	CUL7;CUL7;CUL7	5'UTR;1stExon;1stExon
1660	cg10439144	Group_verifieddepressed_yes_ssri_yes	0.329904	2.75522	0.00957816	-3.23859	0.00907172	0.97832	5	173315308	CPEB4	TSS200
1661	cg22090640	Group_verifieddepressed_yes_ssri_yes	0.208767	1.36008	0.183268	-4.48595	0.0100596	0.97832	19	45909743	CD3EAP;CD3EAP;PPP1R13L;PPP1R13L	5'UTR;1stExon;TSS200;TSS1500
1662	cg21644740	Group_verifieddepressed_yes_ssri_yes	-0.246123	-1.01428	0.318023	-4.69051	-0.0135246	0.97832	6	29599248	GABBR1;GABBR1	Body;Body
1663	cg01778981	Group_verifieddepressed_yes_ssri_yes	0.298821	2.5792	0.01468	-3.4232	0.00341557	0.97832	7	100303729	POP7;POP7	5'UTR;1stExon
1664	cg27638148	Group_verifieddepressed_yes_ssri_yes	-0.0644558	-1.1306	0.266589	-4.62755	-0.0103275	0.97832	3	141497491	GRK7	1stExon
1665	cg20991937	Group_verifieddepressed_yes_ssri_yes	0.11455	1.30537	0.201034	-4.52174	0.00252856	0.97832	7	73790421	CLIP2;CLIP2	Body;Body
1666	cg04698114	Group_verifieddepressed_yes_ssri_yes	-0.471296	-1.92222	0.0634782	-4.0522	-0.072549	0.97832	16	51184379	SALL1;SALL1;SALL1	Body;5'UTR;1stExon
1667	cg25508605	Group_verifieddepressed_yes_ssri_yes	-0.402572	-1.25629	0.218065	-4.55278	-0.0438916	0.97832	15	92706125	SLCO3A1;SLCO3A1	Body;Body
1668	cg25390656	Group_verifieddepressed_yes_ssri_yes	0.242185	1.60438	0.11841	-4.31157	0.00913464	0.97832	10	92980550	PCGF5;PCGF5	5'UTR;1stExon
1669	cg08875198	Group_verifieddepressed_yes_ssri_yes	-0.274414	-1.62602	0.113709	-4.29502	-0.0161741	0.97832	21	33649646	MIS18A	Body
1670	cg04128948	Group_verifieddepressed_yes_ssri_yes	0.170609	1.20139	0.238378	-4.58629	0.00562633	0.97832	19	5690238	RPL36;RPL36	TSS200;TSS200
1671	cg19035004	Group_verifieddepressed_yes_ssri_yes	0.052549	0.920985	0.363918	-4.7365	0.000819368	0.97832	12	15942522	EPS8	TSS200
1672	cg17401635	Group_verifieddepressed_yes_ssri_yes	-0.135994	-0.972444	0.33809	-4.71163	-0.00831895	0.97832	5	176944162	DDX41	TSS200
1673	cg12308391	Group_verifieddepressed_yes_ssri_yes	0.451873	2.35778	0.0246331	-3.64694	0.0743165	0.97832	11	113143664	NCAM1;NCAM1	Body;Body
1674	cg04588969	Group_verifieddepressed_yes_ssri_yes	0.137856	1.88953	0.067868	-4.08042	0.0238211	0.97832	20	36767986	TGM2;TGM2	Body;Body
1675	cg26265657	Group_verifieddepressed_yes_ssri_yes	-0.144572	-1.24865	0.220809	-4.55752	-0.00375188	0.97832	4	122618170	ANXA5	TSS200
1676	cg04305319	Group_verifieddepressed_yes_ssri_yes	-0.195001	-1.71452	0.0960596	-4.22561	-0.0119555	0.97832	5	149698023
1677	cg10634728	Group_verifieddepressed_yes_ssri_yes	0.13522	1.16315	0.25333	-4.60885	0.0223254	0.97832	19	418906	SHC2	3'UTR
1678	cg27569300	Group_verifieddepressed_yes_ssri_yes	-0.153118	-1.20207	0.238117	-4.58588	-0.00329092	0.97832	15	99645065	SYNM;SYNM	TSS1500;TSS1500
1679	cg03532030	Group_verifieddepressed_yes_ssri_yes	-0.30276	-1.27203	0.212489	-4.54294	-0.0488029	0.97832	2	242824433
1680	cg02628930	Group_verifieddepressed_yes_ssri_yes	0.126254	1.08613	0.285501	-4.65235	0.00129762	0.97832	4	88141617	KLHL8;KLHL8;KLHL8;KLHL8;KLHL8;KLHL8;KLHL8;KLHL8	TSS200;1stExon;1stExon;1stExon;Body;5'UTR;5'UTR;5'UTR
1681	cg22128613	Group_verifieddepressed_yes_ssri_yes	0.211015	1.36558	0.181552	-4.48229	0.0275915	0.97832	17	44061117	MAPT;MAPT;MAPT;MAPT;MAPT;MAPT	Body;Body;Body;Body;Body;Body
1682	cg07150473	Group_verifieddepressed_yes_ssri_yes	-0.258013	-1.58545	0.122654	-4.3259	-0.0414467	0.97832	8	27338183	CHRNA2	TSS1500
1683	cg25372841	Group_verifieddepressed_yes_ssri_yes	0.0981789	1.15498	0.256611	-4.61359	0.012432	0.97832	8	145675454	CYHR1	3'UTR
1684	cg19343631	Group_verifieddepressed_yes_ssri_yes	0.295396	1.15002	0.25862	-4.61645	0.00611206	0.97832	22	25817266
1685	cg07031408	Group_verifieddepressed_yes_ssri_yes	0.169743	1.06582	0.294446	-4.66337	0.0281725	0.97832	13	24269867
1686	cg20611680	Group_verifieddepressed_yes_ssri_yes	-0.201888	-0.913476	0.367793	-4.74003	-0.0180891	0.97832	1	16554171
1687	cg05027458	Group_verifieddepressed_yes_ssri_yes	0.287996	1.34704	0.187388	-4.4946	0.0133407	0.97832	15	100882165	ADAMTS17;ADAMTS17	5'UTR;1stExon
1688	cg02759531	Group_verifieddepressed_yes_ssri_yes	-0.156781	-1.28051	0.209528	-4.53759	-0.00844666	0.97832	7	28862462	CREB5;CREB5;CREB5;CREB5	3'UTR;3'UTR;3'UTR;3'UTR
1689	cg04194677	Group_verifieddepressed_yes_ssri_yes	0.0625303	0.914372	0.367329	-4.73961	0.00117391	0.97832	5	94982514	RFESD;RFESD;RFESD;RFESD	TSS200;TSS200;1stExon;5'UTR
1690	cg05352303	Group_verifieddepressed_yes_ssri_yes	0.0792227	1.23102	0.227245	-4.56836	0.00118662	0.97832	1	220445520	RAB3GAP2	Body
1691	cg19002137	Group_verifieddepressed_yes_ssri_yes	0.380692	1.42389	0.164114	-4.44267	0.0351417	0.97832	1	13949940
1692	cg09423703	Group_verifieddepressed_yes_ssri_yes	-0.223533	-1.49355	0.145045	-4.39356	-0.00787252	0.97832	2	71115230
1693	cg15465571	Group_verifieddepressed_yes_ssri_yes	0.19379	1.25817	0.217391	-4.55161	0.00207034	0.97832	1	17338208	ATP13A2;ATP13A2;ATP13A2	Body;Body;Body
1694	cg07399417	Group_verifieddepressed_yes_ssri_yes	0.100494	1.3002	0.202777	-4.52506	0.00221348	0.97832	1	75198768	TYW3;CRYZ;TYW3;CRYZ;CRYZ;CRYZ;TYW3;CRYZ;CRYZ;CRYZ;CRYZ	TSS200;5'UTR;TSS200;1stExon;1stExon;5'UTR;TSS200;5'UTR;1stExon;1stExon;5'UTR
1695	cg00092287	Group_verifieddepressed_yes_ssri_yes	-0.0551615	-1.12767	0.267806	-4.62921	-0.00064182	0.97832	2	152146295	NMI;NMI	5'UTR;1stExon
1696	cg03601828	Group_verifieddepressed_yes_ssri_yes	1.02481	2.79731	0.00863193	-3.19368	0.0819907	0.97832	1	120174361	ZNF697	5'UTR
1697	cg15819646	Group_verifieddepressed_yes_ssri_yes	0.0729441	1.31028	0.199385	-4.51858	0.00203032	0.97832	1	12226928	TNFRSF1B	TSS200
1698	cg09738481	Group_verifieddepressed_yes_ssri_yes	0.642805	1.76178	0.0876149	-4.18742	0.0608397	0.97832	16	89653835	CPNE7;CPNE7	Body;Body
1699	cg27443310	Group_verifieddepressed_yes_ssri_yes	0.085392	1.01113	0.319503	-4.69212	0.00219258	0.97832	7	90225778
1700	cg01642579	Group_verifieddepressed_yes_ssri_yes	-0.0951072	-1.07548	0.290166	-4.65815	-0.0159497	0.97832	16	4746990	ANKS3	3'UTR
1701	cg12278112	Group_verifieddepressed_yes_ssri_yes	-0.164483	-2.08972	0.0446397	-3.9025	-0.00520682	0.97832	9	130766760
1702	cg06698598	Group_verifieddepressed_yes_ssri_yes	-0.422966	-1.58818	0.122034	-4.32384	-0.0211872	0.97832	16	1398226	BAIAP3	Body
1703	cg19418458	Group_verifieddepressed_yes_ssri_yes	0.459583	1.13041	0.266667	-4.62766	0.0196192	0.97832	7	158789849
1704	cg02980152	Group_verifieddepressed_yes_ssri_yes	-0.0555354	-0.990526	0.329314	-4.7026	-0.00146271	0.97832	3	81810999	GBE1	TSS200
1705	cg09835424	Group_verifieddepressed_yes_ssri_yes	0.153934	1.44052	0.15939	-4.43111	0.00815589	0.97832	17	7142301	PHF23;PHF23;PHF23	Body;Body;TSS200
1706	cg11544692	Group_verifieddepressed_yes_ssri_yes	-0.238616	-1.28547	0.207813	-4.53445	-0.0365482	0.97832	11	66059164	TMEM151A	TSS1500
1707	cg03036210	Group_verifieddepressed_yes_ssri_yes	-0.258108	-1.78347	0.0839542	-4.16963	-0.024119	0.97832	16	89904091	SPIRE2	Body
1708	cg26884921	Group_verifieddepressed_yes_ssri_yes	-0.0521919	-1.06525	0.294699	-4.66368	-0.000830078	0.97832	19	50370748	PNKP;PNKP	5'UTR;1stExon
1709	cg11147215	Group_verifieddepressed_yes_ssri_yes	-0.088232	-0.910459	0.369357	-4.74144	-0.0148789	0.97832	8	105379726
1710	cg24720583	Group_verifieddepressed_yes_ssri_yes	-0.195165	-1.01839	0.316095	-4.68838	-0.0292875	0.97832	17	6926194	BCL6B	TSS200
1711	cg14572634	Group_verifieddepressed_yes_ssri_yes	-0.114558	-1.07124	0.29204	-4.66045	-0.00144994	0.97832	17	38574184	TOP2A	TSS200
1712	cg11554543	Group_verifieddepressed_yes_ssri_yes	0.203753	1.41788	0.165846	-4.44681	0.0266131	0.97832	19	19569139	GATAD2A	5'UTR
1713	cg10611115	Group_verifieddepressed_yes_ssri_yes	0.0648688	0.946849	0.350779	-4.72416	0.00240738	0.97832	20	10655495	JAG1	TSS1500
1714	cg20004424	Group_verifieddepressed_yes_ssri_yes	0.308855	3.00064	0.00517297	-2.97315	0.0161483	0.97832	7	72993529	TBL2	TSS1500
1715	cg07028389	Group_verifieddepressed_yes_ssri_yes	-0.292196	-1.68855	0.100985	-4.24627	-0.0369299	0.97832	19	33210659	TDRD12	TSS200
1716	cg00204249	Group_verifieddepressed_yes_ssri_yes	-0.160455	-0.978244	0.335258	-4.70875	-0.0148895	0.97832	17	76425249	DNAH17	Body
1717	cg22016202	Group_verifieddepressed_yes_ssri_yes	-0.116426	-1.10333	0.278077	-4.64286	-0.00362601	0.97832	8	32405944	NRG1;NRG1;NRG1;NRG1;NRG1;NRG1;NRG1;NRG1;NRG1;NRG1;NRG1;NRG1;NRG1;NRG1;NRG1;NRG1;NRG1;NRG1;NRG1;NRG1;NRG1;NRG1;NRG1	5'UTR;5'UTR;5'UTR;5'UTR;5'UTR;5'UTR;5'UTR;5'UTR;5'UTR;5'UTR;5'UTR;1stExon;1stExon;1stExon;1stExon;1stExon;1stExon;1stExon;1stExon;1stExon;1stExon;1stExon;Body
1718	cg15661389	Group_verifieddepressed_yes_ssri_yes	-0.101065	-1.2549	0.218561	-4.55364	-0.0174057	0.97832	17	10018631	GAS7	Body
1719	cg12499749	Group_verifieddepressed_yes_ssri_yes	-0.217501	-1.42195	0.164671	-4.444	-0.00447811	0.97832	19	982979	WDR18	TSS1500
1720	cg21848143	Group_verifieddepressed_yes_ssri_yes	-0.232247	-1.00845	0.320769	-4.6935	-0.00885919	0.97832	1	39269995
1721	cg08883853	Group_verifieddepressed_yes_ssri_yes	-0.161099	-1.02509	0.312973	-4.68491	-0.011574	0.97832	7	1026168	CYP2W1	Body
1722	cg01303723	Group_verifieddepressed_yes_ssri_yes	0.474878	1.34235	0.188886	-4.49768	0.0262314	0.97832	10	134600680	NKX6-2	TSS1500
1723	cg07503829	Group_verifieddepressed_yes_ssri_yes	0.0650018	1.05345	0.299989	-4.66999	0.00103855	0.97832	11	236309	PSMD13;SIRT3;PSMD13;SIRT3;SIRT3	TSS1500;1stExon;TSS1500;1stExon;5'UTR
1724	cg12069309	Group_verifieddepressed_yes_ssri_yes	0.246332	1.3553	0.18477	-4.48913	0.0129733	0.97832	3	50312913	SEMA3B;SEMA3B	Body;Body
1725	cg15199231	Group_verifieddepressed_yes_ssri_yes	-1.06709	-2.05969	0.0476026	-3.92994	-0.0776649	0.97832	15	40698084	IVD;IVD	1stExon;1stExon
1726	cg10067737	Group_verifieddepressed_yes_ssri_yes	0.139095	1.2833	0.208563	-4.53583	0.00581872	0.97832	2	89159188
1727	cg01659052	Group_verifieddepressed_yes_ssri_yes	-0.218494	-1.3327	0.192	-4.50402	-0.00945184	0.97832	11	122722312	CRTAM	Body
1728	cg21046967	Group_verifieddepressed_yes_ssri_yes	0.20909	1.07498	0.290386	-4.65842	0.00423779	0.97832	17	37762455	NEUROD2	Body
1729	cg26584545	Group_verifieddepressed_yes_ssri_yes	-0.279783	-1.80693	0.0801409	-4.15022	-0.0394309	0.97832	12	96183197	NTN4	Body
1730	cg04535587	Group_verifieddepressed_yes_ssri_yes	0.166934	1.41305	0.167251	-4.45013	0.015244	0.97832	4	47487587	ATP10D	5'UTR
1731	cg06212670	Group_verifieddepressed_yes_ssri_yes	0.156723	1.80237	0.0808699	-4.154	0.0195705	0.97832	16	88543627	ZFPM1	Body
1732	cg10940066	Group_verifieddepressed_yes_ssri_yes	-0.45398	-2.11487	0.0422849	-3.87932	-0.0280277	0.97832	7	158363642	PTPRN2;PTPRN2;PTPRN2	Body;Body;Body
1733	cg02524346	Group_verifieddepressed_yes_ssri_yes	-0.701416	-1.57445	0.125176	-4.33417	-0.0325331	0.97832	8	600233
1734	cg22116328	Group_verifieddepressed_yes_ssri_yes	0.105847	0.919008	0.364936	-4.73743	0.0162266	0.97832	2	240868565
1735	cg11201273	Group_verifieddepressed_yes_ssri_yes	-0.174869	-2.36439	0.0242636	-3.64042	-0.00246113	0.97832	8	38088865	DDHD2;DDHD2;DDHD2	TSS200;TSS1500;TSS200
1736	cg19982658	Group_verifieddepressed_yes_ssri_yes	0.139822	1.66805	0.105018	-4.26241	0.0046449	0.97832	14	24036700	AP1G2	5'UTR
1737	cg17733353	Group_verifieddepressed_yes_ssri_yes	-0.0473126	-0.946657	0.350875	-4.72425	-0.000965772	0.97832	9	136857387	VAV2;VAV2	1stExon;1stExon
1738	cg00300090	Group_verifieddepressed_yes_ssri_yes	-0.108602	-0.950883	0.348758	-4.72221	-0.00521193	0.97832	3	4345167	SETMAR;SETMAR	1stExon;TSS200
1739	cg05413187	Group_verifieddepressed_yes_ssri_yes	-0.244155	-1.26332	0.21556	-4.5484	-0.0248632	0.97832	9	115774439	ZNF883;ZNF883	1stExon;5'UTR
1740	cg05201332	Group_verifieddepressed_yes_ssri_yes	0.137281	1.0004	0.324588	-4.6976	0.0175633	0.97832	14	69356891	ACTN1;ACTN1;ACTN1	Body;Body;Body
1741	cg15262317	Group_verifieddepressed_yes_ssri_yes	-0.168115	-1.14575	0.260356	-4.61891	-0.0247947	0.97832	2	208632832	FZD5	Body
1742	cg27635069	Group_verifieddepressed_yes_ssri_yes	-0.113811	-1.20382	0.23745	-4.58483	-0.00251459	0.97832	1	115880381	NGF	5'UTR
1743	cg12375025	Group_verifieddepressed_yes_ssri_yes	-0.153241	-0.947007	0.3507	-4.72408	-0.00544505	0.97832	18	67873125	RTTN	TSS200
1744	cg08127460	Group_verifieddepressed_yes_ssri_yes	-0.105161	-1.04392	0.304308	-4.67505	-0.00627403	0.97832	7	156931776	UBE3C;UBE3C	5'UTR;1stExon
1745	cg05338433	Group_verifieddepressed_yes_ssri_yes	0.27684	1.2758	0.211169	-4.54056	0.00615307	0.97832	1	158151363	CD1D	Body
1746	cg01369750	Group_verifieddepressed_yes_ssri_yes	0.23786	0.920323	0.364259	-4.73681	0.0218145	0.97832	8	688018
1747	cg01321673	Group_verifieddepressed_yes_ssri_yes	0.245488	1.20685	0.236295	-4.58301	0.0202478	0.97832	22	50438363	IL17REL	Body
1748	cg14543226	Group_verifieddepressed_yes_ssri_yes	-0.201272	-1.2875	0.207112	-4.53316	-0.0332171	0.97832	19	3384854	NFIC;NFIC	Body;Body
1749	cg00950431	Group_verifieddepressed_yes_ssri_yes	-0.342413	-2.09324	0.0443028	-3.89926	-0.0457103	0.97832	1	158319083
1750	cg19390934	Group_verifieddepressed_yes_ssri_yes	0.14227	1.34776	0.187159	-4.49412	0.0092107	0.97832	2	242027520	MTERFD2;SNED1;MTERFD2;MTERFD2	Body;Body;Body;Body
1751	cg04579493	Group_verifieddepressed_yes_ssri_yes	-0.368611	-1.29966	0.202961	-4.5254	-0.0357468	0.97832	13	100609947
1752	cg13518012	Group_verifieddepressed_yes_ssri_yes	0.426819	3.05748	0.00447098	-2.91057	0.0665419	0.97832	2	239072525	FAM132B	Body
1753	cg15115510	Group_verifieddepressed_yes_ssri_yes	-0.166468	-1.53007	0.13578	-4.36705	-0.00265547	0.97832	20	33872603	EIF6;EIF6;EIF6	TSS200;TSS200;TSS200
1754	cg13773741	Group_verifieddepressed_yes_ssri_yes	0.243656	1.17807	0.247417	-4.60012	0.0425492	0.97832	17	9967499	GAS7	Body
1755	cg27549208	Group_verifieddepressed_yes_ssri_yes	0.129239	1.31944	0.196342	-4.51265	0.022208	0.97832	7	43965451	URGCP;UBE2D4	5'UTR;TSS1500
1756	cg08622517	Group_verifieddepressed_yes_ssri_yes	0.0582593	1.14867	0.259168	-4.61723	0.00107537	0.97832	1	54665944	MRPL37;CYB5RL	1stExon;TSS200
1757	cg00071026	Group_verifieddepressed_yes_ssri_yes	0.11866	1.14696	0.259862	-4.61821	0.0195286	0.97832	13	113650936	MCF2L;MCF2L	Body;Body
1758	cg13482308	Group_verifieddepressed_yes_ssri_yes	-0.135746	-0.916964	0.36599	-4.73839	-0.0233362	0.97832	9	37002685	PAX5	Body
1759	cg03238738	Group_verifieddepressed_yes_ssri_yes	-0.0810462	-1.24908	0.220656	-4.55726	-0.00314704	0.97832	21	34852281	TMEM50B	TSS200
1760	cg00346244	Group_verifieddepressed_yes_ssri_yes	-0.194018	-1.29145	0.205758	-4.53065	-0.00914209	0.97832	16	87468226	ZCCHC14	Body
1761	cg21431338	Group_verifieddepressed_yes_ssri_yes	0.149744	1.15903	0.254983	-4.61125	0.0123422	0.97832	20	61427688	C20orf20	TSS200
1762	cg10804090	Group_verifieddepressed_yes_ssri_yes	0.23165	1.80369	0.0806585	-4.15291	0.00264929	0.97832	2	111878447	BCL2L11;BCL2L11;BCL2L11	TSS200;TSS200;TSS200
1763	cg21994576	Group_verifieddepressed_yes_ssri_yes	0.137393	1.65265	0.108137	-4.27443	0.00644013	0.97832	19	58739778	ZNF544	TSS1500
1764	cg05849431	Group_verifieddepressed_yes_ssri_yes	0.162412	1.07183	0.291777	-4.66013	0.00417492	0.97832	11	67415187	ACY3	5'UTR
1765	cg27413430	Group_verifieddepressed_yes_ssri_yes	-0.103237	-1.13911	0.263073	-4.62271	-0.00412538	0.97832	6	13925136	RNF182;RNF182;RNF182;RNF182;RNF182;RNF182	5'UTR;5'UTR;TSS1500;5'UTR;1stExon;1stExon
1766	cg12654064	Group_verifieddepressed_yes_ssri_yes	0.109153	1.75652	0.0885227	-4.19171	0.00274081	0.97832	1	154540313	CHRNB2;CHRNB2	1stExon;5'UTR
1767	cg14913676	Group_verifieddepressed_yes_ssri_yes	0.14061	1.17503	0.248612	-4.60191	0.00525088	0.97832	19	46234055	FBXO46	5'UTR
1768	cg26458497	Group_verifieddepressed_yes_ssri_yes	0.128394	0.944241	0.352089	-4.72542	0.0016119	0.97832	17	1562766	PRPF8	Body
1769	cg19529823	Group_verifieddepressed_yes_ssri_yes	0.14981	1.34599	0.187721	-4.49528	0.0136256	0.97832	2	10442953	HPCAL1;HPCAL1	TSS1500;TSS200
1770	cg02289343	Group_verifieddepressed_yes_ssri_yes	0.0993001	1.0321	0.309727	-4.68126	0.0149386	0.97832	1	9131622	SLC2A5	Body
1771	cg05653859	Group_verifieddepressed_yes_ssri_yes	0.114632	1.53044	0.135689	-4.36678	0.0028894	0.97832	1	197170372	ZBTB41	TSS1500
1772	cg15326801	Group_verifieddepressed_yes_ssri_yes	0.160259	1.56888	0.126469	-4.33834	0.00569994	0.97832	14	94596007	IFI27L2	TSS200
1773	cg19537741	Group_verifieddepressed_yes_ssri_yes	-0.108491	-0.958998	0.344717	-4.71825	-0.00854383	0.97832	2	130591194
1774	cg25362248	Group_verifieddepressed_yes_ssri_yes	-0.0763644	-0.9092	0.370011	-4.74202	-0.00824633	0.97832	1	31192015	MATN1	Body
1775	cg12730853	Group_verifieddepressed_yes_ssri_yes	-0.230899	-1.12294	0.269778	-4.63188	-0.0175858	0.97832	1	64935328	CACHD1	TSS1500
1776	cg09939303	Group_verifieddepressed_yes_ssri_yes	-0.106134	-1.37016	0.180129	-4.47922	-0.00201826	0.97832	11	304080
1777	cg05433490	Group_verifieddepressed_yes_ssri_yes	0.279099	2.25457	0.0311043	-3.74749	0.0198513	0.97832	16	1133247
1778	cg09642825	Group_verifieddepressed_yes_ssri_yes	-0.11785	-0.93328	0.357633	-4.73067	-0.00460273	0.97832	16	87416230	FBXO31;FBXO31	Body;Body
1779	cg11297256	Group_verifieddepressed_yes_ssri_yes	0.151903	1.7116	0.0966034	-4.22795	0.0234719	0.97832	11	2720810	KCNQ1;KCNQ1OT1;KCNQ1	Body;Body;Body
1780	cg06330593	Group_verifieddepressed_yes_ssri_yes	0.0947612	0.924175	0.362281	-4.735	0.0142403	0.97832	17	39537455	KRT34	Body
1781	cg09533843	Group_verifieddepressed_yes_ssri_yes	0.0595672	1.26102	0.216378	-4.54984	0.00111391	0.97832	1	2144323	FAAP20	TSS200
1782	cg21541753	Group_verifieddepressed_yes_ssri_yes	0.0929288	0.984768	0.332092	-4.70549	0.0039891	0.97832	15	89074587	DET1;DET1;DET1	Body;Body;Body
1783	cg05595088	Group_verifieddepressed_yes_ssri_yes	-0.20886	-1.22607	0.229079	-4.57138	-0.0164116	0.97832	16	3243426
1784	cg20806180	Group_verifieddepressed_yes_ssri_yes	0.103425	0.913092	0.367992	-4.74021	0.00303215	0.97832	22	39852862	MGAT3	TSS1500
1785	cg23405152	Group_verifieddepressed_yes_ssri_yes	-0.142149	-1.03778	0.307118	-4.67828	-0.020429	0.97832	2	121279886
1786	cg08118287	Group_verifieddepressed_yes_ssri_yes	-0.208329	-0.992787	0.328228	-4.70146	-0.0364506	0.97832	1	248753499
1787	cg20038794	Group_verifieddepressed_yes_ssri_yes	0.0611379	1.03969	0.306241	-4.67728	0.000980547	0.97832	12	22697644	KIAA0528	TSS200
1788	cg05391750	Group_verifieddepressed_yes_ssri_yes	0.190752	1.7277	0.0936388	-4.21504	0.00224551	0.97832	2	33171899	LTBP1	TSS1500
1789	cg24098938	Group_verifieddepressed_yes_ssri_yes	-0.0666388	-1.24929	0.22058	-4.55713	-0.0013429	0.97832	13	44361212	ENOX1	TSS200
1790	cg01829241	Group_verifieddepressed_yes_ssri_yes	-0.234894	-1.0043	0.322735	-4.69562	-0.00371268	0.97832	4	8582249	GPR78	TSS200
1791	cg11305991	Group_verifieddepressed_yes_ssri_yes	-0.241183	-1.24094	0.223609	-4.56228	-0.0368872	0.97832	10	131844324
1792	cg15816084	Group_verifieddepressed_yes_ssri_yes	0.303548	2.53299	0.0163853	-3.47074	0.00376833	0.97832	17	18145003	LLGL1	Body
1793	cg14235434	Group_verifieddepressed_yes_ssri_yes	0.211926	1.37234	0.179457	-4.47776	0.00631285	0.97832	3	33481942	UBP1;UBP1;UBP1	TSS200;TSS200;TSS200
1794	cg10729419	Group_verifieddepressed_yes_ssri_yes	0.113858	0.953362	0.347521	-4.721	0.00390588	0.97832	6	28872100	TRIM27	Body
1795	cg17026456	Group_verifieddepressed_yes_ssri_yes	0.0795374	1.1003	0.279371	-4.64454	0.00203464	0.97832	12	120703085	PXN;PXN	Body;Body
1796	cg16920581	Group_verifieddepressed_yes_ssri_yes	0.0726954	1.17733	0.247707	-4.60056	0.00180269	0.97832	12	3982588	PARP11;PARP11	1stExon;5'UTR
1797	cg06648948	Group_verifieddepressed_yes_ssri_yes	0.101231	1.01211	0.319043	-4.69162	0.00278551	0.97832	12	48166721	SLC48A1	TSS1500
1798	cg08190726	Group_verifieddepressed_yes_ssri_yes	-0.073417	-0.937863	0.355308	-4.72848	-0.0125595	0.97832	16	1313080
1799	cg26769838	Group_verifieddepressed_yes_ssri_yes	0.412372	2.11907	0.0419027	-3.87544	0.0533975	0.97832	10	3164844	PFKP	Body
1800	cg17456994	Group_verifieddepressed_yes_ssri_yes	0.141906	0.948462	0.34997	-4.72338	0.00220778	0.97832	10	6130864	RBM17;RBM17	TSS200;TSS1500
1801	cg23887623	Group_verifieddepressed_yes_ssri_yes	-0.12651	-1.13729	0.263822	-4.62375	-0.0074461	0.97832	15	91516823	PRC1;PRC1;PRC1	Body;Body;Body
1802	cg06560760	Group_verifieddepressed_yes_ssri_yes	-0.165952	-1.00931	0.320363	-4.69306	-0.0154206	0.97832	10	23216847	ARMC3	TSS200
1803	cg10079049	Group_verifieddepressed_yes_ssri_yes	-0.10714	-1.09904	0.279914	-4.64524	-0.00182564	0.97832	4	25915329	SMIM20	TSS1500
1804	cg27264388	Group_verifieddepressed_yes_ssri_yes	-0.407299	-1.45408	0.155618	-4.42161	-0.0593635	0.97832	18	77623570	KCNG2	TSS200
1805	cg19136185	Group_verifieddepressed_yes_ssri_yes	0.209622	1.47902	0.148869	-4.40396	0.0125568	0.97832	1	42801596	FOXJ3;FOXJ3;FOXJ3;FOXJ3	TSS1500;TSS1500;TSS1500;TSS200
1806	cg21816532	Group_verifieddepressed_yes_ssri_yes	0.0756482	0.992025	0.328594	-4.70185	0.00204636	0.97832	17	46680006	LOC404266;LOC404266;HOXB6	Body;Body;5'UTR
1807	cg00253658	Group_verifieddepressed_yes_ssri_yes	-0.177086	-1.35762	0.184038	-4.48759	-0.00493499	0.97832	16	54210496
1808	cg16757886	Group_verifieddepressed_yes_ssri_yes	-0.0585605	-0.942172	0.353132	-4.72641	-0.00179324	0.97832	14	91526663	RPS6KA5;RPS6KA5	Body;Body
1809	cg00867446	Group_verifieddepressed_yes_ssri_yes	-0.0817945	-1.199	0.239292	-4.58772	-0.00300586	0.97832	14	23564668	ACIN1;ACIN1;ACIN1;ACIN1;C14orf119;ACIN1;ACIN1	5'UTR;5'UTR;5'UTR;1stExon;TSS200;1stExon;1stExon
1810	cg22399646	Group_verifieddepressed_yes_ssri_yes	-0.100249	-1.02149	0.31465	-4.68678	-0.0168385	0.97832	2	242750705	NEU4;NEU4;NEU4;NEU4;NEU4	TSS1500;5'UTR;5'UTR;TSS1500;TSS1500
1811	cg23521603	Group_verifieddepressed_yes_ssri_yes	-0.133474	-1.54101	0.133101	-4.35901	-0.00707703	0.97832	7	130353913	TSGA13;COPG2	Body;TSS1500
1812	cg24799921	Group_verifieddepressed_yes_ssri_yes	0.289079	1.01347	0.318402	-4.69092	0.013785	0.97832	10	77168180	C10orf41;C10orf41	Body;Body
1813	cg25039594	Group_verifieddepressed_yes_ssri_yes	-0.13311	-1.70887	0.0971146	-4.23013	-0.00451254	0.97832	8	12808805	KIAA1456	5'UTR
1814	cg01792182	Group_verifieddepressed_yes_ssri_yes	-0.161252	-1.22434	0.22972	-4.57244	-0.00215009	0.97832	7	856023	UNC84A;UNC84A	TSS1500;TSS1500
1815	cg12057946	Group_verifieddepressed_yes_ssri_yes	0.134908	0.956811	0.345803	-4.71932	0.0067425	0.97832	11	120195905	TMEM136	TSS200
1816	cg17947992	Group_verifieddepressed_yes_ssri_yes	-0.120784	-0.924475	0.362127	-4.73486	-0.00975054	0.97832	6	2510180
1817	cg00210204	Group_verifieddepressed_yes_ssri_yes	-0.353295	-2.53458	0.0163234	-3.4691	-0.00621597	0.97832	6	10748101	TMEM14B;TMEM14B;TMEM14B;TMEM14B	5'UTR;5'UTR;1stExon;1stExon
1818	cg10548038	Group_verifieddepressed_yes_ssri_yes	0.0533813	0.904302	0.372562	-4.7443	0.0013242	0.97832	13	92050731	GPC5	TSS1500
1819	cg16903122	Group_verifieddepressed_yes_ssri_yes	-0.156932	-1.49321	0.145133	-4.3938	-0.0246144	0.97832	1	44584429	KLF17	TSS200
1820	cg20174256	Group_verifieddepressed_yes_ssri_yes	0.22896	1.70743	0.0973845	-4.23128	0.0135094	0.97832	4	2845801	ADD1;ADD1;ADD1;ADD1;ADD1	TSS200;5'UTR;5'UTR;5'UTR;5'UTR
1821	cg23764603	Group_verifieddepressed_yes_ssri_yes	-0.1187	-1.11732	0.272137	-4.63505	-0.0197813	0.97832	17	19976820
1822	cg10298173	Group_verifieddepressed_yes_ssri_yes	0.0589325	1.03718	0.307389	-4.6786	0.00115087	0.97832	3	14166327	CHCHD4;CHCHD4;CHCHD4;CHCHD4;TMEM43	1stExon;1stExon;5'UTR;5'UTR;TSS200
1823	cg27175634	Group_verifieddepressed_yes_ssri_yes	-0.114808	-1.23277	0.226601	-4.56729	-0.00801129	0.97832	1	77748728	AK5;AK5;AK5	Body;5'UTR;1stExon
1824	cg14002960	Group_verifieddepressed_yes_ssri_yes	-0.243763	-1.13961	0.262869	-4.62242	-0.0318807	0.97832	18	31739423	NOL4	Body
1825	cg26502666	Group_verifieddepressed_yes_ssri_yes	0.46683	1.37863	0.177526	-4.47353	0.0450951	0.97832	2	29034052	SPDYA;SPDYA	5'UTR;5'UTR
1826	cg06495310	Group_verifieddepressed_yes_ssri_yes	-0.151187	-1.29074	0.206001	-4.5311	-0.0050351	0.97832	6	31622363	APOM	TSS1500
1827	cg18484068	Group_verifieddepressed_yes_ssri_yes	-0.167147	-1.01389	0.318208	-4.69071	-0.00571436	0.97832	5	1509526	LPCAT1	Body
1828	cg16331890	Group_verifieddepressed_yes_ssri_yes	0.1981	1.13808	0.2635	-4.6233	0.00406728	0.97832	11	93474632	C11orf54;TAF1D;TAF1D	TSS200;1stExon;5'UTR
1829	cg18331519	Group_verifieddepressed_yes_ssri_yes	0.226521	1.24218	0.223156	-4.56152	0.0109985	0.97832	8	57358704	PENK;PENK;LOC101929415	5'UTR;TSS200;Body
1830	cg27391627	Group_verifieddepressed_yes_ssri_yes	-0.28111	-1.35589	0.184582	-4.48873	-0.0425552	0.97832	16	86704130
1831	cg18299368	Group_verifieddepressed_yes_ssri_yes	-0.245212	-1.3451	0.188006	-4.49587	-0.00962075	0.97832	16	47178217	NETO2;NETO2;ITFG1-AS1;ITFG1-AS1	TSS1500;TSS1500;Body;Body
1832	cg11615303	Group_verifieddepressed_yes_ssri_yes	0.0720622	0.944978	0.351719	-4.72506	0.00180815	0.97832	6	33239457	VPS52;RPS18;VPS52	5'UTR;TSS1500;1stExon
1833	cg17290526	Group_verifieddepressed_yes_ssri_yes	0.167568	0.982797	0.333047	-4.70648	0.00541522	0.97832	17	61600384	KCNH6;KCNH6	TSS1500;TSS1500
1834	cg26491624	Group_verifieddepressed_yes_ssri_yes	0.19586	0.920963	0.36393	-4.73651	0.00707949	0.97832	16	16184240	ABCC1;ABCC1;ABCC1;ABCC1;ABCC1	Body;Body;Body;Body;Body
1835	cg01891940	Group_verifieddepressed_yes_ssri_yes	0.200792	1.14617	0.260187	-4.61867	0.00852087	0.97832	14	39816502	CTAGE5;CTAGE5;CTAGE5;CTAGE5;CTAGE5;CTAGE5;CTAGE5	Body;Body;Body;Body;Body;Body;Body
1836	cg08888203	Group_verifieddepressed_yes_ssri_yes	-0.209278	-1.33843	0.190147	-4.50026	-0.00454304	0.97832	3	10149979	C3orf24;C3orf24	TSS200;TSS200
1837	cg24996179	Group_verifieddepressed_yes_ssri_yes	-0.137542	-1.12421	0.26925	-4.63117	-0.00426679	0.97832	2	233285607
1838	cg22449766	Group_verifieddepressed_yes_ssri_yes	0.136903	1.17348	0.249226	-4.60282	0.00685666	0.97832	1	204381035	PPP1R15B	TSS200
1839	cg21211480	Group_verifieddepressed_yes_ssri_yes	-0.275194	-0.994283	0.327511	-4.70071	-0.0123997	0.97832	17	41363774	TMEM106A	TSS200
1840	cg26324324	Group_verifieddepressed_yes_ssri_yes	0.136264	0.984888	0.332034	-4.70543	0.013335	0.97832	2	11295427	PQLC3;PQLC3;PQLC3;PQLC3;PQLC3	TSS200;TSS200;TSS200;TSS200;TSS200
1841	cg16899367	Group_verifieddepressed_yes_ssri_yes	0.0535746	1.07934	0.288467	-4.65605	0.0010475	0.97832	7	73097788	WBSCR22;DNAJC30	TSS200;TSS200
1842	cg09927637	Group_verifieddepressed_yes_ssri_yes	-0.576265	-2.28027	0.0293636	-3.72269	-0.00915101	0.97832	17	2606848	KIAA0664	Body
1843	cg06432200	Group_verifieddepressed_yes_ssri_yes	0.101362	1.1974	0.239907	-4.58867	0.0165265	0.97832	18	77238375	NFATC1;NFATC1;NFATC1;NFATC1	Body;Body;Body;Body
1844	cg23630158	Group_verifieddepressed_yes_ssri_yes	0.210244	1.43727	0.160304	-4.43338	0.00293452	0.97832	17	74722648	C17orf95;JMJD6;JMJD6;JMJD6;JMJD6	TSS1500;1stExon;5'UTR;5'UTR;1stExon
1845	cg23908305	Group_verifieddepressed_yes_ssri_yes	0.100368	1.30555	0.200972	-4.52162	0.0133041	0.97832	11	1958316	TNNT3;TNNT3;TNNT3;TNNT3	Body;Body;Body;Body
1846	cg02004851	Group_verifieddepressed_yes_ssri_yes	-0.347414	-1.75711	0.0884204	-4.19123	-0.0536801	0.97832	5	140207460	PCDHA2;PCDHA1;PCDHA1;PCDHA6;PCDHA5;PCDHA6;PCDHA3;PCDHA4;PCDHA6	Body;Body;Body;TSS200;Body;TSS200;Body;Body;TSS200
1847	cg13737969	Group_verifieddepressed_yes_ssri_yes	0.203524	1.51048	0.140688	-4.38133	0.00603073	0.97832	16	31106286	VKORC1;VKORC1	TSS200;TSS200
1848	cg14520424	Group_verifieddepressed_yes_ssri_yes	0.306382	0.935081	0.356718	-4.72981	0.0305304	0.97832	1	70034491
1849	cg05673756	Group_verifieddepressed_yes_ssri_yes	0.516959	1.12598	0.26851	-4.63017	0.0260104	0.97832	13	102068650	NALCN	5'UTR
1850	cg12986327	Group_verifieddepressed_yes_ssri_yes	-0.228707	-1.20786	0.235913	-4.58241	-0.0246497	0.97832	19	49926866	PTH2	TSS200
1851	cg19764599	Group_verifieddepressed_yes_ssri_yes	0.604708	1.17501	0.248621	-4.60192	0.0376169	0.97832	1	75601276	LHX8	Body
1852	cg24364084	Group_verifieddepressed_yes_ssri_yes	-0.171679	-1.39247	0.173338	-4.46419	-0.00202828	0.97832	3	113415646	KIAA2018	TSS200
1853	cg01296364	Group_verifieddepressed_yes_ssri_yes	-0.136455	-2.71758	0.0105053	-3.27852	-0.0017017	0.97832	14	31495791	AP4S1;STRN3;STRN3;AP4S1	5'UTR;TSS200;TSS200;5'UTR
1854	cg04655995	Group_verifieddepressed_yes_ssri_yes	-0.420423	-2.45077	0.0198753	-3.55423	-0.0240077	0.97832	16	84424089	ATP2C2	Body
1855	cg02287918	Group_verifieddepressed_yes_ssri_yes	0.376891	2.13466	0.0405097	-3.86096	0.00783163	0.97832	21	30396957	USP16;USP16;USP16;USP16;USP16;USP16	5'UTR;5'UTR;5'UTR;1stExon;1stExon;1stExon
1856	cg10333416	Group_verifieddepressed_yes_ssri_yes	-0.0949314	-1.1807	0.246383	-4.59857	-0.00156974	0.97832	16	844474	CHTF18	Body
1857	cg05555286	Group_verifieddepressed_yes_ssri_yes	0.0724533	1.28658	0.207429	-4.53374	0.00137992	0.97832	3	132379621	ACAD11;NPHP3-ACAD11;UBA5;UBA5	TSS1500;Body;5'UTR;Body
1858	cg14928057	Group_verifieddepressed_yes_ssri_yes	-0.161222	-1.2478	0.221117	-4.55805	-0.0262969	0.97832	17	4891542	INCA1;INCA1;CAMTA2;CAMTA2;CAMTA2;INCA1;CAMTA2;INCA1	3'UTR;3'UTR;TSS1500;TSS1500;TSS1500;3'UTR;TSS1500;3'UTR
1859	cg13134763	Group_verifieddepressed_yes_ssri_yes	-0.115134	-0.914703	0.367158	-4.73945	-0.0194598	0.97832	2	983306	SNTG2	Body
1860	cg25801742	Group_verifieddepressed_yes_ssri_yes	-0.164715	-1.10681	0.276591	-4.64093	-0.00670807	0.97832	11	58736104
1861	cg08200625	Group_verifieddepressed_yes_ssri_yes	0.0544046	0.978305	0.335229	-4.70872	0.00924203	0.97832	19	17001002	F2RL3	Body
1862	cg24948990	Group_verifieddepressed_yes_ssri_yes	-0.484957	-2.08386	0.0452045	-3.90787	-0.0125346	0.97832	8	143820828
1863	cg26825559	Group_verifieddepressed_yes_ssri_yes	-0.0743857	-1.2908	0.20598	-4.53106	-0.00125779	0.97832	15	67814090	IQCH-AS1;IQCH-AS1;C15orf61;IQCH-AS1;IQCH-AS1;IQCH-AS1	TSS1500;TSS1500;Body;Body;Body;Body
1864	cg25472353	Group_verifieddepressed_yes_ssri_yes	0.118138	1.58664	0.122383	-4.325	0.00322934	0.97832	7	37489005	ELMO1	TSS1500
1865	cg18771173	Group_verifieddepressed_yes_ssri_yes	-0.406634	-1.37624	0.17826	-4.47515	-0.0433171	0.97832	2	108602937	SLC5A7	TSS200
1866	cg01888767	Group_verifieddepressed_yes_ssri_yes	-0.252465	-2.27474	0.0297307	-3.72804	-0.00437768	0.97832	5	131832552
1867	cg01534506	Group_verifieddepressed_yes_ssri_yes	0.16227	1.4341	0.1612	-4.43559	0.00260932	0.97832	19	17326432	USE1	Body
1868	cg18187148	Group_verifieddepressed_yes_ssri_yes	0.0823234	0.90307	0.373206	-4.74487	0.0139839	0.97832	1	34090853	CSMD2	Body
1869	cg22882539	Group_verifieddepressed_yes_ssri_yes	0.134535	0.978357	0.335203	-4.7087	0.00378373	0.97832	12	131438523	GPR133;GPR133	5'UTR;1stExon
1870	cg02333758	Group_verifieddepressed_yes_ssri_yes	-0.154717	-1.47265	0.150568	-4.40849	-0.0139053	0.97832	3	13664480	FBLN2;FBLN2;FBLN2	Body;Body;Body
1871	cg22635008	Group_verifieddepressed_yes_ssri_yes	-0.0574221	-0.913149	0.367962	-4.74018	-0.00193064	0.97832	10	50970249	OGDHL;OGDHL;OGDHL	5'UTR;5'UTR;5'UTR
1872	cg03110901	Group_verifieddepressed_yes_ssri_yes	0.11538	1.05477	0.299393	-4.66929	0.00451813	0.97832	1	68297586	GNG12	5'UTR
1873	cg07675285	Group_verifieddepressed_yes_ssri_yes	0.0994642	1.01353	0.318375	-4.69089	0.0136243	0.97832	16	27121267
1874	cg08703872	Group_verifieddepressed_yes_ssri_yes	0.319628	1.32539	0.194384	-4.50879	0.0209642	0.97832	1	151812421	LOC100132111;C2CD4D	Body;5'UTR
1875	cg04803676	Group_verifieddepressed_yes_ssri_yes	-0.162302	-1.26593	0.214637	-4.54677	-0.0249113	0.97832	12	130936310	RIMBP2	Body
1876	cg01948062	Group_verifieddepressed_yes_ssri_yes	-0.149151	-1.01582	0.317298	-4.68971	-0.00456546	0.97832	11	115376098	CADM1;CADM1	TSS1500;TSS1500
1877	cg04804618	Group_verifieddepressed_yes_ssri_yes	-0.40213	-1.22641	0.228953	-4.57118	-0.023686	0.97832	10	131761386	EBF3	Body
1878	cg21005510	Group_verifieddepressed_yes_ssri_yes	-0.385679	-1.82544	0.0772382	-4.13478	-0.0365068	0.97832	7	63353570
1879	cg14721139	Group_verifieddepressed_yes_ssri_yes	-0.220661	-1.62531	0.113861	-4.29557	-0.0383624	0.97832	21	43772498	TFF2	TSS1500
1880	cg27646848	Group_verifieddepressed_yes_ssri_yes	0.0744754	1.1272	0.268002	-4.62948	0.00175573	0.97832	11	62389601	B3GAT3	TSS200
1881	cg10041635	Group_verifieddepressed_yes_ssri_yes	0.101944	1.13738	0.263786	-4.6237	0.00216803	0.97832	6	33181021
1882	cg20887711	Group_verifieddepressed_yes_ssri_yes	0.125623	1.17727	0.247732	-4.6006	0.00152215	0.97832	4	1340912	KIAA1530	TSS200
1883	cg22203077	Group_verifieddepressed_yes_ssri_yes	0.270245	1.47731	0.149324	-4.40518	0.0207815	0.97832	21	47649127	LSS;LSS;LSS;LSS;MCM3AP-AS1;MCM3AP-AS1;MCM3AP-AS1;MCM3AP-AS1	TSS1500;TSS1500;TSS1500;TSS1500;TSS200;TSS200;TSS200;TSS200
1884	cg18749563	Group_verifieddepressed_yes_ssri_yes	0.320546	1.38978	0.174146	-4.46601	0.0415557	0.97832	17	77924371	TBC1D16	Body
1885	cg23536277	Group_verifieddepressed_yes_ssri_yes	0.252552	1.33786	0.190329	-4.50063	0.00909399	0.97832	3	149470345	COMMD2	TSS200
1886	cg05891292	Group_verifieddepressed_yes_ssri_yes	0.267201	0.987604	0.330722	-4.70407	0.0042096	0.97832	7	53103310	POM121L12	TSS200
1887	cg06697294	Group_verifieddepressed_yes_ssri_yes	0.067777	1.4273	0.163136	-4.44031	0.00132641	0.97832	19	54385412	PRKCG	TSS200
1888	cg10286128	Group_verifieddepressed_yes_ssri_yes	0.16496	1.074	0.290817	-4.65895	0.0044561	0.97832	7	2442922	CHST12	TSS1500
1889	cg02606496	Group_verifieddepressed_yes_ssri_yes	-0.0930011	-1.59276	0.121002	-4.32039	-0.00140796	0.97832	9	130640137	AK1	TSS200
1890	cg22506841	Group_verifieddepressed_yes_ssri_yes	0.100859	1.18494	0.244728	-4.59607	0.00219662	0.97832	1	200271513
1891	cg17143642	Group_verifieddepressed_yes_ssri_yes	-0.107795	-0.936244	0.356128	-4.72926	-0.00285947	0.97832	13	52026804	INTS6-AS1;INTS6;INTS6;INTS6;INTS6;INTS6;INTS6;INTS6	TSS1500;1stExon;1stExon;1stExon;5'UTR;5'UTR;5'UTR;5'UTR
1892	cg20272287	Group_verifieddepressed_yes_ssri_yes	0.173017	1.88122	0.0690255	-4.08755	0.0286568	0.97832	17	19247905	MIR1180;B9D1	TSS200;Body
1893	cg11879620	Group_verifieddepressed_yes_ssri_yes	-0.339223	-1.88492	0.0685084	-4.08438	-0.0136867	0.97832	1	211499932	TRAF5;TRAF5	TSS1500;TSS200
1894	cg05651265	Group_verifieddepressed_yes_ssri_yes	0.0655892	0.97354	0.337554	-4.71109	0.0106459	0.97832	11	726367	EPS8L2	Body
1895	cg24722749	Group_verifieddepressed_yes_ssri_yes	-0.293612	-1.50388	0.142374	-4.38611	-0.0064352	0.97832	1	24969476	SRRM1	TSS200
1896	cg21684809	Group_verifieddepressed_yes_ssri_yes	0.0744581	1.01475	0.317801	-4.69026	0.011897	0.97832	7	2855084	GNA12;GNA12;GNA12	TSS200;Body;Body
1897	cg13694746	Group_verifieddepressed_yes_ssri_yes	-0.0610848	-1.04165	0.305345	-4.67625	-0.00151938	0.97832	3	106959864	LOC344595;LOC344595;LOC100302640	Body;Body;TSS1500
1898	cg26053771	Group_verifieddepressed_yes_ssri_yes	0.224547	1.82198	0.0777731	-4.13767	0.00826206	0.97832	17	8192194	SLC25A35;RANGRF	3'UTR;Body
1899	cg01324343	Group_verifieddepressed_yes_ssri_yes	-0.372214	-1.60599	0.118055	-4.31034	-0.0125927	0.97832	3	183735012	ABCC5;ABCC5	5'UTR;5'UTR
1900	cg13803071	Group_verifieddepressed_yes_ssri_yes	0.0608393	0.94843	0.349986	-4.72339	0.00773029	0.97832	2	9771081	YWHAQ;YWHAQ	5'UTR;1stExon
1901	cg13195923	Group_verifieddepressed_yes_ssri_yes	-0.0903434	-1.11782	0.271929	-4.63477	-0.00376669	0.97832	11	94502008	AMOTL1	Body
1902	cg25810247	Group_verifieddepressed_yes_ssri_yes	0.259897	1.63567	0.111664	-4.2876	0.0291705	0.97832	13	108867154	LIG4;LIG4;LIG4	5'UTR;TSS200;5'UTR
1903	cg00095594	Group_verifieddepressed_yes_ssri_yes	-0.0909394	-1.27149	0.212675	-4.54327	-0.00107955	0.97832	1	236228625	NID1	TSS200
1904	cg08346922	Group_verifieddepressed_yes_ssri_yes	-0.223079	-2.36459	0.0242524	-3.64022	-0.0306664	0.97832	16	31228299	TRIM72;PYDC1	Body;1stExon
1905	cg23567627	Group_verifieddepressed_yes_ssri_yes	0.196433	0.942822	0.352804	-4.7261	0.0315253	0.97832	14	104093551
1906	cg18514406	Group_verifieddepressed_yes_ssri_yes	0.198015	1.59226	0.121113	-4.32076	0.0105694	0.97832	3	48885405	PRKAR2A	TSS200
1907	cg22897141	Group_verifieddepressed_yes_ssri_yes	0.141991	1.7515	0.0893973	-4.1958	0.00534405	0.97832	11	64577338	MEN1;MEN1;MEN1;MEN1;MEN1;MEN1;MEN1	Body;Body;Body;Body;Body;Body;Body
1908	cg03651138	Group_verifieddepressed_yes_ssri_yes	-0.178289	-1.42416	0.164035	-4.44248	-0.00566861	0.97832	10	70320213	TET1;TET1	1stExon;5'UTR
1909	cg21640187	Group_verifieddepressed_yes_ssri_yes	0.302254	1.81364	0.079078	-4.14463	0.0328932	0.97832	6	4282172
1910	cg06905511	Group_verifieddepressed_yes_ssri_yes	0.138018	0.988926	0.330085	-4.70341	0.0230881	0.97832	5	139062493	CXXC5	3'UTR
1911	cg18297027	Group_verifieddepressed_yes_ssri_yes	0.216652	1.48268	0.147896	-4.40134	0.0206755	0.97832	9	134585306	RAPGEF1;RAPGEF1;RAPGEF1	TSS200;Body;Body
1912	cg09956037	Group_verifieddepressed_yes_ssri_yes	0.130446	1.37999	0.177111	-4.47262	0.0113273	0.97832	11	1899652	LSP1;LSP1;LSP1;LSP1	5'UTR;5'UTR;Body;5'UTR
1913	cg22850066	Group_verifieddepressed_yes_ssri_yes	-0.0935617	-1.18315	0.245427	-4.59713	-0.0020046	0.97832	6	30313042	RPP21	Body
1914	cg26354221	Group_verifieddepressed_yes_ssri_yes	0.300275	1.4023	0.170409	-4.4575	0.0220552	0.97832	22	24822802	ADORA2A	TSS1500
1915	cg04392082	Group_verifieddepressed_yes_ssri_yes	0.334491	1.21881	0.231783	-4.57579	0.0532222	0.97832	4	186732926	SORBS2;SORBS2;SORBS2;SORBS2;SORBS2;SORBS2;SORBS2	5'UTR;5'UTR;5'UTR;1stExon;TSS1500;1stExon;TSS1500
1916	cg03451670	Group_verifieddepressed_yes_ssri_yes	0.912183	2.03015	0.0506835	-3.95668	0.055832	0.97832	2	236579469	AGAP1;AGAP1	Body;Body
1917	cg06952671	Group_verifieddepressed_yes_ssri_yes	-0.349863	-1.33661	0.190734	-4.50146	-0.014322	0.97832	2	182322268	ITGA4;ITGA4	5'UTR;1stExon
1918	cg25918541	Group_verifieddepressed_yes_ssri_yes	0.152511	1.99639	0.0544194	-3.98694	0.0039796	0.97832	11	108092453	ATM;NPAT	TSS1500;Body
1919	cg00205263	Group_verifieddepressed_yes_ssri_yes	-0.128202	-1.27638	0.210964	-4.54019	-0.00411954	0.97832	10	81741554
1920	cg09664474	Group_verifieddepressed_yes_ssri_yes	-0.108409	-2.11295	0.0424607	-3.8811	-0.00320256	0.97832	6	30640781	DHX16;DHX16;DHX16;DHX16	1stExon;1stExon;5'UTR;5'UTR
1921	cg10606127	Group_verifieddepressed_yes_ssri_yes	0.293295	0.965826	0.341341	-4.7149	0.0466583	0.97832	19	56215426
1922	cg13481969	Group_verifieddepressed_yes_ssri_yes	-0.780397	-1.48785	0.146535	-4.39765	-0.0404816	0.97832	9	99449345
1923	cg24700222	Group_verifieddepressed_yes_ssri_yes	0.63218	1.71759	0.0954911	-4.22315	0.0274976	0.97832	1	86622682	COL24A1	TSS1500
1924	cg04074454	Group_verifieddepressed_yes_ssri_yes	0.0942164	0.952428	0.347987	-4.72145	0.0159475	0.97832	11	61543928	C11orf9;C11orf9	Body;Body
1925	cg05660436	Group_verifieddepressed_yes_ssri_yes	0.202919	1.76608	0.0868794	-4.18391	0.00388752	0.97832	1	33358957	HPCA	Body
1926	cg07063890	Group_verifieddepressed_yes_ssri_yes	0.0917367	1.00159	0.324023	-4.697	0.0155438	0.97832	16	88496241	ZNF469	1stExon
1927	cg10118210	Group_verifieddepressed_yes_ssri_yes	-0.10548	-0.914223	0.367406	-4.73968	-0.00606183	0.97832	13	108519554	FAM155A	TSS200
1928	cg18559579	Group_verifieddepressed_yes_ssri_yes	-0.343342	-1.63348	0.112125	-4.28928	-0.0372309	0.97832	2	209224676
1929	cg05985134	Group_verifieddepressed_yes_ssri_yes	0.18666	1.23161	0.227028	-4.568	0.00294973	0.97832	18	33552581	C18orf21	TSS200
1930	cg04399647	Group_verifieddepressed_yes_ssri_yes	0.286925	1.47914	0.148835	-4.40387	0.0407384	0.97832	8	143379069	TSNARE1	Body
1931	cg11804940	Group_verifieddepressed_yes_ssri_yes	0.127816	1.49268	0.14527	-4.39418	0.0201744	0.97832	12	122402696	WDR66	Body
1932	cg20017761	Group_verifieddepressed_yes_ssri_yes	-0.141587	-1.79212	0.0825313	-4.1625	-0.0241172	0.97832	20	25128807	LOC284798;LOC284798;LOC284798	TSS200;Body;Body
1933	cg23936587	Group_verifieddepressed_yes_ssri_yes	0.385469	1.59112	0.12137	-4.32162	0.0321266	0.97832	19	10406145	ICAM5	Body
1934	cg17965690	Group_verifieddepressed_yes_ssri_yes	0.242871	1.20101	0.238523	-4.58651	0.0184447	0.97832	19	10736049	SLC44A2;SLC44A2	TSS200;Body
1935	cg13538648	Group_verifieddepressed_yes_ssri_yes	-0.0803304	-1.01424	0.318041	-4.69052	-0.0136945	0.97832	7	1225105
1936	cg14500375	Group_verifieddepressed_yes_ssri_yes	-0.0670199	-1.24628	0.221669	-4.55899	-0.00129406	0.97832	3	193310851	OPA1;OPA1;OPA1;OPA1;OPA1;OPA1;OPA1;OPA1	TSS200;TSS200;TSS200;TSS200;TSS200;TSS200;TSS200;TSS200
1937	cg09980176	Group_verifieddepressed_yes_ssri_yes	0.0829904	1.01715	0.316677	-4.68903	0.0129945	0.97832	19	11532175	CCDC151	Body
1938	cg10490271	Group_verifieddepressed_yes_ssri_yes	0.132656	1.06719	0.293834	-4.66263	0.00066881	0.97832	11	64889651	MRPL49;FAU;FAU	TSS200;5'UTR;1stExon
1939	cg11504517	Group_verifieddepressed_yes_ssri_yes	-0.202402	-1.40532	0.169518	-4.45543	-0.0221548	0.97832	1	3569899	TP73	5'UTR
1940	cg21044139	Group_verifieddepressed_yes_ssri_yes	0.180223	1.38328	0.17611	-4.4704	0.0256689	0.97832	16	81254139	PKD1L2;PKD1L2;PKD1L2	TSS200;TSS200;TSS200
1941	cg21887309	Group_verifieddepressed_yes_ssri_yes	-0.205811	-1.54242	0.132759	-4.35798	-0.0262519	0.97832	5	140209490	PCDHA6;PCDHA2;PCDHA1;PCDHA1;PCDHA6;PCDHA5;PCDHA3;PCDHA4;PCDHA6	Body;Body;Body;Body;1stExon;Body;Body;Body;1stExon
1942	cg12159419	Group_verifieddepressed_yes_ssri_yes	0.137133	1.31736	0.197029	-4.514	0.00638943	0.97832	2	217277556	SMARCAL1;SMARCAL1	5'UTR;5'UTR
1943	cg03924164	Group_verifieddepressed_yes_ssri_yes	0.170336	1.55432	0.129898	-4.34917	0.0285732	0.97832	16	88515063
1944	cg26192309	Group_verifieddepressed_yes_ssri_yes	-0.321613	-1.93116	0.0623206	-4.04442	-0.0306759	0.97832	1	211765568
1945	cg11575350	Group_verifieddepressed_yes_ssri_yes	-0.226759	-0.968324	0.340112	-4.71367	-0.0261215	0.97832	21	25801028
1946	cg14410964	Group_verifieddepressed_yes_ssri_yes	-0.412318	-1.46584	0.152405	-4.41332	-0.0339844	0.97832	9	139427106	NOTCH1	Body
1947	cg03762483	Group_verifieddepressed_yes_ssri_yes	0.0926856	1.01839	0.316095	-4.68838	0.004344	0.97832	16	10274847	GRIN2A;GRIN2A;GRIN2A	5'UTR;5'UTR;5'UTR
1948	cg26663796	Group_verifieddepressed_yes_ssri_yes	0.160943	2.07366	0.0462032	-3.91721	0.0109097	0.97832	17	80255734
1949	cg18199554	Group_verifieddepressed_yes_ssri_yes	1.11065	1.69	0.100703	-4.24512	0.0651625	0.97832	5	43397288	CCL28	Body
1950	cg01435343	Group_verifieddepressed_yes_ssri_yes	0.161707	1.44305	0.15868	-4.42935	0.0167267	0.97832	13	99857914	UBAC2;UBAC2;UBAC2	Body;Body;Body
1951	cg12065366	Group_verifieddepressed_yes_ssri_yes	-0.960476	-2.82552	0.00804773	-3.16343	-0.0697958	0.97832	3	238618	CHL1	TSS200
1952	cg02866761	Group_verifieddepressed_yes_ssri_yes	-0.151923	-1.11343	0.273779	-4.63723	-0.010922	0.97832	22	17565664	IL17RA	TSS200
1953	cg09011026	Group_verifieddepressed_yes_ssri_yes	-0.198257	-1.52421	0.137233	-4.37134	-0.00473527	0.97832	9	132083258	C9orf106	TSS200
1954	cg21327887	Group_verifieddepressed_yes_ssri_yes	0.0721461	0.95938	0.344528	-4.71806	0.0015157	0.97832	17	43971928	MAPT;MAPT;MAPT;MAPT;MAPT;MAPT;LOC100128977;LOC100130148;MAPT;MAPT;MAPT;MAPT;MAPT;MAPT	1stExon;5'UTR;1stExon;5'UTR;1stExon;1stExon;Body;TSS1500;5'UTR;1stExon;5'UTR;5'UTR;5'UTR;1stExon
1955	cg03382048	Group_verifieddepressed_yes_ssri_yes	0.202642	1.7421	0.0910529	-4.20342	0.00358122	0.97832	1	16010732	PLEKHM2	TSS200
1956	cg22557662	Group_verifieddepressed_yes_ssri_yes	0.321516	2.08791	0.0448129	-3.90416	0.00972077	0.97832	19	38747374	PPP1R14A	TSS1500
1957	cg21926402	Group_verifieddepressed_yes_ssri_yes	-0.626233	-1.5228	0.137587	-4.37237	-0.031555	0.97832	3	148804275	HLTF;HLTF;HLTF;HLTF	5'UTR;1stExon;1stExon;5'UTR
1958	cg05497345	Group_verifieddepressed_yes_ssri_yes	0.177249	1.11027	0.27512	-4.639	0.0208599	0.97832	2	96990914	ITPRIPL1;ITPRIPL1;ITPRIPL1;ITPRIPL1	TSS1500;TSS200;TSS200;TSS1500
1959	cg03648780	Group_verifieddepressed_yes_ssri_yes	0.106249	1.64201	0.110337	-4.2827	0.00230981	0.97832	22	31090352	OSBP2	TSS1500
1960	cg02998018	Group_verifieddepressed_yes_ssri_yes	0.182947	1.28461	0.208107	-4.53499	0.00454302	0.97832	1	40505782	CAP1;CAP1	TSS1500;TSS1500
1961	cg25241038	Group_verifieddepressed_yes_ssri_yes	-0.0688474	-1.09604	0.281206	-4.6469	-0.0110987	0.97832	2	95940475	PROM2;PROM2;PROM2	1stExon;1stExon;1stExon
1962	cg19737787	Group_verifieddepressed_yes_ssri_yes	0.105386	0.938084	0.355196	-4.72838	0.0164539	0.97832	13	28492265
1963	cg17557119	Group_verifieddepressed_yes_ssri_yes	-0.222738	-1.14319	0.261402	-4.62038	-0.0243775	0.97832	2	21346767	TDRD15	TSS200
1964	cg26091021	Group_verifieddepressed_yes_ssri_yes	-0.322042	-1.21584	0.232898	-4.57759	-0.0403929	0.97832	2	177021826
1965	cg16650529	Group_verifieddepressed_yes_ssri_yes	0.161214	1.21439	0.233444	-4.57847	0.00472671	0.97832	2	182548750
1966	cg26533273	Group_verifieddepressed_yes_ssri_yes	-0.269935	-1.18093	0.246296	-4.59844	-0.0130616	0.97832	4	113626495
1967	cg17105689	Group_verifieddepressed_yes_ssri_yes	-0.0654774	-1.05865	0.297651	-4.66722	-0.00159841	0.97832	11	3013942	NAP1L4	TSS1500
1968	cg20419127	Group_verifieddepressed_yes_ssri_yes	0.157309	1.42417	0.164031	-4.44247	0.00206374	0.97832	17	26662475	TNFAIP1;IFT20;IFT20	TSS200;5'UTR;1stExon
1969	cg00051179	Group_verifieddepressed_yes_ssri_yes	0.167842	1.0982	0.280274	-4.6457	0.0155231	0.97832	5	161274695	GABRA1;GABRA1;GABRA1;GABRA1;GABRA1;GABRA1	TSS1500;1stExon;5'UTR;TSS1500;TSS1500;5'UTR
1970	cg22079161	Group_verifieddepressed_yes_ssri_yes	-0.110757	-1.24837	0.220911	-4.55769	-0.0048323	0.97832	4	7940579	AFAP1;AFAP1	5'UTR;5'UTR
1971	cg11946503	Group_verifieddepressed_yes_ssri_yes	0.201961	1.30395	0.20151	-4.52265	0.030499	0.97832	5	134870514	NEUROG1;NEUROG1	1stExon;3'UTR
1972	cg07835181	Group_verifieddepressed_yes_ssri_yes	0.138135	0.916864	0.366041	-4.73844	0.0107749	0.97832	16	1525278	CLCN7;CLCN7	TSS200;TSS200
1973	cg09172003	Group_verifieddepressed_yes_ssri_yes	0.336922	1.43971	0.159617	-4.43168	0.0543925	0.97832	18	905245	ADCYAP1;ADCYAP1;ADCYAP1	5'UTR;5'UTR;1stExon
1974	cg09881384	Group_verifieddepressed_yes_ssri_yes	0.0872694	1.00553	0.32215	-4.69499	0.00187744	0.97832	11	113746459	USP28;USP28	TSS200;TSS200
1975	cg01945183	Group_verifieddepressed_yes_ssri_yes	-0.136189	-1.31638	0.197355	-4.51464	-0.00556485	0.97832	6	31696867	DDAH2	Body
1976	cg02921634	Group_verifieddepressed_yes_ssri_yes	-0.38007	-1.32864	0.193322	-4.50667	-0.0406459	0.97832	21	43109546	NCRNA00111	Body
1977	cg12708802	Group_verifieddepressed_yes_ssri_yes	-0.282355	-2.32731	0.0264038	-3.67689	-0.0432915	0.97832	3	50388878	TUSC4;CYB561D2	TSS1500;Body
1978	cg17739517	Group_verifieddepressed_yes_ssri_yes	0.068696	1.39814	0.171644	-4.46033	0.00105146	0.97832	4	77172681	FAM47E-STBD1;FAM47E;FAM47E	TSS200;TSS200;Body
1979	cg24030037	Group_verifieddepressed_yes_ssri_yes	-0.126716	-0.9131	0.367987	-4.7402	-0.00315142	0.97832	8	27457282	CLU;CLU;CLU	Body;Body;Body
1980	cg11164162	Group_verifieddepressed_yes_ssri_yes	0.190807	1.71848	0.0953283	-4.22245	0.0316542	0.97832	10	135061171	MIR202	TSS200
1981	cg08230215	Group_verifieddepressed_yes_ssri_yes	-0.144371	-1.21985	0.231395	-4.57516	-0.0133379	0.97832	19	18208303	MAST3	TSS1500
1982	cg16463395	Group_verifieddepressed_yes_ssri_yes	-0.37913	-1.11556	0.272879	-4.63603	-0.0221755	0.97832	3	93781653	NSUN3;DHFRL1;DHFRL1	TSS1500;1stExon;5'UTR
1983	cg25666403	Group_verifieddepressed_yes_ssri_yes	0.318431	2.79744	0.00862926	-3.19354	0.0132657	0.97832	22	30662994	OSM	TSS200
1984	cg24310711	Group_verifieddepressed_yes_ssri_yes	0.230289	1.20547	0.23682	-4.58384	0.0314432	0.97832	17	70026605
1985	cg05225634	Group_verifieddepressed_yes_ssri_yes	0.0967475	1.00351	0.323109	-4.69602	0.0167385	0.97832	6	156718288
1986	cg16823397	Group_verifieddepressed_yes_ssri_yes	0.235326	1.20228	0.238037	-4.58575	0.0365384	0.97832	4	159329322
1987	cg18835517	Group_verifieddepressed_yes_ssri_yes	0.19883	1.18258	0.245648	-4.59746	0.0179459	0.97832	19	42419612
1988	cg18434848	Group_verifieddepressed_yes_ssri_yes	0.259497	0.982874	0.333009	-4.70644	0.0206382	0.97832	11	126870702	KIRREL3;KIRREL3;KIRREL3;KIRREL3	1stExon;5'UTR;5'UTR;1stExon
1989	cg01685521	Group_verifieddepressed_yes_ssri_yes	-0.68605	-2.96973	0.00559716	-3.00702	-0.0769082	0.97832	14	60286310	RTN1	Body
1990	cg23016068	Group_verifieddepressed_yes_ssri_yes	0.317852	2.41217	0.021738	-3.59295	0.0306185	0.97832	7	158905063	VIPR2;VIPR2;VIPR2	Body;Body;Body
1991	cg03868066	Group_verifieddepressed_yes_ssri_yes	0.400022	3.5221	0.00130639	-2.38827	0.00839108	0.97832	6	45390116	RUNX2;RUNX2;RUNX2	TSS200;Body;Body
1992	cg07687354	Group_verifieddepressed_yes_ssri_yes	0.0818763	0.981878	0.333492	-4.70694	0.011775	0.97832	16	1217857	CACNA1H;CACNA1H	Body;Body
1993	cg07075238	Group_verifieddepressed_yes_ssri_yes	0.215576	1.02826	0.311502	-4.68326	0.0307452	0.97832	17	72110357
1994	cg11014373	Group_verifieddepressed_yes_ssri_yes	-0.336511	-1.3546	0.184989	-4.48959	-0.0206748	0.97832	2	105479054
1995	cg10703813	Group_verifieddepressed_yes_ssri_yes	-0.108452	-1.67267	0.104098	-4.25879	-0.00370939	0.97832	1	29214067	EPB41;EPB41;EPB41;EPB41;EPB41	5'UTR;5'UTR;5'UTR;5'UTR;5'UTR
1996	cg07735885	Group_verifieddepressed_yes_ssri_yes	0.128919	1.22509	0.229444	-4.57198	0.00524144	0.97832	6	30029513	ZNRD1;NCRNA00171;ZNRD1	Body;TSS1500;Body
1997	cg16104384	Group_verifieddepressed_yes_ssri_yes	-0.375816	-1.31201	0.198807	-4.51746	-0.0507298	0.97832	22	49935689
1998	cg04599533	Group_verifieddepressed_yes_ssri_yes	-0.0782532	-0.930823	0.358883	-4.73184	-0.00375077	0.97832	3	197687209	LMLN;LMLN;IQCG;LMLN;LMLN	Body;1stExon;TSS1500;Body;1stExon
1999	cg08668359	Group_verifieddepressed_yes_ssri_yes	-0.306548	-1.02963	0.310868	-4.68255	-0.048041	0.97832	10	1443807	ADARB2	Body
[truncated: 657,037+ more rows]
