# Supplementary material for: Profiling placental DNA methylation associated with maternal SSRI treatment during pregnancy
Source: Sci Rep. 2022 Dec 30;12:22576. doi: 10.1038/s41598-022-26071-8 (PMC9803674; doi:10.1038/s41598-022-26071-8)
Supplement: Supplementary file 4 — Supplementary Table 4. [file 41598_2022_26071_MOESM4_ESM.xlsx]

## Sheet: modelC_results
	probeID	term	estimate	statistic	p.value	lod	delB	fdr	CHR	MAPINFO	UCSC_RefGene_Name	UCSC_RefGene_Group
1	cg14998086	Group_verifieddepressed_yes_ssri_no	-1.50147	-5.60392	1.46196e-06	1.36542	-0.162788	0.321163	7	47539536	TNS3	5'UTR
2	cg22037408	Group_verifieddepressed_yes_ssri_no	1.12275	5.81242	7.33622e-07	1.68238	0.125585	0.321163	19	53739025	ZNF677	3'UTR
3	cg19378133	Group_verifieddepressed_yes_ssri_no	0.681659	5.62404	1.36797e-06	1.39617	0.0977313	0.321163	16	6068835	A2BP1;A2BP1	TSS1500;TSS1500
4	cg15519237	Group_verifieddepressed_yes_ssri_no	-0.779446	-5.36879	3.17252e-06	1.00357	-0.117907	0.383102	19	40910626	PRX;PRX	Body;Body
5	cg18194354	Group_verifieddepressed_yes_ssri_no	-0.344356	-5.15543	6.38381e-06	0.671908	-0.0044413	0.383102	20	62680565	SOX18	1stExon
6	cg26165041	Group_verifieddepressed_yes_ssri_no	-0.528097	-5.1613	6.26256e-06	0.681066	-0.0102476	0.383102	14	81686232	GTF2A1;GTF2A1	5'UTR;Body
7	cg00440032	Group_verifieddepressed_yes_ssri_no	0.564974	5.14205	6.669e-06	0.65102	0.0794196	0.383102	12	127257679
8	cg07934030	Group_verifieddepressed_yes_ssri_no	0.783099	5.12878	6.9642e-06	0.630302	0.074275	0.383102	2	155554372	KCNJ3;KCNJ3;KCNJ3;KCNJ3	TSS1500;TSS1500;TSS1500;TSS1500
9	cg18437033	Group_verifieddepressed_yes_ssri_no	0.510258	5.2743	4.32618e-06	0.857045	0.0830345	0.383102	12	130188284	TMEM132D	Body
10	cg23409147	Group_verifieddepressed_yes_ssri_no	0.449463	5.22395	5.10208e-06	0.778729	0.073931	0.383102	11	58645040
11	cg27611015	Group_verifieddepressed_yes_ssri_no	0.355942	5.20128	5.49507e-06	0.743415	0.0599414	0.383102	19	12994692
12	cg03430502	Group_verifieddepressed_yes_ssri_no	0.650185	5.12828	6.97568e-06	0.629514	0.0832195	0.383102	3	115342323	GAP43;GAP43;GAP43;GAP43	1stExon;5'UTR;5'UTR;1stExon
13	cg10821830	Group_verifieddepressed_yes_ssri_no	0.702837	4.97244	1.15854e-05	0.385509	0.106434	0.587324	2	79823717	CTNNA2;CTNNA2	5'UTR;5'UTR
14	cg03586879	Group_verifieddepressed_yes_ssri_no	0.421936	4.91898	1.37781e-05	0.301585	0.0616345	0.611707	16	6068831	A2BP1;A2BP1	TSS1500;TSS1500
15	cg02217269	Group_verifieddepressed_yes_ssri_no	0.690722	4.91575	1.39228e-05	0.29652	0.0803073	0.611707	19	18146040
16	cg22373508	Group_verifieddepressed_yes_ssri_no	0.348424	4.81423	1.93291e-05	0.136881	0.0546683	0.673643	12	133196647	P2RX2;P2RX2;P2RX2;P2RX2;P2RX2;P2RX2	Body;Body;Body;Body;Body;Body
17	cg23621418	Group_verifieddepressed_yes_ssri_no	-0.298995	-4.74019	2.45308e-05	0.0203049	-0.0374114	0.673643	10	75670653	PLAU;C10orf55;PLAU	TSS1500;3'UTR;TSS1500
18	cg23261809	Group_verifieddepressed_yes_ssri_no	-0.613594	-4.72746	2.55541e-05	0.000262318	-0.0217788	0.673643	1	33936585
19	cg06908401	Group_verifieddepressed_yes_ssri_no	0.375726	4.80834	1.96995e-05	0.127613	0.0645184	0.673643	14	21167897	RNASE4;RNASE4	Body;Body
20	cg21302989	Group_verifieddepressed_yes_ssri_no	0.587997	4.74673	2.40205e-05	0.0306075	0.0641953	0.673643	21	32410600	KRTAP19-8	1stExon
21	cg07091779	Group_verifieddepressed_yes_ssri_no	-0.833864	-4.84895	1.72806e-05	0.191501	-0.0996427	0.673643	20	21081751
22	cg07550331	Group_verifieddepressed_yes_ssri_no	0.479926	4.84083	1.77393e-05	0.178739	0.0714972	0.673643	4	185938933	HELT	TSS1500
23	cg16511920	Group_verifieddepressed_yes_ssri_no	0.415908	4.73424	2.50043e-05	0.0109315	0.0699581	0.673643	16	76431042	CNTNAP4;CNTNAP4	Body;Body
24	cg07452937	Group_verifieddepressed_yes_ssri_no	0.640272	4.7876	2.1061e-05	0.0949634	0.100272	0.673643	12	126890886
25	cg07537187	Group_verifieddepressed_yes_ssri_no	0.521876	4.73461	2.49746e-05	0.0115146	0.0567707	0.673643	9	88669060	GOLM1;GOLM1	Body;Body
26	cg04327846	Group_verifieddepressed_yes_ssri_no	-0.251357	-4.70344	2.76025e-05	-0.0375928	-0.0146867	0.673742	5	138731669	PROB1	TSS1500
27	cg23397182	Group_verifieddepressed_yes_ssri_no	0.325182	4.70427	2.75291e-05	-0.0362841	0.0560756	0.673742	22	48237677	LOC284930	Body
28	cg00316136	Group_verifieddepressed_yes_ssri_no	0.353159	4.69207	2.86274e-05	-0.0555093	0.0596185	0.673802	21	47247004
29	cg17454857	Group_verifieddepressed_yes_ssri_no	-0.493035	-4.6621	3.15111e-05	-0.102732	-0.0781535	0.716101	20	34127524
30	cg18199113	Group_verifieddepressed_yes_ssri_no	0.529415	4.6318	3.47175e-05	-0.150494	0.0637449	0.762669	10	119254789	EMX2OS	Body
31	cg19624489	Group_verifieddepressed_yes_ssri_no	0.406414	4.60407	3.79304e-05	-0.19419	0.0697463	0.781171	1	50022440	AGBL4	Body
32	cg19989599	Group_verifieddepressed_yes_ssri_no	-0.257226	-4.6133	3.68299e-05	-0.179646	-0.0140843	0.781171	1	225664214
33	cg19441899	Group_verifieddepressed_yes_ssri_no	0.351194	4.57784	4.12387e-05	-0.235536	0.056963	0.823569	11	118135655	MPZL2;MPZL2	TSS1500;TSS1500
34	cg04501438	Group_verifieddepressed_yes_ssri_no	-0.308593	-4.53046	4.79479e-05	-0.310219	-0.00312032	0.868192	7	21466669	SP4	TSS1500
35	cg22730626	Group_verifieddepressed_yes_ssri_no	0.986689	4.50665	5.17118e-05	-0.347732	0.0724092	0.868192	7	158109492	PTPRN2;PTPRN2;PTPRN2	Body;Body;Body
36	cg24473846	Group_verifieddepressed_yes_ssri_no	0.204786	4.47263	5.75992e-05	-0.401339	0.00429102	0.868192	20	47538502	ARFGEF2	1stExon
37	cg19711530	Group_verifieddepressed_yes_ssri_no	-0.622061	-4.4342	6.50404e-05	-0.461864	-0.0224202	0.868192	17	44847427	WNT3	Body
38	cg20457732	Group_verifieddepressed_yes_ssri_no	-0.712275	-4.42825	6.62746e-05	-0.471238	-0.0198275	0.868192	1	71172486
39	cg06968497	Group_verifieddepressed_yes_ssri_no	0.55367	4.46733	5.85728e-05	-0.409682	0.0912781	0.868192	8	143502089
40	cg15128147	Group_verifieddepressed_yes_ssri_no	0.432084	4.48916	5.46606e-05	-0.375292	0.0343249	0.868192	2	103593390
41	cg12663645	Group_verifieddepressed_yes_ssri_no	0.371008	4.45831	6.02696e-05	-0.4239	0.0576764	0.868192	4	188122807
42	cg12545735	Group_verifieddepressed_yes_ssri_no	0.659148	4.45444	6.10111e-05	-0.429991	0.110829	0.868192	4	115202687
43	cg16251484	Group_verifieddepressed_yes_ssri_no	-0.35541	-4.41173	6.98205e-05	-0.497248	-0.042243	0.868192	3	78095730
44	cg02210664	Group_verifieddepressed_yes_ssri_no	-0.663304	-4.50886	5.1351e-05	-0.344255	-0.107854	0.868192	8	103995694
45	cg14598211	Group_verifieddepressed_yes_ssri_no	0.414898	4.42081	6.78505e-05	-0.482963	0.0445832	0.868192	9	34729355	C9orf144B	1stExon
46	cg08757695	Group_verifieddepressed_yes_ssri_no	0.418042	4.45351	6.11914e-05	-0.431461	0.0704336	0.868192	16	65256595
47	cg04041679	Group_verifieddepressed_yes_ssri_no	-0.363686	-4.43423	6.50351e-05	-0.461823	-0.0557198	0.868192	12	118537229	VSIG10	Body
48	cg20914508	Group_verifieddepressed_yes_ssri_no	0.63309	4.4785	5.65386e-05	-0.392092	0.0722451	0.868192	3	115342333	GAP43;GAP43;GAP43;GAP43	1stExon;5'UTR;5'UTR;1stExon
49	cg00477111	Group_verifieddepressed_yes_ssri_no	0.310555	4.51629	5.01537e-05	-0.332539	0.0462715	0.868192	18	19292665
50	cg21911021	Group_verifieddepressed_yes_ssri_no	0.46223	4.54076	4.64035e-05	-0.293981	0.0550988	0.868192	19	58095011	ZIK1	TSS1500
51	cg16124154	Group_verifieddepressed_yes_ssri_no	0.403341	4.45346	6.12006e-05	-0.431535	0.0551295	0.868192	7	19151658
52	cg06657823	Group_verifieddepressed_yes_ssri_no	-0.226606	-4.43324	6.52381e-05	-0.463377	-0.0104462	0.868192	9	138711936	CAMSAP1	Body
53	cg08061565	Group_verifieddepressed_yes_ssri_no	0.417679	4.41262	6.96252e-05	-0.49585	0.071311	0.868192	6	94596226
54	cg10725892	Group_verifieddepressed_yes_ssri_no	-0.291661	-4.37777	7.7705e-05	-0.550709	-0.0268338	0.898428	2	175460353	WIPF1;WIPF1	5'UTR;5'UTR
55	cg10842913	Group_verifieddepressed_yes_ssri_no	0.334506	4.38784	7.52793e-05	-0.534852	0.0517958	0.898428	12	125755229
56	cg24697055	Group_verifieddepressed_yes_ssri_no	-0.298684	-4.38307	7.64201e-05	-0.542371	-0.0161492	0.898428	21	47638967	LSS;LSS;LSS;LSS	Body;Body;Body;Body
57	cg22325823	Group_verifieddepressed_yes_ssri_no	0.886027	4.38486	7.59901e-05	-0.53955	0.0891124	0.898428	17	72667062	RAB37	TSS200
58	cg05677741	Group_verifieddepressed_yes_ssri_no	-0.370384	-4.35554	8.33293e-05	-0.585676	-0.00922444	0.922852	14	75518249	MLH3;MLH3	TSS200;TSS200
59	cg01178601	Group_verifieddepressed_yes_ssri_no	-0.333446	-4.35292	8.40183e-05	-0.5898	-0.0185632	0.922852	11	34208754	ABTB2	Body
60	cg26967186	Group_verifieddepressed_yes_ssri_no	0.708185	4.36011	8.21408e-05	-0.578485	0.106189	0.922852	7	157919649	PTPRN2;PTPRN2;PTPRN2	Body;Body;Body
61	cg05022378	Group_verifieddepressed_yes_ssri_no	0.691776	4.34329	8.65988e-05	-0.604951	0.0652737	0.935602	19	12606767	ZNF709	5'UTR
62	cg18623649	Group_verifieddepressed_yes_ssri_no	0.352142	4.32377	9.20678e-05	-0.635646	0.0583058	0.963111	10	125034066
63	cg01553981	Group_verifieddepressed_yes_ssri_no	-0.293019	-4.32475	9.1784e-05	-0.634098	-0.00806931	0.963111	11	63993358	NUDT22;TRPT1;TRPT1;NUDT22;TRPT1;NUDT22;TRPT1;TRPT1;TRPT1	TSS1500;5'UTR;5'UTR;TSS1500;5'UTR;TSS1500;5'UTR;5'UTR;TSS200
64	cg20645058	Group_verifieddepressed_yes_ssri_no	0.377654	4.31522	9.45669e-05	-0.64908	0.0507015	0.973797	12	10163532	CLEC12B;CLEC12B	Body;Body
65	cg17058383	Group_verifieddepressed_yes_ssri_no	0.553159	4.31027	9.6046e-05	-0.656866	0.0916011	0.973811	13	113624866	MCF2L	Body
66	cg10680978	Group_verifieddepressed_yes_ssri_no	0.737293	4.30018	9.91273e-05	-0.672717	0.0850749	0.975052	6	449044
67	cg15575249	Group_verifieddepressed_yes_ssri_no	-0.454319	-4.30325	9.81807e-05	-0.6679	-0.046477	0.975052	7	155144702
68	cg01015147	Group_verifieddepressed_yes_ssri_no	0.26562	4.29263	0.000101499	-0.684588	0.0454141	0.983694	10	133314006
69	cg14361672	Group_verifieddepressed_yes_ssri_no	-0.0290247	-0.261389	0.795067	-5.03627	-0.0040424	0.999998	9	131463936	PKN3	TSS1500
70	cg01763666	Group_verifieddepressed_yes_ssri_no	0.0470216	0.468775	0.641649	-4.98974	0.000844918	0.999998	17	80159506	CCDC57	Body
71	cg02115394	Group_verifieddepressed_yes_ssri_no	-0.0692905	-1.67453	0.101441	-4.22986	-0.0016273	0.999998	13	115000168	CDC16;CDC16	TSS200;TSS200
72	cg13417420	Group_verifieddepressed_yes_ssri_no	0.0127417	0.280482	0.780481	-5.03309	0.000142338	0.999998	12	12849159	GPR19	TSS200
73	cg24133276	Group_verifieddepressed_yes_ssri_no	0.0105363	0.0533197	0.957729	-5.05647	0.00104455	0.999998	5	65222326	ERBB2IP;ERBB2IP	TSS200;TSS200
74	cg13773083	Group_verifieddepressed_yes_ssri_no	0.111457	1.2974	0.201558	-4.55167	0.0192181	0.999998	2	220197274	RESP18	Body
75	cg19607165	Group_verifieddepressed_yes_ssri_no	-0.0916105	-0.920522	0.362545	-4.79931	-0.0155609	0.999998	6	10390961
76	cg11073926	Group_verifieddepressed_yes_ssri_no	0.0752503	0.826576	0.413138	-4.84874	0.00218469	0.999998	1	43855438	MED8;MED8;MED8;MED8;C1orf84	1stExon;5'UTR;5'UTR;1stExon;TSS200
77	cg08770523	Group_verifieddepressed_yes_ssri_no	0.0172327	0.104052	0.917622	-5.054	-0.000457001	0.999998	4	103266227	SLC39A8;SLC39A8;SLC39A8;SLC39A8	1stExon;5'UTR;5'UTR;5'UTR
78	cg24652288	Group_verifieddepressed_yes_ssri_no	-0.0377591	-0.255824	0.799333	-5.03716	-0.0040278	0.999998	11	111795584	C11orf52;HSPB2-C11orf52	Body;Body
79	cg15998406	Group_verifieddepressed_yes_ssri_no	0.0419268	0.782774	0.438141	-4.87004	0.00716626	0.999998	19	1287832	EFNA2	Body
80	cg11890956	Group_verifieddepressed_yes_ssri_no	0.0392535	0.522661	0.60395	-4.97337	0.000667804	0.999998	21	40555474	PSMG1;PSMG1	TSS200;TSS200
81	cg01675618	Group_verifieddepressed_yes_ssri_no	-0.0484933	-0.959341	0.342865	-4.77743	-0.00112498	0.999998	1	155243170	CLK2;CLK2;CLK2;CLK2;CLK2;CLK2	5'UTR;5'UTR;1stExon;1stExon;1stExon;5'UTR
82	cg14361409	Group_verifieddepressed_yes_ssri_no	-0.517061	-1.52421	0.134935	-4.36652	-0.0280737	0.999998	14	104584098
83	cg00376553	Group_verifieddepressed_yes_ssri_no	-0.0633329	-0.738303	0.464426	-4.89054	-0.00911489	0.999998	7	100073281	TSC22D4	Body
84	cg08360726	Group_verifieddepressed_yes_ssri_no	-0.161131	-0.806993	0.424207	-4.8584	-0.0140779	0.999998	19	40871823	PLD3;PLD3	5'UTR;5'UTR
85	cg08730728	Group_verifieddepressed_yes_ssri_no	0.0385466	0.765724	0.448113	-4.87804	0.000591433	0.999998	22	37252593
86	cg05738196	Group_verifieddepressed_yes_ssri_no	0.115555	1.19671	0.238118	-4.62537	0.00613079	0.999998	6	26577821
87	cg25261995	Group_verifieddepressed_yes_ssri_no	0.156164	1.84819	0.0716075	-4.05896	0.0027562	0.999998	1	210502574	HHAT;HHAT;HHAT;HHAT;HHAT;HHAT	TSS200;5'UTR;5'UTR;5'UTR;5'UTR;Body
88	cg22782271	Group_verifieddepressed_yes_ssri_no	0.0733643	0.396001	0.694104	-5.00905	0.0154956	0.999998	6	96463246	FUT9	TSS1500
89	cg24568647	Group_verifieddepressed_yes_ssri_no	-0.035243	-0.369892	0.713317	-5.01519	-0.000839914	0.999998	10	43903337	HNRNPF;HNRNPF;HNRNPF;HNRNPF	5'UTR;TSS200;5'UTR;5'UTR
90	cg01415275	Group_verifieddepressed_yes_ssri_no	-0.474525	-1.40695	0.166783	-4.46549	-0.0148542	0.999998	7	75624096	TMEM120A	TSS200
91	cg27548741	Group_verifieddepressed_yes_ssri_no	0.0159194	0.157527	0.875583	-5.04969	0.00239453	0.999998	16	3000792	FLYWCH1	3'UTR
92	cg19568003	Group_verifieddepressed_yes_ssri_no	0.148875	1.91021	0.0629345	-3.9947	0.0245143	0.999998	19	57742217	AURKC;AURKC;AURKC	TSS200;TSS1500;TSS200
93	cg11385013	Group_verifieddepressed_yes_ssri_no	-0.0866821	-1.25296	0.217136	-4.58486	-0.00276617	0.999998	19	19256748	LOC729991-MEF2B;MEF2B;LOC729991-MEF2B;LOC729991-MEF2B	Body;Body;Body;Body
94	cg11564042	Group_verifieddepressed_yes_ssri_no	0.129341	1.82991	0.0743509	-4.07759	0.00750654	0.999998	3	150479915	SIAH2	Body
95	cg09955683	Group_verifieddepressed_yes_ssri_no	0.0725543	1.31	0.197298	-4.54207	0.0021882	0.999998	13	31774536	B3GALTL	Body
96	cg15972572	Group_verifieddepressed_yes_ssri_no	0.0077272	0.0562167	0.955435	-5.05637	0.00366658	0.999998	7	157467883	PTPRN2;PTPRN2;PTPRN2	Body;Body;Body
97	cg14482569	Group_verifieddepressed_yes_ssri_no	-0.12141	-0.991675	0.327022	-4.75855	-0.00762079	0.999998	11	130185651	ZBTB44	TSS1500
98	cg11780785	Group_verifieddepressed_yes_ssri_no	0.0576317	0.450386	0.654743	-4.99492	0.0082434	0.999998	16	72206241	PMFBP1;PMFBP1;PMFBP1	TSS200;1stExon;5'UTR
99	cg03970319	Group_verifieddepressed_yes_ssri_no	0.464842	1.54349	0.130197	-4.3496	0.0332734	0.999998	7	1274752	UNCX	Body
100	cg16692836	Group_verifieddepressed_yes_ssri_no	-0.0156119	-0.390013	0.698493	-5.0105	-0.000345135	0.999998	15	75940635	SNX33	TSS1500
101	cg17505155	Group_verifieddepressed_yes_ssri_no	-0.0139336	-0.132659	0.895095	-5.05191	-0.0014919	0.999998	13	98824355	FARP1;FARP1	5'UTR;5'UTR
102	cg15034345	Group_verifieddepressed_yes_ssri_no	-0.134727	-0.515604	0.608829	-4.97562	-0.00807482	0.999998	2	5836111	SOX11;SOX11	3'UTR;1stExon
103	cg17693420	Group_verifieddepressed_yes_ssri_no	0.0134962	0.134565	0.893597	-5.05176	0.000256949	0.999998	7	99157059	ZNF655;ZNF655;ZNF655;ZNF655;ZNF655;ZNF655;ZNF655;ZNF655	5'UTR;5'UTR;5'UTR;5'UTR;5'UTR;5'UTR;5'UTR;5'UTR
104	cg14428027	Group_verifieddepressed_yes_ssri_no	0.0303426	0.782069	0.438551	-4.87038	0.000470989	0.999998	2	203241027	BMPR2	TSS200
105	cg03162770	Group_verifieddepressed_yes_ssri_no	0.0855668	1.14061	0.260481	-4.66409	0.00186874	0.999998	14	31676993	HECTD1	TSS1500
106	cg17305436	Group_verifieddepressed_yes_ssri_no	-0.340851	-0.716557	0.477604	-4.90014	-0.0221348	0.999998	6	19837319	ID4	TSS1500
107	cg16178289	Group_verifieddepressed_yes_ssri_no	-0.0298321	-0.302046	0.764104	-5.02922	-0.00198699	0.999998	17	37309572
108	cg02294730	Group_verifieddepressed_yes_ssri_no	-0.0710846	-1.023	0.312153	-4.7397	-0.00140577	0.999998	15	41136779	SPINT1;SPINT1;SPINT1	1stExon;Body;Body
109	cg25593794	Group_verifieddepressed_yes_ssri_no	0.155021	3.30027	0.00197297	-2.20461	0.0215525	0.999998	1	3591248	TP73	5'UTR
110	cg26676405	Group_verifieddepressed_yes_ssri_no	0.00167576	0.0230714	0.981702	-5.05718	0.000371609	0.999998	16	84963790
111	cg14085177	Group_verifieddepressed_yes_ssri_no	-0.295081	-1.65883	0.104584	-4.24464	-0.0236348	0.999998	9	133312912
112	cg15241920	Group_verifieddepressed_yes_ssri_no	-0.0117368	-0.221332	0.825904	-5.04223	-0.000278486	0.999998	19	54926514	TTYH1;TTYH1	TSS200;TSS200
113	cg23066364	Group_verifieddepressed_yes_ssri_no	0.00926516	0.152354	0.879635	-5.05018	0.000172095	0.999998	1	26372504	SLC30A2;SLC30A2;SLC30A2;SLC30A2	1stExon;1stExon;5'UTR;5'UTR
114	cg14473344	Group_verifieddepressed_yes_ssri_no	-0.341509	-2.32557	0.0249328	-3.52418	-0.0224636	0.999998	3	142840240	CHST2	Body
115	cg18340446	Group_verifieddepressed_yes_ssri_no	-0.0230018	-0.513975	0.609957	-4.97613	-0.000232067	0.999998	3	53916291	ACTR8	TSS200
116	cg25857090	Group_verifieddepressed_yes_ssri_no	-0.143047	-1.36428	0.179728	-4.49979	-0.0089065	0.999998	21	46975435
117	cg24940967	Group_verifieddepressed_yes_ssri_no	0.0354935	0.314606	0.754615	-5.02683	0.00199058	0.999998	3	45837197	SLC6A20;SLC6A20	Body;Body
118	cg00347904	Group_verifieddepressed_yes_ssri_no	-0.0541204	-0.301348	0.764633	-5.02935	-0.00979408	0.999998	6	35182508	SCUBE3	Body
119	cg13413387	Group_verifieddepressed_yes_ssri_no	-0.240407	-0.927435	0.358988	-4.79548	-0.00742166	0.999998	2	10534660	HPCAL1;HPCAL1	5'UTR;5'UTR
120	cg17579214	Group_verifieddepressed_yes_ssri_no	0.0252434	0.42163	0.675441	-5.00261	0.000759997	0.999998	13	98085375	RAP2A	TSS1500
121	cg00645593	Group_verifieddepressed_yes_ssri_no	-0.0305268	-0.492825	0.624697	-4.98265	-0.00306355	0.999998	10	35930499	FZD8	TSS200
122	cg18454654	Group_verifieddepressed_yes_ssri_no	0.0271361	0.829231	0.411651	-4.84741	0.000453855	0.999998	11	117198597	CEP164;CEP164;CEP164	1stExon;5'UTR;5'UTR
123	cg18347642	Group_verifieddepressed_yes_ssri_no	0.14551	1.1821	0.243802	-4.63562	0.021961	0.999998	4	21950766	KCNIP4	TSS1500
124	cg00418216	Group_verifieddepressed_yes_ssri_no	0.153414	1.0256	0.310937	-4.73811	0.0264343	0.999998	7	27227847	HOXA11AS	Body
125	cg21187462	Group_verifieddepressed_yes_ssri_no	0.0483053	0.219949	0.826974	-5.04242	0.000984962	0.999998	9	16870091	BNC2	Body
126	cg01846046	Group_verifieddepressed_yes_ssri_no	-0.223962	-1.80501	0.0782295	-4.10272	-0.0136723	0.999998	11	64034019	PLCB3	Body
127	cg17412405	Group_verifieddepressed_yes_ssri_no	0.0457084	0.949639	0.347716	-4.78298	0.00101097	0.999998	5	114880687	FEM1C	TSS200
128	cg02510736	Group_verifieddepressed_yes_ssri_no	-0.00757433	-0.0975966	0.922716	-5.05441	-0.000445083	0.999998	10	81205445	ZCCHC24	TSS200
129	cg04586126	Group_verifieddepressed_yes_ssri_no	0.365697	1.8141	0.0767935	-4.09357	0.0354832	0.999998	5	176734633	MXD3;MXD3	Body;Body
130	cg15004949	Group_verifieddepressed_yes_ssri_no	-0.00215041	-0.0671924	0.946747	-5.05595	-3.58046e-05	0.999998	19	8578767	ZNF414;ZNF414	Body;Body
131	cg19231170	Group_verifieddepressed_yes_ssri_no	-0.00113683	-0.0276062	0.978107	-5.05711	-1.35387e-05	0.999998	17	77020037	C1QTNF1;C1QTNF1;C1QTNF1-AS1;C1QTNF1-AS1;C1QTNF1	TSS200;TSS200;Body;Body;5'UTR
132	cg23947919	Group_verifieddepressed_yes_ssri_no	-0.00936973	-0.0788535	0.937523	-5.05543	-0.0016139	0.999998	12	132406608	ULK1	3'UTR
133	cg25443851	Group_verifieddepressed_yes_ssri_no	0.100908	0.499629	0.619938	-4.98058	0.0131794	0.999998	5	87991388
134	cg11968091	Group_verifieddepressed_yes_ssri_no	-0.194938	-1.49196	0.143167	-4.39442	-0.0318981	0.999998	11	79149860	ODZ4	5'UTR
135	cg01992107	Group_verifieddepressed_yes_ssri_no	-0.202979	-0.818629	0.417609	-4.85268	-0.00663132	0.999998	6	150311305
136	cg13379851	Group_verifieddepressed_yes_ssri_no	-0.0700689	-0.691716	0.492914	-4.91076	-0.00300108	0.999998	15	90455959	ARPIN;ARPIN;C15orf38-AP3S2	Body;TSS200;Body
137	cg11856078	Group_verifieddepressed_yes_ssri_no	-0.173223	-0.709071	0.482189	-4.90338	-0.0225825	0.999998	2	157178165
138	cg25995420	Group_verifieddepressed_yes_ssri_no	-0.0284721	-0.325827	0.74617	-5.02462	-0.00422485	0.999998	14	76905825	ESRRB	Body
139	cg15545739	Group_verifieddepressed_yes_ssri_no	0.0299355	0.271411	0.787402	-5.03463	0.005268	0.999998	1	9100316	SLC2A5;SLC2A5	Body;Body
140	cg04680436	Group_verifieddepressed_yes_ssri_no	-0.028993	-0.397784	0.692799	-5.00861	-0.00499533	0.999998	2	242842668
141	cg24500959	Group_verifieddepressed_yes_ssri_no	-0.133718	-0.781172	0.439073	-4.8708	-0.00407105	0.999998	10	99474813	MARVELD1;MARVELD1;MARVELD1	Body;3'UTR;1stExon
142	cg10051299	Group_verifieddepressed_yes_ssri_no	-0.0294325	-0.23628	0.814361	-5.04012	-0.00202331	0.999998	14	105780431	PACS2;PACS2	TSS1500;TSS1500
143	cg09368972	Group_verifieddepressed_yes_ssri_no	-0.29305	-0.883193	0.382148	-4.81956	-0.0321414	0.999998	21	22519288	NCAM2	Body
144	cg25751266	Group_verifieddepressed_yes_ssri_no	0.070486	0.543484	0.589663	-4.96658	0.00420335	0.999998	3	38495385	LOC100128640;ACVR2B	Body;TSS1500
145	cg22471742	Group_verifieddepressed_yes_ssri_no	0.011127	0.249465	0.804214	-5.03815	0.000197938	0.999998	19	2427708	TIMM13;TIMM13	1stExon;5'UTR
146	cg19805311	Group_verifieddepressed_yes_ssri_no	-0.0254213	-0.400298	0.690961	-5.008	-0.000372921	0.999998	2	24232847	MFSD2B	TSS200
147	cg15283028	Group_verifieddepressed_yes_ssri_no	0.0104719	0.261709	0.794822	-5.03622	0.000125991	0.999998	22	41601160	L3MBTL2	TSS200
148	cg10366786	Group_verifieddepressed_yes_ssri_no	-0.102476	-1.30567	0.198756	-4.54538	-0.00491317	0.999998	4	53578129	SNORA26;KIAA0114	TSS1500;TSS1500
149	cg22662829	Group_verifieddepressed_yes_ssri_no	0.0881256	1.55533	0.127355	-4.33912	0.0152253	0.999998	8	142942791
150	cg22865299	Group_verifieddepressed_yes_ssri_no	0.00354608	0.0891046	0.929421	-5.0549	7.24555e-05	0.999998	4	56262269	TMEM165;TMEM165;TMEM165	5'UTR;1stExon;Body
151	cg03795874	Group_verifieddepressed_yes_ssri_no	-0.0222778	-0.310446	0.757754	-5.02763	-0.000927256	0.999998	12	4648009	RAD51AP1;RAD51AP1;RAD51AP1;RAD51AP1;C12orf4	1stExon;5'UTR;1stExon;5'UTR;TSS1500
152	cg01569664	Group_verifieddepressed_yes_ssri_no	-0.0876041	-0.7364	0.465571	-4.89139	-0.0154822	0.999998	13	110434016	IRS2	Body
153	cg08193650	Group_verifieddepressed_yes_ssri_no	-0.0952876	-1.19042	0.24055	-4.62979	-0.0134744	0.999998	2	43451868	ZFP36L2	Body
154	cg22448308	Group_verifieddepressed_yes_ssri_no	-0.0194651	-0.554826	0.58195	-4.96277	-0.00024673	0.999998	15	81293687	MESDC1;MESDC1	1stExon;5'UTR
155	cg23266594	Group_verifieddepressed_yes_ssri_no	-0.116047	-1.0054	0.320447	-4.75035	-0.00540041	0.999998	5	149546691	CDX1	1stExon
156	cg22239258	Group_verifieddepressed_yes_ssri_no	-0.018045	-0.131116	0.896308	-5.05204	-0.00345046	0.999998	10	33271411
157	cg07277756	Group_verifieddepressed_yes_ssri_no	0.163273	0.877103	0.385409	-4.82278	0.0186177	0.999998	18	10589357
158	cg13481974	Group_verifieddepressed_yes_ssri_no	-0.0151138	-0.118826	0.905979	-5.05299	-0.00110487	0.999998	15	42174516	SPTBN5	Body
159	cg07821574	Group_verifieddepressed_yes_ssri_no	0.0625306	0.765941	0.447985	-4.87794	0.00203771	0.999998	19	18208505	MAST3	TSS200
160	cg12588082	Group_verifieddepressed_yes_ssri_no	-0.226665	-1.59064	0.119173	-4.30746	-0.01714	0.999998	19	1940412	CSNK1G2	TSS1500
161	cg00382930	Group_verifieddepressed_yes_ssri_no	0.211427	2.92059	0.00559338	-2.74771	0.0337619	0.999998	16	87100229
162	cg22551196	Group_verifieddepressed_yes_ssri_no	0.0188907	0.520334	0.605556	-4.97412	0.000287797	0.999998	12	99039439	IKBIP;IKBIP;IKBIP;APAF1;APAF1;APAF1;APAF1;APAF1;APAF1;APAF1;APAF1;APAF1;APAF1	TSS1500;TSS1500;TSS1500;1stExon;1stExon;1stExon;1stExon;1stExon;5'UTR;5'UTR;5'UTR;5'UTR;5'UTR
163	cg18553354	Group_verifieddepressed_yes_ssri_no	-0.0278282	-0.600484	0.551403	-4.94666	-0.000453113	0.999998	12	96588123	ELK3	TSS200
164	cg26317006	Group_verifieddepressed_yes_ssri_no	-0.194207	-1.24552	0.219829	-4.59032	-0.0239583	0.999998	2	240428290
165	cg21855135	Group_verifieddepressed_yes_ssri_no	0.314348	1.97213	0.0551877	-3.9289	0.027552	0.999998	22	42353933	LOC339674	Body
166	cg07102302	Group_verifieddepressed_yes_ssri_no	0.0162076	0.372239	0.711582	-5.01466	0.000143354	0.999998	1	236305768	GPR137B	TSS200
167	cg11413800	Group_verifieddepressed_yes_ssri_no	-0.0623706	-0.76183	0.450409	-4.87984	-0.0020864	0.999998	19	12949381	MAST1;MAST1	5'UTR;1stExon
168	cg14491479	Group_verifieddepressed_yes_ssri_no	-0.0146263	-0.203111	0.840027	-5.04462	-0.000331704	0.999998	8	144623711	ZC3H3	TSS200
169	cg23581009	Group_verifieddepressed_yes_ssri_no	-0.00962575	-0.109401	0.913405	-5.05365	-8.56495e-05	0.999998	3	50310506	SEMA3B;SEMA3B;SEMA3B;SEMA3B;SEMA3B;SEMA3B;SEMA3B;MIR6872	Body;Body;Body;Body;TSS200;TSS200;TSS200;TSS200
170	cg10372372	Group_verifieddepressed_yes_ssri_no	-0.0378006	-0.901732	0.37233	-4.8096	-0.000643625	0.999998	17	40729705	PSMC3IP;PSMC3IP;PSMC3IP;PSMC3IP	5'UTR;1stExon;1stExon;5'UTR
171	cg12773394	Group_verifieddepressed_yes_ssri_no	-0.249721	-1.02775	0.309939	-4.73679	-0.00985545	0.999998	4	5892965	CRMP1	Body
172	cg04452437	Group_verifieddepressed_yes_ssri_no	-0.0426704	-0.288781	0.774166	-5.03163	-0.00661207	0.999998	6	170411595
173	cg19098493	Group_verifieddepressed_yes_ssri_no	0.00139852	0.0156985	0.987549	-5.05727	0.000197053	0.999998	14	77787050	GSTZ1;POMT2;POMT2;GSTZ1;GSTZ1	TSS1500;1stExon;5'UTR;TSS200;TSS200
174	cg02710296	Group_verifieddepressed_yes_ssri_no	-0.141985	-1.28834	0.204664	-4.55852	-0.0172013	0.999998	1	182921851	C1orf14	Body
175	cg24915371	Group_verifieddepressed_yes_ssri_no	0.120217	0.66342	0.510678	-4.92242	0.00234833	0.999998	2	232646458	PDE6D	TSS1500
176	cg07430505	Group_verifieddepressed_yes_ssri_no	0.0191569	0.529829	0.599014	-4.97107	0.000155582	0.999998	19	14016954	CC2D1A;C19orf57	TSS200;TSS200
177	cg24092000	Group_verifieddepressed_yes_ssri_no	-0.305046	-1.91526	0.0622691	-3.98939	-0.015206	0.999998	17	80839375	TBCD	Body
178	cg11739541	Group_verifieddepressed_yes_ssri_no	-0.0283575	-0.0859976	0.931876	-5.05506	0.000195074	0.999998	12	49582842	TUBA1A;TUBA1A	5'UTR;1stExon
179	cg00075019	Group_verifieddepressed_yes_ssri_no	0.00266374	0.0678721	0.946209	-5.05593	6.36976e-05	0.999998	1	16563764	RSG1	TSS200
180	cg22914934	Group_verifieddepressed_yes_ssri_no	0.0260418	0.696846	0.48973	-4.9086	0.000350743	0.999998	11	76156056	C11orf30	TSS200
181	cg25365404	Group_verifieddepressed_yes_ssri_no	0.120399	0.670216	0.506381	-4.91967	0.00305655	0.999998	10	91011695	LIPA;LIPA	TSS200;TSS200
182	cg26196700	Group_verifieddepressed_yes_ssri_no	0.183102	0.837252	0.407179	-4.84337	0.0232747	0.999998	15	45315430	SORD;SORD	5'UTR;1stExon
183	cg25479788	Group_verifieddepressed_yes_ssri_no	-0.342208	-1.41008	0.165863	-4.46294	-0.0262758	0.999998	2	79220217
184	cg09649245	Group_verifieddepressed_yes_ssri_no	0.0687188	1.04097	0.30383	-4.72864	0.00398807	0.999998	11	44332195	ALX4	TSS1500
185	cg04358214	Group_verifieddepressed_yes_ssri_no	0.00572756	0.093179	0.926203	-5.05467	0.000464301	0.999998	16	67143304	C16orf70	TSS1500
186	cg14863074	Group_verifieddepressed_yes_ssri_no	0.299157	1.78843	0.0809051	-4.1193	0.0290901	0.999998	15	45997064
187	cg20870000	Group_verifieddepressed_yes_ssri_no	-0.13427	-1.74235	0.0887496	-4.16474	-0.00664501	0.999998	8	38584896	TACC1	TSS1500
188	cg13547268	Group_verifieddepressed_yes_ssri_no	-0.120131	-1.56776	0.124425	-4.32805	-0.015267	0.999998	1	111746963
189	cg04006656	Group_verifieddepressed_yes_ssri_no	-0.0803275	-0.772968	0.44386	-4.87466	-0.00132936	0.999998	15	67834818	MAP2K5;MAP2K5	TSS1500;TSS1500
190	cg11843188	Group_verifieddepressed_yes_ssri_no	0.0337112	0.31842	0.751741	-5.02609	0.00197847	0.999998	11	102322558	TMEM123	Body
191	cg04686114	Group_verifieddepressed_yes_ssri_no	-0.23245	-2.05553	0.0460651	-3.83778	-0.00753715	0.999998	12	57081832	PTGES3;PTGES3	1stExon;5'UTR
192	cg19306063	Group_verifieddepressed_yes_ssri_no	-0.130669	-1.10651	0.274788	-4.68679	-0.00243312	0.999998	10	135171503	C10orf125;C10orf125	1stExon;1stExon
193	cg19747604	Group_verifieddepressed_yes_ssri_no	0.0199328	0.299997	0.765656	-5.0296	0.00333736	0.999998	19	46915570	CCDC8	1stExon
194	cg15949830	Group_verifieddepressed_yes_ssri_no	-0.108441	-0.765933	0.44799	-4.87794	-0.0113554	0.999998	17	72427637	GPRC5C	TSS200
195	cg25464140	Group_verifieddepressed_yes_ssri_no	-0.0411441	-0.337769	0.737216	-5.02218	-0.002557	0.999998	1	150131488	PLEKHO1;PLEKHO1;PLEKHO1;PLEKHO1	Body;Body;Body;Body
196	cg18142940	Group_verifieddepressed_yes_ssri_no	-0.0498622	-0.469305	0.641273	-4.98958	-0.00590017	0.999998	1	156594108	HAPLN2	Body
197	cg06637938	Group_verifieddepressed_yes_ssri_no	0.17	1.31849	0.194467	-4.53556	0.010624	0.999998	14	75390232	RPS6KL1	TSS1500
198	cg14108711	Group_verifieddepressed_yes_ssri_no	0.0195454	0.467523	0.642537	-4.9901	0.000411727	0.999998	9	130922733	C9orf16	1stExon
199	cg15198235	Group_verifieddepressed_yes_ssri_no	-0.0336413	-0.195124	0.846235	-5.0456	-0.00380569	0.999998	1	214153645
200	cg07089161	Group_verifieddepressed_yes_ssri_no	0.165137	1.64304	0.107825	-4.25939	0.0284104	0.999998	7	153287529
201	cg05316555	Group_verifieddepressed_yes_ssri_no	-0.0468403	-1.0787	0.286865	-4.70484	-0.000861737	0.999998	8	126442587	TRIB1;TRIB1	5'UTR;1stExon
202	cg26802063	Group_verifieddepressed_yes_ssri_no	0.0314929	0.157636	0.875497	-5.04968	0.00411295	0.999998	5	78281964	ARSB;ARSB;ARSB	TSS200;1stExon;5'UTR
203	cg10766103	Group_verifieddepressed_yes_ssri_no	0.0196651	0.548925	0.585957	-4.96477	0.000292412	0.999998	12	56842950	TIMELESS	5'UTR
204	cg19897251	Group_verifieddepressed_yes_ssri_no	0.0635847	1.36922	0.178191	-4.49586	0.00102183	0.999998	8	55047791	MRPL15;MRPL15	5'UTR;1stExon
205	cg25257709	Group_verifieddepressed_yes_ssri_no	0.0539501	1.27613	0.208905	-4.56769	0.00130716	0.999998	13	39612317	NHLRC3;C13orf23;C13orf23;NHLRC3	TSS200;TSS200;TSS200;TSS200
206	cg23518257	Group_verifieddepressed_yes_ssri_no	-0.129363	-1.39984	0.168888	-4.47127	-0.00274219	0.999998	19	4791542	FEM1A	TSS200
207	cg26549029	Group_verifieddepressed_yes_ssri_no	-0.118846	-1.02265	0.312312	-4.73991	-0.00210541	0.999998	12	133286883	PGAM5;PGAM5;PGAM5	TSS1500;TSS1500;TSS1500
208	cg11898486	Group_verifieddepressed_yes_ssri_no	0.28312	1.45731	0.152452	-4.42383	0.0159303	0.999998	19	44324747	LYPD5;LYPD5	5'UTR;1stExon
209	cg04166393	Group_verifieddepressed_yes_ssri_no	0.0323362	0.391745	0.697223	-5.01008	0.00100922	0.999998	7	2884313	GNA12	TSS1500
210	cg11926444	Group_verifieddepressed_yes_ssri_no	0.0994761	0.686374	0.496241	-4.913	0.0146053	0.999998	3	119137289	CDGAP	3'UTR
211	cg03044510	Group_verifieddepressed_yes_ssri_no	0.0819073	1.01952	0.313781	-4.74182	0.00205184	0.999998	21	27107978	ATP5J;ATP5J;ATP5J;ATP5J;GABPA;ATP5J	TSS200;TSS200;TSS200;TSS200;5'UTR;TSS200
212	cg25950325	Group_verifieddepressed_yes_ssri_no	-0.200936	-1.0564	0.296813	-4.719	-0.0192161	0.999998	4	41753712
213	cg27561528	Group_verifieddepressed_yes_ssri_no	-0.17457	-0.987833	0.328879	-4.76082	-0.0293372	0.999998	11	33563682	KIAA1549L	TSS200
214	cg12648537	Group_verifieddepressed_yes_ssri_no	-0.0326884	-0.535892	0.594854	-4.96909	-0.00568884	0.999998	8	101118463	RGS22;RGS22;RGS22	TSS1500;TSS200;TSS200
215	cg08482978	Group_verifieddepressed_yes_ssri_no	0.0856126	1.10152	0.27693	-4.69006	0.00167654	0.999998	11	576298	PHRF1;LOC143666	TSS200;TSS1500
216	cg14277925	Group_verifieddepressed_yes_ssri_no	0.220806	1.41408	0.164691	-4.45967	0.0343303	0.999998	11	859532	TSPAN4;TSPAN4;TSPAN4;TSPAN4;TSPAN4;TSPAN4;TSPAN4	5'UTR;Body;Body;Body;Body;Body;Body
217	cg07159871	Group_verifieddepressed_yes_ssri_no	-0.0108913	-0.0816085	0.935345	-5.05529	0.00194277	0.999998	20	37229532	C20orf95	TSS1500
218	cg24952959	Group_verifieddepressed_yes_ssri_no	0.124796	1.10639	0.274841	-4.68687	0.00831962	0.999998	3	30647988	TGFBR2;TGFBR2	TSS200;TSS200
219	cg11029746	Group_verifieddepressed_yes_ssri_no	-0.0411524	-0.501652	0.618526	-4.97996	-0.00114743	0.999998	15	75315874	PPCDC	TSS200
220	cg11691038	Group_verifieddepressed_yes_ssri_no	-0.0565417	-0.450571	0.654611	-4.99487	-0.00841055	0.999998	12	40019919	C12orf40	TSS200
221	cg24054938	Group_verifieddepressed_yes_ssri_no	0.015231	0.227992	0.820756	-5.04131	0.000914931	0.999998	1	153651301	NPR1;NPR1	1stExon;5'UTR
222	cg07048479	Group_verifieddepressed_yes_ssri_no	-0.00800642	-0.216112	0.829944	-5.04294	-0.000129021	0.999998	10	134351208	INPP5A	TSS200
223	cg23467008	Group_verifieddepressed_yes_ssri_no	0.0376763	0.235826	0.814711	-5.04019	0.000945449	0.999998	6	152128537	ESR1;ESR1;ESR1;ESR1;ESR1	TSS1500;5'UTR;1stExon;5'UTR;5'UTR
224	cg09591072	Group_verifieddepressed_yes_ssri_no	0.0265127	0.0744601	0.940997	-5.05564	0.00833303	0.999998	3	184301468
225	cg00028678	Group_verifieddepressed_yes_ssri_no	-0.15974	-1.52069	0.135814	-4.36959	-0.0151737	0.999998	2	131674175	ARHGEF4;ARHGEF4	TSS200;TSS200
226	cg08039704	Group_verifieddepressed_yes_ssri_no	0.00062622	0.00592267	0.995302	-5.05734	0.000303644	0.999998	17	48047123	DLX4	Body
227	cg11906176	Group_verifieddepressed_yes_ssri_no	0.0185378	0.250133	0.803701	-5.03805	0.000554462	0.999998	10	76970489	VDAC2	TSS200
228	cg10741153	Group_verifieddepressed_yes_ssri_no	0.072119	0.212461	0.832773	-5.04342	0.0169834	0.999998	19	29284353
229	cg18755191	Group_verifieddepressed_yes_ssri_no	0.0835572	1.24944	0.218406	-4.58744	0.00112856	0.999998	17	3627240	ITGAE;GSG2	Body;1stExon
230	cg24569624	Group_verifieddepressed_yes_ssri_no	-0.230162	-1.67557	0.101237	-4.22889	-0.0178378	0.999998	11	6280804	CCKBR	TSS200
231	cg07946732	Group_verifieddepressed_yes_ssri_no	-0.000405421	-0.00550232	0.995636	-5.05734	0.000118653	0.999998	9	35116132	FAM214B	TSS1500
232	cg18695427	Group_verifieddepressed_yes_ssri_no	-0.0874052	-0.88697	0.380134	-4.81754	-0.00386083	0.999998	17	80780358	TBCD	Body
233	cg25739259	Group_verifieddepressed_yes_ssri_no	-0.109508	-0.692525	0.492411	-4.91042	-0.00563421	0.999998	15	78913363	CHRNA3;CHRNA3;CHRNA3;CHRNA3;CHRNA3	1stExon;1stExon;5'UTR;5'UTR;Body
234	cg14598373	Group_verifieddepressed_yes_ssri_no	-0.0931891	-0.500948	0.619017	-4.98018	-0.00402286	0.999998	2	121494937
235	cg20431024	Group_verifieddepressed_yes_ssri_no	0.0045082	0.127359	0.899263	-5.05234	4.23158e-05	0.999998	12	122985339	ZCCHC8	1stExon
236	cg14753458	Group_verifieddepressed_yes_ssri_no	-0.149139	-1.14924	0.256946	-4.65825	-0.0143857	0.999998	3	48751128	IP6K2;IP6K2;IP6K2;IP6K2;IP6K2;IP6K2;IP6K2;IP6K2	5'UTR;5'UTR;5'UTR;5'UTR;Body;5'UTR;5'UTR;Body
237	cg24666276	Group_verifieddepressed_yes_ssri_no	0.000632071	0.00916618	0.99273	-5.05732	-0.000353174	0.999998	8	128748214	MYC	TSS200
238	cg07603357	Group_verifieddepressed_yes_ssri_no	-0.052822	-0.821884	0.415774	-4.85107	-0.00906736	0.999998	19	34016072
239	cg00012701	Group_verifieddepressed_yes_ssri_no	-0.036483	-0.169419	0.866279	-5.04849	-0.00104627	0.999998	6	30434338
240	cg03442564	Group_verifieddepressed_yes_ssri_no	0.10631	0.752909	0.455695	-4.88393	0.00346053	0.999998	16	4432164	VASN;CORO7	Body;Body
241	cg16169732	Group_verifieddepressed_yes_ssri_no	0.1177	0.800006	0.428199	-4.86179	0.0204183	0.999998	4	132300589
242	cg25928603	Group_verifieddepressed_yes_ssri_no	0.00905744	0.172335	0.864	-5.04818	0.000356268	0.999998	2	200323017	SATB2	5'UTR
243	cg04231085	Group_verifieddepressed_yes_ssri_no	-0.112785	-1.13414	0.263152	-4.66844	-0.00933803	0.999998	16	85561302
244	cg01471196	Group_verifieddepressed_yes_ssri_no	0.0731289	0.323429	0.747972	-5.0251	0.00650854	0.999998	20	45142065	ZNF334;ZNF334;ZNF334;ZNF334	5'UTR;1stExon;5'UTR;1stExon
245	cg24954668	Group_verifieddepressed_yes_ssri_no	0.0331884	0.25016	0.803681	-5.03804	0.00166582	0.999998	7	20833585
246	cg12019980	Group_verifieddepressed_yes_ssri_no	-0.0251114	-0.611713	0.544018	-4.94251	-0.00042527	0.999998	19	35264165	ZNF599	TSS200
247	cg14759472	Group_verifieddepressed_yes_ssri_no	0.273512	0.712409	0.480142	-4.90194	0.029584	0.999998	7	157867695	PTPRN2;PTPRN2;PTPRN2	Body;Body;Body
248	cg04701628	Group_verifieddepressed_yes_ssri_no	-0.0339056	-0.702619	0.486161	-4.90614	-0.0058	0.999998	16	31492263
249	cg21565823	Group_verifieddepressed_yes_ssri_no	0.0011971	0.0190846	0.984864	-5.05723	0.000356233	0.999998	17	1173700	BHLHA9	TSS200
250	cg17374534	Group_verifieddepressed_yes_ssri_no	0.275384	0.855491	0.397123	-4.83406	0.00274527	0.999998	3	43020791	FAM198A;FAM198A	5'UTR;1stExon
251	cg24283027	Group_verifieddepressed_yes_ssri_no	-0.00912635	-0.0947332	0.924976	-5.05458	-0.00114651	0.999998	11	67984320
252	cg06801994	Group_verifieddepressed_yes_ssri_no	-0.135195	-0.942922	0.351101	-4.78679	-0.00614814	0.999998	13	113834082	PCID2;PCID2;PCID2	Body;Body;Body
253	cg10957242	Group_verifieddepressed_yes_ssri_no	-0.013414	-0.230585	0.818755	-5.04094	-0.00037714	0.999998	4	184826299	STOX2	TSS1500
254	cg17878139	Group_verifieddepressed_yes_ssri_no	0.00889213	0.154067	0.878293	-5.05002	0.00146488	0.999998	13	19517986
255	cg21153898	Group_verifieddepressed_yes_ssri_no	-0.0823748	-0.359668	0.720894	-5.01749	-0.00923597	0.999998	6	29521788
256	cg06010356	Group_verifieddepressed_yes_ssri_no	-0.0246292	-0.379214	0.706435	-5.01305	-0.00139213	0.999998	16	74847234
257	cg26214972	Group_verifieddepressed_yes_ssri_no	-0.0384576	-0.352469	0.726245	-5.01906	-0.00383828	0.999998	12	120780777	MSI1	3'UTR
258	cg17325716	Group_verifieddepressed_yes_ssri_no	0.0036263	0.010642	0.991559	-5.05731	-0.000134815	0.999998	2	20101636	TTC32;TTC32	5'UTR;1stExon
259	cg08894131	Group_verifieddepressed_yes_ssri_no	0.00927434	0.203469	0.839749	-5.04457	0.00157693	0.999998	1	147231061	GJA5;GJA5	Body;Body
260	cg20018561	Group_verifieddepressed_yes_ssri_no	-0.257193	-1.50994	0.13853	-4.37893	-0.00518161	0.999998	13	52586135	ALG11;ATP7B;ATP7B	TSS1500;TSS1500;TSS1500
261	cg15278204	Group_verifieddepressed_yes_ssri_no	0.0632836	0.413445	0.681379	-5.00471	0.00446728	0.999998	12	111126594	HVCN1;HVCN1;HVCN1	5'UTR;5'UTR;5'UTR
262	cg22416916	Group_verifieddepressed_yes_ssri_no	0.109647	0.722006	0.474282	-4.89776	0.0150624	0.999998	6	160542770	SLC22A1;SLC22A1	TSS200;TSS200
263	cg19586199	Group_verifieddepressed_yes_ssri_no	0.0422469	0.618746	0.539417	-4.93987	0.000867002	0.999998	19	14225172	PRKACA;PRKACA	TSS200;Body
264	cg12391352	Group_verifieddepressed_yes_ssri_no	0.168467	0.55615	0.581053	-4.96232	0.0153764	0.999998	12	99139768	ANKS1B;ANKS1B;ANKS1B	Body;Body;Body
265	cg19326856	Group_verifieddepressed_yes_ssri_no	0.0244771	0.24609	0.806809	-5.03867	0.00111923	0.999998	1	44170220	KDM4A;KDM4A-AS1	3'UTR;Body
266	cg04396637	Group_verifieddepressed_yes_ssri_no	-0.0628107	-1.27162	0.21049	-4.57105	-0.000984049	0.999998	12	51477072	CSRNP2	5'UTR
267	cg06734406	Group_verifieddepressed_yes_ssri_no	0.0576049	0.748709	0.458196	-4.88584	0.00990799	0.999998	12	50349329	AQP2	Body
268	cg02152120	Group_verifieddepressed_yes_ssri_no	0.0299217	0.678743	0.501016	-4.91617	0.000846828	0.999998	1	118727840	SPAG17;SPAG17	5'UTR;1stExon
269	cg26538529	Group_verifieddepressed_yes_ssri_no	0.0383258	0.981761	0.331827	-4.7644	0.000610518	0.999998	2	222437130	EPHA4	TSS200
270	cg08522087	Group_verifieddepressed_yes_ssri_no	-0.109492	-0.447856	0.656553	-4.99562	-0.00267646	0.999998	5	14871910	ANKH	TSS200
271	cg03354771	Group_verifieddepressed_yes_ssri_no	-0.0392459	-0.328736	0.743985	-5.02404	-0.0003893	0.999998	6	36646473	CDKN1A;CDKN1A;CDKN1A	5'UTR;1stExon;TSS200
272	cg07790079	Group_verifieddepressed_yes_ssri_no	0.105783	1.01739	0.31478	-4.74311	0.0116908	0.999998	1	116021925
273	cg15874062	Group_verifieddepressed_yes_ssri_no	0.0133202	0.355243	0.724182	-5.01846	0.000159816	0.999998	4	143767647	INPP4B;INPP4B	TSS200;TSS200
274	cg19761304	Group_verifieddepressed_yes_ssri_no	0.033247	0.686399	0.496225	-4.91299	0.00565939	0.999998	19	18980103	GDF1;LASS1	Body;3'UTR
275	cg19477190	Group_verifieddepressed_yes_ssri_no	-0.1871	-1.82413	0.0752359	-4.08344	-0.00873428	0.999998	20	23586803	CST9	TSS200
276	cg21000936	Group_verifieddepressed_yes_ssri_no	0.129354	1.44574	0.155653	-4.43351	0.00374959	0.999998	17	81009865	B3GNTL1	TSS200
277	cg11539780	Group_verifieddepressed_yes_ssri_no	0.092256	0.729365	0.469818	-4.89451	0.00169435	0.999998	19	57019016	ZNF471	TSS200
278	cg05170867	Group_verifieddepressed_yes_ssri_no	-0.0558079	-0.726341	0.471649	-4.89585	-0.0034982	0.999998	16	84375634
279	cg14538441	Group_verifieddepressed_yes_ssri_no	0.0588614	1.37666	0.175895	-4.48993	0.000951468	0.999998	4	89444921	PIGY;PIGY;PIGY;PIGY	1stExon;1stExon;5'UTR;5'UTR
280	cg04395184	Group_verifieddepressed_yes_ssri_no	-0.0313495	-0.588969	0.55903	-4.95085	-0.000751529	0.999998	16	28222866	XPO6;XPO6	5'UTR;1stExon
281	cg07105421	Group_verifieddepressed_yes_ssri_no	-0.144879	-0.770047	0.445572	-4.87603	-0.00912105	0.999998	1	1905575	KIAA1751	Body
282	cg01602153	Group_verifieddepressed_yes_ssri_no	-0.206445	-1.15652	0.253991	-4.65328	-0.0236624	0.999998	8	59058660	FAM110B	5'UTR
283	cg07561469	Group_verifieddepressed_yes_ssri_no	-0.00630661	-0.145202	0.885245	-5.05084	-4.72418e-05	0.999998	16	2479406	CCNF;CCNF	1stExon;5'UTR
284	cg05351940	Group_verifieddepressed_yes_ssri_no	0.00225161	0.0560212	0.95559	-5.05638	9.9247e-05	0.999998	2	219081877	ARPC2;ARPC2;ARPC2	1stExon;TSS1500;5'UTR
285	cg15032962	Group_verifieddepressed_yes_ssri_no	0.0898334	1.53244	0.132895	-4.35932	0.0155259	0.999998	4	1497141
286	cg07596314	Group_verifieddepressed_yes_ssri_no	-0.0456426	-0.560406	0.578173	-4.96087	-0.00459012	0.999998	3	48514581	SHISA5;SHISA5;SHISA5;SHISA5;SHISA5;SHISA5;SHISA5;SHISA5;SHISA5	1stExon;1stExon;5'UTR;5'UTR;Body;Body;Body;Body;Body
287	cg06915193	Group_verifieddepressed_yes_ssri_no	-0.0441529	-0.478662	0.634656	-4.98687	-0.00638113	0.999998	4	185205329
288	cg06873316	Group_verifieddepressed_yes_ssri_no	0.141304	0.519062	0.606436	-4.97452	0.00868469	0.999998	11	20690682	NELL1;NELL1	TSS1500;TSS1500
289	cg17807528	Group_verifieddepressed_yes_ssri_no	-0.124501	-2.12085	0.0398677	-3.76447	-0.00332565	0.999998	3	170626594	EIF5A2	TSS200
290	cg07359215	Group_verifieddepressed_yes_ssri_no	-0.00791824	-0.104232	0.917481	-5.05399	-0.000325522	0.999998	16	66907117
291	cg06082920	Group_verifieddepressed_yes_ssri_no	0.0137923	0.311861	0.756686	-5.02736	0.00228584	0.999998	1	51796003	TTC39A	Body
292	cg07675334	Group_verifieddepressed_yes_ssri_no	0.198395	1.40815	0.16643	-4.46451	0.0113811	0.999998	16	29819451	MAZ;MAZ	Body;Body
293	cg13051700	Group_verifieddepressed_yes_ssri_no	0.230477	1.56575	0.124895	-4.32984	0.0399501	0.999998	7	79050007	MAGI2	Body
294	cg03661428	Group_verifieddepressed_yes_ssri_no	0.202677	1.70806	0.0949903	-4.19793	0.0154485	0.999998	13	111589040
295	cg26701226	Group_verifieddepressed_yes_ssri_no	-0.00976614	-0.207456	0.836654	-5.04407	-0.000246019	0.999998	17	5973545	WSCD1	TSS1500
296	cg09180239	Group_verifieddepressed_yes_ssri_no	-0.0506779	-0.543425	0.589703	-4.9666	-0.00329161	0.999998	16	85666676	KIAA0182;KIAA0182	5'UTR;Body
297	cg02830632	Group_verifieddepressed_yes_ssri_no	0.0169853	0.397186	0.693237	-5.00876	0.000245177	0.999998	1	109969277	PSMA5;PSMA5;PSMA5;PSMA5	TSS200;TSS200;TSS1500;TSS1500
298	cg03456821	Group_verifieddepressed_yes_ssri_no	0.139758	0.869695	0.389399	-4.82668	0.00468278	0.999998	5	137500734	BRD8;BRD8;BRD8;BRD8;BRD8;BRD8	Body;Body;Body;Body;Body;Body
299	cg18898194	Group_verifieddepressed_yes_ssri_no	0.0226351	0.53677	0.594252	-4.9688	0.000345808	0.999998	8	28243029	ZNF395	5'UTR
300	cg07700920	Group_verifieddepressed_yes_ssri_no	-0.0348564	-0.349471	0.728478	-5.01971	-0.000948948	0.999998	16	84780726	USP10	Body
301	cg01237565	Group_verifieddepressed_yes_ssri_no	-0.0981188	-1.99134	0.0529593	-3.90817	-0.000934574	0.999998	14	105715025	BRF1;BTBD6;BRF1	TSS1500;5'UTR;Body
302	cg09201001	Group_verifieddepressed_yes_ssri_no	-0.00256868	-0.0412468	0.967294	-5.05682	0.00023944	0.999998	11	18656081	SPTY2D1	TSS200
303	cg20586210	Group_verifieddepressed_yes_ssri_no	-0.108431	-0.45821	0.649158	-4.99274	-0.000590705	0.999998	3	197239184	BDH1;BDH1;BDH1	Body;Body;Body
304	cg25868998	Group_verifieddepressed_yes_ssri_no	0.0172778	0.0969969	0.923189	-5.05444	-0.000234272	0.999998	13	95655172
305	cg07408779	Group_verifieddepressed_yes_ssri_no	-0.112554	-1.84462	0.072137	-4.06261	-0.0187414	0.999998	11	65315205	LTBP3;LTBP3;LTBP3	Body;Body;Body
306	cg12866648	Group_verifieddepressed_yes_ssri_no	0.0281921	0.600982	0.551075	-4.94648	0.00059073	0.999998	8	23540388	NKX3-1	1stExon
307	cg18090103	Group_verifieddepressed_yes_ssri_no	0.0178652	0.423085	0.674387	-5.00224	0.000331431	0.999998	7	50518163	FIGNL1;FIGNL1	TSS200;TSS200
308	cg12458361	Group_verifieddepressed_yes_ssri_no	0.022772	0.546401	0.587675	-4.96561	0.00036111	0.999998	7	108166803	PNPLA8	TSS200
309	cg11353984	Group_verifieddepressed_yes_ssri_no	0.036109	0.528675	0.599808	-4.97144	0.000714456	0.999998	5	65439984	SFRS12;SFRS12	TSS200;TSS1500
310	cg25268100	Group_verifieddepressed_yes_ssri_no	-0.0353097	-0.264957	0.792336	-5.03569	-0.000314691	0.999998	10	134457731	INPP5A	Body
311	cg04553960	Group_verifieddepressed_yes_ssri_no	0.0395246	0.928999	0.358186	-4.79461	0.00682169	0.999998	2	241721320	KIF1A	Body
312	cg08134704	Group_verifieddepressed_yes_ssri_no	-0.0402412	-0.899548	0.373478	-4.81079	-0.000500651	0.999998	13	45694585	GTF2F2	TSS200
313	cg10287137	Group_verifieddepressed_yes_ssri_no	-0.0303244	-0.465209	0.644179	-4.99076	-0.00519956	0.999998	11	72929054	P2RY2;P2RY2;P2RY2	TSS1500;TSS1500;TSS1500
314	cg22730305	Group_verifieddepressed_yes_ssri_no	0.125149	1.04597	0.301544	-4.72553	0.00480187	0.999998	19	38747292	PPP1R14A	TSS200
315	cg25293896	Group_verifieddepressed_yes_ssri_no	-0.0377185	-0.211679	0.833379	-5.04352	0.000616724	0.999998	19	45720949	EXOC3L2	Body
316	cg11227604	Group_verifieddepressed_yes_ssri_no	-0.0120911	-0.122525	0.903066	-5.05271	0.000457736	0.999998	6	79787698	PHIP	Body
317	cg00376283	Group_verifieddepressed_yes_ssri_no	-0.0873455	-1.43773	0.157904	-4.44018	-0.00225022	0.999998	12	123451042	ABCB9;ABCB9;ABCB9;ABCB9;ABCB9	5'UTR;1stExon;5'UTR;5'UTR;1stExon
318	cg22493117	Group_verifieddepressed_yes_ssri_no	0.000211451	0.00328624	0.997393	-5.05734	0.000143866	0.999998	19	13227649	TRMT1;NACC1;TRMT1;TRMT1	TSS200;TSS1500;TSS200;TSS200
319	cg13817395	Group_verifieddepressed_yes_ssri_no	-0.102496	-1.80477	0.0782679	-4.10296	-0.0176617	0.999998	6	32014926	TNXB;TNXB	Body;TSS1500
320	cg00751937	Group_verifieddepressed_yes_ssri_no	-0.0112408	-0.248536	0.804928	-5.03829	-0.000179839	0.999998	12	95397187	NDUFA12	Body
321	cg10580335	Group_verifieddepressed_yes_ssri_no	0.100098	1.08484	0.284168	-4.70089	0.0169855	0.999998	3	125803859	SLC41A3;SLC41A3;SLC41A3;SLC41A3	TSS1500;TSS1500;5'UTR;TSS1500
322	cg06234941	Group_verifieddepressed_yes_ssri_no	0.0206099	0.293392	0.770664	-5.0308	0.00228647	0.999998	3	194325068	TMEM44;TMEM44;TMEM44;TMEM44	Body;Body;Body;Body
323	cg14260073	Group_verifieddepressed_yes_ssri_no	0.0564166	0.21402	0.831565	-5.04321	0.000851845	0.999998	6	137244681	SLC35D3	Body
324	cg13112361	Group_verifieddepressed_yes_ssri_no	0.0345686	0.498532	0.620704	-4.98092	0.00125746	0.999998	11	63258739	HRASLS5;HRASLS5;HRASLS5	TSS200;TSS200;TSS200
325	cg09132913	Group_verifieddepressed_yes_ssri_no	-0.0218126	-0.119115	0.905751	-5.05297	-0.00224074	0.999998	16	58549799	SETD6;SETD6	Body;Body
326	cg16690037	Group_verifieddepressed_yes_ssri_no	-0.0106805	-0.105573	0.916422	-5.05391	-0.00255414	0.999998	16	4377663
327	cg00811777	Group_verifieddepressed_yes_ssri_no	-0.208215	-1.89285	0.0652663	-4.01285	-0.0240404	0.999998	6	31930762	SKIV2L	Body
328	cg00808121	Group_verifieddepressed_yes_ssri_no	0.0153701	0.420228	0.676456	-5.00298	0.000214172	0.999998	3	197025016	DLG1;DLG1;DLG1;DLG1;DLG1-AS1	5'UTR;5'UTR;5'UTR;5'UTR;TSS200
329	cg26422488	Group_verifieddepressed_yes_ssri_no	-0.013526	-0.205956	0.837818	-5.04426	-0.000185298	0.999998	5	16935950	MYO10;MYO10	1stExon;5'UTR
330	cg21741562	Group_verifieddepressed_yes_ssri_no	0.00660753	0.127848	0.898878	-5.0523	0.00111488	0.999998	3	87138387
331	cg13320898	Group_verifieddepressed_yes_ssri_no	-0.321874	-1.95593	0.0571309	-3.94627	-0.00494692	0.999998	7	4801923	FOXK1	Body
332	cg17206748	Group_verifieddepressed_yes_ssri_no	0.0654134	0.617489	0.540238	-4.94035	0.0104127	0.999998	3	186370508	FETUB	3'UTR
333	cg05962950	Group_verifieddepressed_yes_ssri_no	-0.219251	-1.27361	0.209791	-4.56957	-0.00719974	0.999998	11	130786565	SNX19	TSS200
334	cg02364651	Group_verifieddepressed_yes_ssri_no	-0.0159734	-0.213279	0.832139	-5.04331	-0.000742727	0.999998	3	53243724
335	cg25436684	Group_verifieddepressed_yes_ssri_no	-0.0119785	-0.17742	0.86003	-5.04763	-0.000306279	0.999998	6	31461972
336	cg16985113	Group_verifieddepressed_yes_ssri_no	0.0366128	0.682297	0.498789	-4.9147	0.00064843	0.999998	11	65625714	CFL1;CFL1	1stExon;5'UTR
337	cg19990651	Group_verifieddepressed_yes_ssri_no	-0.0751614	-0.354084	0.725043	-5.01871	-0.00259131	0.999998	6	33048555	HLA-DPB1	Body
338	cg14655855	Group_verifieddepressed_yes_ssri_no	0.142383	0.480225	0.633554	-4.98641	0.00562162	0.999998	9	13278626
339	cg14190975	Group_verifieddepressed_yes_ssri_no	0.145988	2.31196	0.0257426	-3.54063	0.0251549	0.999998	9	137998610	OLFM1	Body
340	cg08039823	Group_verifieddepressed_yes_ssri_no	-0.0907877	-0.712492	0.480091	-4.9019	-0.00150913	0.999998	6	33422459	ZBTB9;ZBTB9	5'UTR;1stExon
341	cg13558754	Group_verifieddepressed_yes_ssri_no	-0.00940412	-0.193287	0.847664	-5.04582	-0.00165498	0.999998	19	36247867	HSPB6;C19orf55	1stExon;TSS1500
342	cg18864914	Group_verifieddepressed_yes_ssri_no	0.0329007	0.731865	0.468306	-4.89341	0.00076697	0.999998	18	43678438	ATP5A1;ATP5A1	TSS200;5'UTR
343	cg24607181	Group_verifieddepressed_yes_ssri_no	0.0177265	0.367675	0.714958	-5.0157	0.000315325	0.999998	17	41446203
344	cg04088940	Group_verifieddepressed_yes_ssri_no	-0.00727233	-0.0618087	0.951008	-5.05617	-0.00111175	0.999998	2	206628454	NRP2;NRP2;NRP2;NRP2;NRP2	Body;Body;Body;Body;Body
345	cg05863502	Group_verifieddepressed_yes_ssri_no	-0.271118	-1.03262	0.307676	-4.7338	-0.0270808	0.999998	9	140771990	CACNA1B	TSS1500
346	cg10899301	Group_verifieddepressed_yes_ssri_no	0.0696348	1.06588	0.292554	-4.71301	0.00214345	0.999998	6	10416007	TFAP2A;TFAP2A	Body;TSS1500
347	cg11059617	Group_verifieddepressed_yes_ssri_no	0.0328408	0.51631	0.60834	-4.97539	0.0012898	0.999998	14	61191084	SIX4	TSS1500
348	cg13814708	Group_verifieddepressed_yes_ssri_no	0.177197	1.25821	0.21525	-4.58099	0.009752	0.999998	10	81144099	ZCCHC24	3'UTR
349	cg22457668	Group_verifieddepressed_yes_ssri_no	0.0981482	0.815338	0.419468	-4.85431	0.0138345	0.999998	8	1318052
350	cg04907523	Group_verifieddepressed_yes_ssri_no	-0.0515841	-0.399726	0.69138	-5.00814	-0.0013936	0.999998	1	213124896	VASH2;VASH2;VASH2	Body;5'UTR;5'UTR
351	cg08286799	Group_verifieddepressed_yes_ssri_no	0.080323	0.731004	0.468826	-4.89379	0.00871478	0.999998	16	89989483	TUBB3	TSS1500
352	cg00266715	Group_verifieddepressed_yes_ssri_no	0.0200079	0.501636	0.618537	-4.97997	0.000331695	0.999998	17	14204362	HS3ST3B1	TSS200
353	cg06641959	Group_verifieddepressed_yes_ssri_no	-0.0787042	-1.66556	0.103228	-4.23833	-0.00117585	0.999998	16	27325254	IL4R;IL4R;IL4R;IL4R	5'UTR;1stExon;5'UTR;1stExon
354	cg21048812	Group_verifieddepressed_yes_ssri_no	0.0195145	0.153366	0.878843	-5.05009	-0.000193859	0.999998	19	35992883	DMKN;DMKN;DMKN;DMKN	Body;Body;Body;TSS200
355	cg11163620	Group_verifieddepressed_yes_ssri_no	0.0349743	0.756926	0.45331	-4.88209	0.000732179	0.999998	4	157997554	GLRB;GLRB;GLRB;GLRB	5'UTR;5'UTR;5'UTR;1stExon
356	cg06995624	Group_verifieddepressed_yes_ssri_no	0.0286583	0.416715	0.679004	-5.00388	0.00280259	0.999998	17	73043174	ATP5H;KCTD2;ATP5H	TSS200;TSS200;TSS200
357	cg22441074	Group_verifieddepressed_yes_ssri_no	0.0151393	0.149362	0.881981	-5.05046	0.00152783	0.999998	17	2304393	MNT	TSS200
358	cg00940867	Group_verifieddepressed_yes_ssri_no	0.0389189	0.250196	0.803653	-5.03804	0.00508879	0.999998	5	14055789
359	cg00659919	Group_verifieddepressed_yes_ssri_no	-0.113099	-1.31105	0.196949	-4.54127	-0.0175677	0.999998	9	36258520	GNE;GNE;GNE;GNE;GNE	TSS200;TSS200;TSS200;Body;Body
360	cg14485633	Group_verifieddepressed_yes_ssri_no	-0.0263803	-0.330311	0.742803	-5.02372	-0.00459733	0.999998	9	136783440	VAV2;VAV2	Body;Body
361	cg24159891	Group_verifieddepressed_yes_ssri_no	0.217791	0.43511	0.665705	-4.99907	0.0231657	0.999998	22	24989071	GGT1;C22orf36	5'UTR;TSS200
362	cg17585615	Group_verifieddepressed_yes_ssri_no	0.0524215	0.449939	0.655063	-4.99504	0.0087379	0.999998	21	46128908	C21orf29	Body
363	cg05647859	Group_verifieddepressed_yes_ssri_no	0.159978	0.56819	0.572924	-4.95819	0.00203657	0.999998	12	81331718	LIN7A	TSS200
364	cg20393545	Group_verifieddepressed_yes_ssri_no	-0.0892337	-0.591934	0.557061	-4.94978	-0.00448415	0.999998	19	45281112	CBLC;CBLC	TSS200;TSS200
365	cg04600774	Group_verifieddepressed_yes_ssri_no	0.013406	0.138017	0.890885	-5.05147	0.000863899	0.999998	2	242524233	THAP4;THAP4	Body;Body
366	cg06895436	Group_verifieddepressed_yes_ssri_no	0.0637248	0.424417	0.673423	-5.00189	0.00482076	0.999998	8	82434543
367	cg09047801	Group_verifieddepressed_yes_ssri_no	0.0352129	0.535545	0.595092	-4.9692	0.000547391	0.999998	7	6121132
368	cg08108321	Group_verifieddepressed_yes_ssri_no	0.0784587	0.548598	0.58618	-4.96488	0.00262112	0.999998	17	40713991	COASY;COASY;COASY;COASY;COASY	TSS200;TSS200;TSS200;TSS200;TSS200
369	cg00178511	Group_verifieddepressed_yes_ssri_no	-0.0294269	-0.197501	0.844386	-5.04531	-0.00674036	0.999998	3	48632778	COL7A1	TSS200
370	cg03028106	Group_verifieddepressed_yes_ssri_no	-0.0344649	-0.382709	0.703861	-5.01223	-0.00414774	0.999998	22	39269216	CBX6	TSS1500
371	cg11342130	Group_verifieddepressed_yes_ssri_no	0.0146993	0.311505	0.756954	-5.02743	0.0003569	0.999998	10	73610745	PSAP;PSAP;PSAP	Body;Body;Body
372	cg00401797	Group_verifieddepressed_yes_ssri_no	0.0875475	0.798081	0.429303	-4.86272	0.0138654	0.999998	1	3315193	PRDM16;PRDM16	Body;Body
373	cg16246200	Group_verifieddepressed_yes_ssri_no	0.0340236	0.609791	0.545278	-4.94323	0.0058042	0.999998	18	77222022	NFATC1;NFATC1;NFATC1;NFATC1;NFATC1	Body;Body;Body;Body;Body
374	cg09966455	Group_verifieddepressed_yes_ssri_no	0.305178	1.77298	0.0834683	-4.13465	0.039272	0.999998	20	61930265	COL20A1	Body
375	cg16546279	Group_verifieddepressed_yes_ssri_no	0.0375242	0.769795	0.44572	-4.87614	0.000963698	0.999998	17	42276625	ATXN7L3;ATXN7L3	TSS1500;TSS1500
376	cg17847861	Group_verifieddepressed_yes_ssri_no	0.00851124	0.122153	0.903359	-5.05274	3.03735e-05	0.999998	19	40972683	SPTBN4;BLVRB	TSS1500;TSS1500
377	cg22755816	Group_verifieddepressed_yes_ssri_no	0.0436415	0.586742	0.560511	-4.95164	0.00133877	0.999998	20	55966417	RBM38;RBM38	TSS200;TSS200
378	cg27312312	Group_verifieddepressed_yes_ssri_no	0.0265914	0.327062	0.745242	-5.02437	0.00109186	0.999998	14	56046001	KTN1;C14orf33;KTN1;KTN1;KTN1	TSS1500;Body;TSS1500;TSS1500;TSS1500
379	cg16743310	Group_verifieddepressed_yes_ssri_no	-0.102222	-0.776046	0.44206	-4.87322	-0.00111565	0.999998	20	39657439	TOP1	TSS200
380	cg06783686	Group_verifieddepressed_yes_ssri_no	-0.0366508	-0.97423	0.335508	-4.76881	-0.000509575	0.999998	9	6757570	KDM4C;KDM4C;KDM4C;KDM4C;KDM4C;KDM4C;KDM4C	TSS200;TSS200;TSS200;TSS200;TSS200;TSS200;Body
381	cg21222178	Group_verifieddepressed_yes_ssri_no	-0.123921	-0.828648	0.411977	-4.8477	-0.0127095	0.999998	19	17759409	UNC13A	Body
382	cg24703018	Group_verifieddepressed_yes_ssri_no	0.0101464	0.149107	0.882181	-5.05048	0.000153924	0.999998	4	75859815	PARM1	Body
383	cg10313047	Group_verifieddepressed_yes_ssri_no	-0.0408462	-0.358308	0.721903	-5.01779	-0.00707436	0.999998	3	52351355	DNAH1	5'UTR
384	cg16739845	Group_verifieddepressed_yes_ssri_no	0.00782313	0.161899	0.87216	-5.04926	0.000132663	0.999998	14	92040772	C14orf184	1stExon
385	cg11472093	Group_verifieddepressed_yes_ssri_no	-0.0114258	-0.185077	0.854058	-5.04678	3.26778e-06	0.999998	19	54693451	MBOAT7;MBOAT7;MBOAT7;MBOAT7;TSEN34;TSEN34;TSEN34;MBOAT7;MBOAT7;MBOAT7;MBOAT7	5'UTR;5'UTR;5'UTR;5'UTR;TSS1500;TSS1500;TSS1500;1stExon;1stExon;1stExon;1stExon
386	cg17278771	Group_verifieddepressed_yes_ssri_no	0.015608	0.25809	0.797595	-5.0368	0.000580323	0.999998	1	151319974	RFX5;RFX5	TSS1500;TSS1500
387	cg11540341	Group_verifieddepressed_yes_ssri_no	-0.080026	-1.11377	0.271696	-4.68201	-0.00256052	0.999998	2	145090579	GTDC1	TSS1500
388	cg12905688	Group_verifieddepressed_yes_ssri_no	-0.0148353	-0.108677	0.913975	-5.0537	-0.000835384	0.999998	3	50126276	RBM5	TSS200
389	cg04486778	Group_verifieddepressed_yes_ssri_no	-0.322898	-1.02784	0.309895	-4.73674	-0.0353822	0.999998	21	47394431
390	cg16963144	Group_verifieddepressed_yes_ssri_no	0.268182	1.77611	0.0829432	-4.13155	0.00979346	0.999998	20	22566976	FOXA2	TSS1500
391	cg03631076	Group_verifieddepressed_yes_ssri_no	0.0255944	0.583453	0.562701	-4.95282	0.000399216	0.999998	16	87985047	BANP;BANP;BANP;BANP	5'UTR;5'UTR;1stExon;1stExon
392	cg07753073	Group_verifieddepressed_yes_ssri_no	-0.0476727	-0.548568	0.5862	-4.96489	-0.00579171	0.999998	12	8852517	RIMKLB;RIMKLB;RIMKLB;RIMKLB	1stExon;5'UTR;5'UTR;Body
393	cg05313918	Group_verifieddepressed_yes_ssri_no	-0.075433	-0.924435	0.360529	-4.79715	-0.0129147	0.999998	13	91827600
394	cg09399498	Group_verifieddepressed_yes_ssri_no	-0.0520219	-0.83169	0.410277	-4.84618	-0.00090589	0.999998	7	86782128	DMTF1;DMTF1;DMTF1;DMTF1;DMTF1	5'UTR;5'UTR;Body;Body;5'UTR
395	cg15611108	Group_verifieddepressed_yes_ssri_no	0.0141902	0.276512	0.783508	-5.03377	0.000390154	0.999998	19	17357097	NR2F6	TSS1500
396	cg14386946	Group_verifieddepressed_yes_ssri_no	0.00932846	0.212758	0.832543	-5.04338	0.000153284	0.999998	2	179315284	PRKRA;PRKRA;MIR548N;PRKRA;PRKRA;DFNB59	Body;1stExon;Body;5'UTR;5'UTR;TSS1500
397	cg17819017	Group_verifieddepressed_yes_ssri_no	-0.140784	-1.75956	0.0857477	-4.14788	-0.00186236	0.999998	17	79485996
398	cg11332484	Group_verifieddepressed_yes_ssri_no	-0.0621348	-1.67728	0.100899	-4.22727	-0.000746871	0.999998	1	20208967	OTUD3;OTUD3	1stExon;5'UTR
399	cg26706909	Group_verifieddepressed_yes_ssri_no	0.0759906	0.769942	0.445634	-4.87607	0.00248286	0.999998	2	44396058	PPM1B;PPM1B;PPM1B;PPM1B;PPM1B;PPM1B;PPM1B;PPM1B;PPM1B;PPM1B	1stExon;1stExon;1stExon;5'UTR;5'UTR;1stExon;5'UTR;5'UTR;1stExon;5'UTR
400	cg19538733	Group_verifieddepressed_yes_ssri_no	0.0729699	1.7534	0.0868124	-4.15393	0.00130255	0.999998	19	34396910
401	cg01052614	Group_verifieddepressed_yes_ssri_no	0.0308864	0.534478	0.595823	-4.96955	0.00536829	0.999998	8	143619583	BAI1	Body
402	cg04010091	Group_verifieddepressed_yes_ssri_no	-0.00777822	-0.0890499	0.929465	-5.0549	-0.000156763	0.999998	17	46714169
403	cg09639571	Group_verifieddepressed_yes_ssri_no	-0.160999	-2.21968	0.0318818	-3.6504	-0.00318232	0.999998	8	42911059	FNTA;FNTA	TSS1500;TSS1500
404	cg18960028	Group_verifieddepressed_yes_ssri_no	0.187238	2.12061	0.039889	-3.76474	0.00662528	0.999998	11	75526075	UVRAG	TSS200
405	cg03182973	Group_verifieddepressed_yes_ssri_no	0.0384324	0.247649	0.80561	-5.03843	0.00829444	0.999998	9	137967179	OLFM1;OLFM1;OLFM1;OLFM1	5'UTR;1stExon;5'UTR;1stExon
406	cg25042346	Group_verifieddepressed_yes_ssri_no	0.0859108	1.28247	0.206694	-4.56293	0.0029282	0.999998	6	18990714
407	cg14492599	Group_verifieddepressed_yes_ssri_no	0.312717	1.75951	0.0857574	-4.14794	0.0423776	0.999998	17	77174290	HRNBP3	5'UTR
408	cg18328404	Group_verifieddepressed_yes_ssri_no	0.00357393	0.0954372	0.92442	-5.05454	4.06438e-05	0.999998	5	133706819	UBE2B	TSS200
409	cg26877022	Group_verifieddepressed_yes_ssri_no	0.0526577	0.448401	0.656163	-4.99547	0.0093799	0.999998	4	57845825	POLR2B;POLR2B;POLR2B	5'UTR;5'UTR;Body
410	cg10663408	Group_verifieddepressed_yes_ssri_no	-0.202635	-0.957887	0.343589	-4.77826	-0.00850561	0.999998	7	130021651	CPA1	Body
411	cg12914966	Group_verifieddepressed_yes_ssri_no	0.0848995	0.692057	0.492702	-4.91062	0.0101368	0.999998	6	28830789
412	cg08908855	Group_verifieddepressed_yes_ssri_no	-0.303512	-1.67477	0.101394	-4.22964	-0.0386771	0.999998	6	24140899	NRSN1	Body
413	cg04797323	Group_verifieddepressed_yes_ssri_no	-0.0291772	-0.514046	0.609908	-4.97611	-0.00052432	0.999998	12	93966978	SOCS2	Body
414	cg07620334	Group_verifieddepressed_yes_ssri_no	-0.0664993	-0.689137	0.494518	-4.91185	-0.0111432	0.999998	9	124061980	GSN;GSN;GSN;GSN;GSN;GSN;GSN;GSN;GSN;GSN	TSS200;5'UTR;5'UTR;5'UTR;5'UTR;5'UTR;5'UTR;Body;Body;Body
415	cg07231005	Group_verifieddepressed_yes_ssri_no	-0.00898982	-0.0833993	0.933929	-5.0552	0.00050628	0.999998	11	58668634
416	cg16643840	Group_verifieddepressed_yes_ssri_no	0.0865077	1.59632	0.117899	-4.30231	0.00182817	0.999998	6	391664	IRF4	TSS200
417	cg03021048	Group_verifieddepressed_yes_ssri_no	-0.0307505	-0.301322	0.764653	-5.02935	-0.000444202	0.999998	1	47489238	CYP4X1	TSS200
418	cg07096305	Group_verifieddepressed_yes_ssri_no	0.105275	1.27674	0.208691	-4.56723	0.0174008	0.999998	6	2875723
419	cg04010471	Group_verifieddepressed_yes_ssri_no	0.0657162	0.137097	0.891607	-5.05155	0.00849304	0.999998	13	107570209
420	cg04917511	Group_verifieddepressed_yes_ssri_no	0.324445	0.923008	0.361263	-4.79794	0.0217871	0.999998	2	26785460	C2orf70	TSS200
421	cg00539386	Group_verifieddepressed_yes_ssri_no	-0.00645736	-0.0516837	0.959025	-5.05652	0.00108349	0.999998	20	3662512	ADAM33;ADAM33	Body;Body
422	cg15544402	Group_verifieddepressed_yes_ssri_no	-0.0727622	-0.814523	0.419929	-4.85471	-0.00601316	0.999998	2	24299646	SF3B14	TSS1500
423	cg24583966	Group_verifieddepressed_yes_ssri_no	-0.0577441	-0.320184	0.750412	-5.02574	-0.0146586	0.999998	1	204166965	KISS1	TSS1500
424	cg13977827	Group_verifieddepressed_yes_ssri_no	-0.0980535	-0.997721	0.324115	-4.75495	-0.0109147	0.999998	9	14307195	NFIB	Body
425	cg21377881	Group_verifieddepressed_yes_ssri_no	0.163351	1.66502	0.103335	-4.23883	0.0263055	0.999998	22	40064566	CACNA1I;CACNA1I	Body;Body
426	cg25337069	Group_verifieddepressed_yes_ssri_no	-0.00286038	-0.0643368	0.949007	-5.05607	1.06156e-05	0.999998	5	137878958	ETF1	TSS200
427	cg14507002	Group_verifieddepressed_yes_ssri_no	-0.00795145	-0.193821	0.847249	-5.04575	-7.8874e-05	0.999998	2	73089775
428	cg20637249	Group_verifieddepressed_yes_ssri_no	-0.0866595	-1.13324	0.263527	-4.66905	-0.0135866	0.999998	6	70577327	COL19A1	5'UTR
429	cg03700135	Group_verifieddepressed_yes_ssri_no	0.286602	2.09486	0.0422396	-3.79383	0.0336538	0.999998	17	707059	NXN	Body
430	cg22991320	Group_verifieddepressed_yes_ssri_no	-0.138715	-0.736362	0.465595	-4.8914	-0.0152023	0.999998	20	56725871	C20orf85	TSS200
431	cg02329175	Group_verifieddepressed_yes_ssri_no	-0.024204	-0.254504	0.800345	-5.03737	-8.3438e-05	0.999998	12	58240601	CTDSP2;CTDSP2	1stExon;5'UTR
432	cg08260766	Group_verifieddepressed_yes_ssri_no	0.118039	0.588035	0.559651	-4.95118	0.0166204	0.999998	7	132037036	PLXNA4	Body
433	cg19833011	Group_verifieddepressed_yes_ssri_no	-0.0286034	-0.230387	0.818907	-5.04097	-0.000337885	0.999998	1	113258094	PPM1J	TSS200
434	cg19946085	Group_verifieddepressed_yes_ssri_no	0.0180809	0.23557	0.814908	-5.04023	0.00274686	0.999998	15	51559439	CYP19A1;CYP19A1	5'UTR;5'UTR
435	cg04398983	Group_verifieddepressed_yes_ssri_no	0.012925	0.126378	0.900035	-5.05242	0.000547091	0.999998	16	68771092	CDH1	TSS200
436	cg20116804	Group_verifieddepressed_yes_ssri_no	0.23	0.881125	0.383253	-4.82065	0.0137978	0.999998	6	48036212	C6orf138	1stExon
437	cg19033073	Group_verifieddepressed_yes_ssri_no	-0.0267462	-0.343818	0.732694	-5.02092	-0.000648239	0.999998	11	64146776
438	cg21156771	Group_verifieddepressed_yes_ssri_no	0.0569622	0.647105	0.521077	-4.92893	0.0018429	0.999998	11	86013599	C11orf73;C11orf73;C11orf73;C11orf73	TSS1500;Body;Body;Body
439	cg20643039	Group_verifieddepressed_yes_ssri_no	0.111357	0.852841	0.398574	-4.83543	0.0164439	0.999998	17	8791596	PIK3R5;PIK3R5	Body;Body
440	cg01603073	Group_verifieddepressed_yes_ssri_no	0.165432	1.35897	0.181392	-4.50399	0.0146158	0.999998	5	176101928
441	cg03559817	Group_verifieddepressed_yes_ssri_no	0.22474	2.53472	0.015059	-3.26348	0.0125663	0.999998	5	135468621	SMAD5;SMAD5;SMAD5;SMAD5;SMAD5;SMAD5;SMAD5OS	1stExon;5'UTR;5'UTR;5'UTR;1stExon;1stExon;Body
442	cg09178700	Group_verifieddepressed_yes_ssri_no	0.154297	1.57251	0.123319	-4.32379	0.00665751	0.999998	15	28344507	OCA2	TSS200
443	cg05253109	Group_verifieddepressed_yes_ssri_no	-0.0136928	-0.345208	0.731657	-5.02062	-0.00017301	0.999998	10	89265323	MINPP1	Body
444	cg11888066	Group_verifieddepressed_yes_ssri_no	-0.0239738	-0.439539	0.662519	-4.99788	-0.000336025	0.999998	1	19811245	CAPZB;CAPZB;CAPZB;CAPZB	TSS200;Body;Body;5'UTR
445	cg13912307	Group_verifieddepressed_yes_ssri_no	-0.0803517	-1.32421	0.19258	-4.53116	-0.0130016	0.999998	11	47416535
446	cg08796252	Group_verifieddepressed_yes_ssri_no	-0.0510813	-0.680415	0.499967	-4.91548	-0.00866587	0.999998	2	172378641	CYBRD1;CYBRD1;CYBRD1	TSS1500;TSS1500;TSS200
447	cg02317785	Group_verifieddepressed_yes_ssri_no	0.0825173	1.70084	0.0963496	-4.20485	0.00233586	0.999998	3	122135275	WDR5B	TSS1500
448	cg08246366	Group_verifieddepressed_yes_ssri_no	0.239981	1.86345	0.0693844	-4.0433	0.0383165	0.999998	7	157985113	PTPRN2;PTPRN2;PTPRN2	Body;Body;Body
449	cg21176130	Group_verifieddepressed_yes_ssri_no	0.0684339	0.600356	0.551487	-4.94671	0.00578398	0.999998	6	30458158	HLA-E	Body
450	cg07777352	Group_verifieddepressed_yes_ssri_no	-0.168851	-1.19079	0.240406	-4.62953	-0.0153349	0.999998	7	75958866	YWHAG	3'UTR
451	cg08828607	Group_verifieddepressed_yes_ssri_no	0.0239257	0.476331	0.636302	-4.98755	0.00032888	0.999998	5	96519465	RIOK2;RIOK2	TSS1500;TSS1500
452	cg02082720	Group_verifieddepressed_yes_ssri_no	0.0526277	0.400045	0.691147	-5.00806	0.00462838	0.999998	5	132323674
453	cg00094256	Group_verifieddepressed_yes_ssri_no	-0.0130132	-0.274072	0.78537	-5.03418	-0.000239005	0.999998	4	25378438	ANAPC4	TSS1500
454	cg01278596	Group_verifieddepressed_yes_ssri_no	0.158734	1.0264	0.310567	-4.73762	0.00529584	0.999998	5	139228062	NRG2;NRG2;NRG2;NRG2	Body;Body;Body;Body
455	cg21620107	Group_verifieddepressed_yes_ssri_no	0.106415	0.883938	0.38175	-4.81916	0.0141887	0.999998	8	1614053	DLGAP2	Body
456	cg12890650	Group_verifieddepressed_yes_ssri_no	-0.0712011	-0.656331	0.515183	-4.92527	-0.00317806	0.999998	8	140998950	TRAPPC9;TRAPPC9	Body;Body
457	cg00519346	Group_verifieddepressed_yes_ssri_no	-0.0677199	-0.902136	0.372118	-4.80938	-0.000825144	0.999998	19	44100703	ZNF576;ZNF576;ZNF576;IRGQ	1stExon;TSS200;5'UTR;TSS1500
458	cg03311799	Group_verifieddepressed_yes_ssri_no	-0.0552456	-1.3792	0.175116	-4.4879	-0.000575123	0.999998	14	89883527	FOXN3;FOXN3-AS1;FOXN3	TSS200;TSS200;5'UTR
459	cg04789839	Group_verifieddepressed_yes_ssri_no	0.0559542	0.771117	0.444944	-4.87553	0.00130996	0.999998	6	33359648	KIFC1;KIFC1	5'UTR;1stExon
460	cg08545132	Group_verifieddepressed_yes_ssri_no	0.0208488	0.290869	0.77258	-5.03126	0.00204645	0.999998	19	15348803	BRD4	3'UTR
461	cg17281763	Group_verifieddepressed_yes_ssri_no	0.0118111	0.253805	0.800882	-5.03748	0.000451059	0.999998	3	48594394	PFKFB4	TSS200
462	cg10627839	Group_verifieddepressed_yes_ssri_no	0.0792302	0.958225	0.343421	-4.77807	0.00325306	0.999998	1	196866512	CFHR4	Body
463	cg13440296	Group_verifieddepressed_yes_ssri_no	-0.0289112	-0.670314	0.506319	-4.91963	-0.000371918	0.999998	4	106067738	TET2;TET2	TSS1500;TSS1500
464	cg26615813	Group_verifieddepressed_yes_ssri_no	0.136139	0.395371	0.694566	-5.0092	0.0191386	0.999998	3	36422209	STAC	1stExon
465	cg01410878	Group_verifieddepressed_yes_ssri_no	0.0666007	0.473777	0.638107	-4.98829	0.00187966	0.999998	17	32908285	TMEM132E	Body
466	cg01786306	Group_verifieddepressed_yes_ssri_no	0.0907748	0.930492	0.357422	-4.79377	0.0153799	0.999998	19	54604200	OSCAR;OSCAR;OSCAR;OSCAR;OSCAR;OSCAR	5'UTR;5'UTR;5'UTR;5'UTR;5'UTR;5'UTR
467	cg07145229	Group_verifieddepressed_yes_ssri_no	0.0724194	0.497211	0.621627	-4.98132	0.00619575	0.999998	8	99422528
468	cg17386466	Group_verifieddepressed_yes_ssri_no	-0.0226373	-0.109764	0.913118	-5.05363	-0.00125385	0.999998	2	87035620	CD8A	TSS200
469	cg08319417	Group_verifieddepressed_yes_ssri_no	0.0383746	0.637498	0.527253	-4.93269	0.00653811	0.999998	14	23291214
470	cg05555455	Group_verifieddepressed_yes_ssri_no	-0.00166433	-0.00893606	0.992912	-5.05732	-0.000946238	0.999998	3	148804550	HLTF;HLTF	TSS1500;TSS1500
471	cg02167193	Group_verifieddepressed_yes_ssri_no	-0.069486	-0.853147	0.398406	-4.83527	-0.00181223	0.999998	6	30688035	TUBB	TSS200
472	cg16441919	Group_verifieddepressed_yes_ssri_no	-0.0371792	-0.476044	0.636504	-4.98763	-0.00636521	0.999998	17	1094029
473	cg20077343	Group_verifieddepressed_yes_ssri_no	0.00552135	0.0871911	0.930933	-5.055	0.00103494	0.999998	11	1036307	MUC6	Body
474	cg08000459	Group_verifieddepressed_yes_ssri_no	0.216922	1.41151	0.165442	-4.46177	0.0318061	0.999998	4	187987206
475	cg20264529	Group_verifieddepressed_yes_ssri_no	-0.00747622	-0.178357	0.859298	-5.04753	-0.000112817	0.999998	10	30638039	MTPAP	Body
476	cg00275181	Group_verifieddepressed_yes_ssri_no	0.506139	3.54746	0.000970373	-1.83655	0.0247344	0.999998	5	139537207
477	cg23163386	Group_verifieddepressed_yes_ssri_no	-0.0632893	-0.431793	0.668095	-4.99995	-0.00327	0.999998	3	2526629	CNTN4	5'UTR
478	cg02305353	Group_verifieddepressed_yes_ssri_no	-0.0270102	-0.284148	0.77769	-5.03245	-0.00424192	0.999998	12	113307748	RPH3A;RPH3A	Body;Body
479	cg25030467	Group_verifieddepressed_yes_ssri_no	0.0767586	1.14968	0.256764	-4.65794	0.012917	0.999998	14	94417495	ASB2	Body
480	cg16588073	Group_verifieddepressed_yes_ssri_no	-0.012221	-0.0549483	0.95644	-5.05642	-0.00541515	0.999998	1	156647247	NES	TSS200
481	cg25202298	Group_verifieddepressed_yes_ssri_no	0.0410016	0.623749	0.536158	-4.93798	0.000879634	0.999998	2	31456741	EHD3	TSS200
482	cg00589864	Group_verifieddepressed_yes_ssri_no	0.0455711	0.589518	0.558665	-4.95065	0.0016895	0.999998	2	68478328	PPP3R1	Body
483	cg15012572	Group_verifieddepressed_yes_ssri_no	-0.0337324	-0.845524	0.402599	-4.83917	-0.000534113	0.999998	12	48167095	SLC48A1	1stExon
484	cg11265516	Group_verifieddepressed_yes_ssri_no	0.0615386	0.334143	0.73993	-5.02293	0.0053362	0.999998	12	132328569	MMP17	Body
485	cg17541810	Group_verifieddepressed_yes_ssri_no	0.00465575	0.107923	0.91457	-5.05375	0.000123444	0.999998	12	11802970	ETV6;ETV6	5'UTR;1stExon
486	cg02816367	Group_verifieddepressed_yes_ssri_no	0.0107145	0.0982116	0.92223	-5.05437	0.00204111	0.999998	6	112081490	FYN;FYN	5'UTR;TSS1500
487	cg00116628	Group_verifieddepressed_yes_ssri_no	0.0213894	0.351558	0.726923	-5.01926	0.000681621	0.999998	5	111755514	FLJ11235;EPB41L4A	Body;TSS1500
488	cg02774542	Group_verifieddepressed_yes_ssri_no	-0.124051	-1.20808	0.233759	-4.61732	-0.0136612	0.999998	19	11517152	RGL3;RGL3	Body;Body
489	cg12019806	Group_verifieddepressed_yes_ssri_no	-0.0216154	-0.227883	0.820841	-5.04133	-0.00104397	0.999998	22	39629515	PDGFB;PDGFB	Body;Body
490	cg00028598	Group_verifieddepressed_yes_ssri_no	0.206674	1.00786	0.319282	-4.74888	0.0270285	0.999998	15	27128633	GABRA5;GABRA5	Body;Body
491	cg19623054	Group_verifieddepressed_yes_ssri_no	0.0376074	0.438012	0.663617	-4.99829	0.000788552	0.999998	2	16085728	MYCN	Body
492	cg11750789	Group_verifieddepressed_yes_ssri_no	-0.0205553	-0.28779	0.77492	-5.03181	-0.00048341	0.999998	3	25825117	NGLY1;NGLY1;NGLY1;NGLY1	TSS200;TSS200;TSS200;Body
493	cg00691266	Group_verifieddepressed_yes_ssri_no	-0.006985	-0.0885845	0.929832	-5.05492	-0.000118807	0.999998	17	74015089	EVPL	Body
494	cg18039556	Group_verifieddepressed_yes_ssri_no	0.0456797	0.62406	0.535956	-4.93786	0.00157442	0.999998	22	23487411	RAB36	TSS200
495	cg08889044	Group_verifieddepressed_yes_ssri_no	0.0993709	1.21622	0.230677	-4.61151	0.00469277	0.999998	22	42949946	SERHL2;SERHL2	1stExon;5'UTR
496	cg13009662	Group_verifieddepressed_yes_ssri_no	-0.0466608	-0.442006	0.660747	-4.99721	-0.000238564	0.999998	5	127419527	SLC12A2;SLC12A2;FLJ33630	1stExon;5'UTR;TSS1500
497	cg17449018	Group_verifieddepressed_yes_ssri_no	0.0387612	0.688287	0.495048	-4.9122	0.00100484	0.999998	11	61129369	CYBASC3;CYBASC3;CYBASC3;TMEM138;CYBASC3;TMEM138	1stExon;1stExon;5'UTR;TSS200;5'UTR;TSS200
498	cg15737177	Group_verifieddepressed_yes_ssri_no	-0.0152524	-0.0770853	0.938921	-5.05551	-0.00251468	0.999998	12	8717467
499	cg06839900	Group_verifieddepressed_yes_ssri_no	-0.0443408	-0.2119	0.833208	-5.04349	-0.00129544	0.999998	1	2461900	HES5	TSS1500
500	cg07908422	Group_verifieddepressed_yes_ssri_no	-0.0300783	-0.732624	0.467848	-4.89307	-0.000471635	0.999998	1	51434354	CDKN2C;CDKN2C	TSS1500;TSS200
501	cg19550490	Group_verifieddepressed_yes_ssri_no	-0.130159	-0.475964	0.636561	-4.98766	-0.012626	0.999998	7	157915530	PTPRN2;PTPRN2;PTPRN2	Body;Body;Body
502	cg05143078	Group_verifieddepressed_yes_ssri_no	-0.0197859	-0.146451	0.884265	-5.05073	-0.000782322	0.999998	15	74988056	EDC3;EDC3;EDC3	5'UTR;5'UTR;5'UTR
503	cg19706446	Group_verifieddepressed_yes_ssri_no	-0.0214845	-0.194077	0.847049	-5.04572	-0.000499345	0.999998	10	3440313
504	cg01021742	Group_verifieddepressed_yes_ssri_no	0.055455	0.919071	0.363295	-4.80012	0.00952177	0.999998	17	77100132	HRNBP3	Body
505	cg03508643	Group_verifieddepressed_yes_ssri_no	0.00926968	0.231117	0.818344	-5.04087	0.000154567	0.999998	3	100428398	TFG;TFG;TFG	1stExon;5'UTR;5'UTR
506	cg17198762	Group_verifieddepressed_yes_ssri_no	-0.388552	-1.71383	0.0939155	-4.19239	-0.0150149	0.999998	15	65370348	LOC390594	1stExon
507	cg22736383	Group_verifieddepressed_yes_ssri_no	0.115688	1.34705	0.185172	-4.51338	0.0182131	0.999998	4	8024970	ABLIM2;ABLIM2;ABLIM2;ABLIM2;ABLIM2;ABLIM2;ABLIM2	Body;Body;Body;Body;Body;Body;Body
508	cg06699286	Group_verifieddepressed_yes_ssri_no	0.0574572	1.17925	0.244919	-4.6376	0.00113396	0.999998	4	78980101	FRAS1;FRAS1	Body;Body
509	cg14542196	Group_verifieddepressed_yes_ssri_no	-0.00230079	-0.0490987	0.961073	-5.0566	5.27526e-05	0.999998	14	102227915	PPP2R5C;PPP2R5C	TSS1500;TSS1500
510	cg15469871	Group_verifieddepressed_yes_ssri_no	-0.129054	-1.41808	0.163528	-4.45639	-0.00384878	0.999998	10	27541418	LOC387646	TSS200
511	cg13383235	Group_verifieddepressed_yes_ssri_no	-0.151165	-2.50558	0.0161781	-3.30066	-0.00294819	0.999998	7	7680321	RPA3	5'UTR
512	cg27289462	Group_verifieddepressed_yes_ssri_no	0.19323	0.937558	0.35382	-4.78981	0.00525599	0.999998	14	94405768	ASB2;ASB2	Body;Body
513	cg25363336	Group_verifieddepressed_yes_ssri_no	-0.031812	-0.33625	0.738353	-5.0225	-0.001329	0.999998	5	16703715	MYO10	Body
514	cg21240214	Group_verifieddepressed_yes_ssri_no	-0.0100801	-0.249399	0.804265	-5.03816	-0.00010084	0.999998	10	28822381	WAC-AS1;WAC;WAC;WAC	TSS1500;5'UTR;TSS200;TSS200
515	cg13372743	Group_verifieddepressed_yes_ssri_no	0.0473144	0.458228	0.649146	-4.99273	0.00740572	0.999998	8	52322134	PXDNL	Body
516	cg03641858	Group_verifieddepressed_yes_ssri_no	-0.0362938	-0.410816	0.683292	-5.00538	-0.000515602	0.999998	19	12777774	MORG1;MORG1;MAN2B1;MORG1	1stExon;5'UTR;TSS200;Body
517	cg14404746	Group_verifieddepressed_yes_ssri_no	-0.00300562	-0.0395403	0.968647	-5.05686	0.000555116	0.999998	9	140116137	RNF208	TSS1500
518	cg03953500	Group_verifieddepressed_yes_ssri_no	0.652604	1.63218	0.110101	-4.26945	0.0317741	0.999998	11	86383478	ME3;ME3;ME3;ME3	TSS200;TSS1500;1stExon;5'UTR
519	cg25748712	Group_verifieddepressed_yes_ssri_no	-0.0245807	-0.41419	0.680838	-5.00452	-0.000632623	0.999998	6	43027608	KLC4;KLC4;KLC4;KLC4;MRPL2	TSS1500;5'UTR;TSS200;5'UTR;TSS1500
520	cg05611007	Group_verifieddepressed_yes_ssri_no	-0.0133315	-0.326913	0.745354	-5.0244	-0.000211378	0.999998	17	40172250	NKIRAS2;NKIRAS2;NKIRAS2;NKIRAS2;NKIRAS2	5'UTR;5'UTR;5'UTR;5'UTR;5'UTR
521	cg14417407	Group_verifieddepressed_yes_ssri_no	0.496761	1.22046	0.229082	-4.60847	0.0138996	0.999998	1	94313600
522	cg06088084	Group_verifieddepressed_yes_ssri_no	-0.240335	-0.725777	0.471992	-4.8961	-0.0223672	0.999998	10	48952423	BMS1P1;BMS1P5	Body;Body
523	cg04335562	Group_verifieddepressed_yes_ssri_no	0.0790339	0.543246	0.589826	-4.96666	0.0143527	0.999998	19	2945000	ZNF77	TSS200
524	cg15521792	Group_verifieddepressed_yes_ssri_no	-0.0244547	-0.229317	0.819733	-5.04112	-0.00219559	0.999998	1	145590148	NUDT17	TSS1500
525	cg04686264	Group_verifieddepressed_yes_ssri_no	0.0233122	0.191599	0.848978	-5.04602	0.00277364	0.999998	17	3535998	SHPK	Body
526	cg10432987	Group_verifieddepressed_yes_ssri_no	0.0808008	1.13323	0.263532	-4.66906	0.0137679	0.999998	17	136544	RPH3AL	Body
527	cg25047056	Group_verifieddepressed_yes_ssri_no	-0.0511828	-0.726976	0.471264	-4.89557	-0.000734541	0.999998	10	30347964	KIAA1462	5'UTR
528	cg24071719	Group_verifieddepressed_yes_ssri_no	-0.254162	-1.28914	0.204389	-4.55792	-0.0339775	0.999998	6	17016303
529	cg27338957	Group_verifieddepressed_yes_ssri_no	0.0213485	0.299388	0.766117	-5.02971	0.000526458	0.999998	6	33267265	RGL2;RGL2	TSS200;TSS200
530	cg18655113	Group_verifieddepressed_yes_ssri_no	0.0586133	0.443289	0.659827	-4.99687	0.00601374	0.999998	17	78152199	CARD14;CARD14;CARD14	TSS200;TSS200;Body
531	cg02888048	Group_verifieddepressed_yes_ssri_no	0.350223	2.10968	0.0408721	-3.77712	0.017139	0.999998	7	98335163
532	cg04557544	Group_verifieddepressed_yes_ssri_no	0.0636499	0.279741	0.781047	-5.03321	0.00207234	0.999998	16	12996046	SHISA9;SHISA9	1stExon;1stExon
533	cg10693616	Group_verifieddepressed_yes_ssri_no	0.215501	0.667884	0.507853	-4.92062	0.0233403	0.999998	17	7982670	ALOX12B	Body
534	cg13836422	Group_verifieddepressed_yes_ssri_no	-0.0539406	-1.02523	0.311112	-4.73834	-0.00128823	0.999998	2	20189711	WDR35;WDR35	Body;Body
535	cg15831060	Group_verifieddepressed_yes_ssri_no	0.00789334	0.142185	0.887612	-5.05111	0.000114126	0.999998	2	98326561
536	cg22177795	Group_verifieddepressed_yes_ssri_no	0.043833	0.536075	0.594728	-4.96903	0.00208834	0.999998	20	4982235	SLC23A2;SLC23A2	5'UTR;TSS200
537	cg00858015	Group_verifieddepressed_yes_ssri_no	0.0430628	0.696431	0.489987	-4.90877	0.00085965	0.999998	6	111279703	GTF3C6	TSS200
538	cg23003534	Group_verifieddepressed_yes_ssri_no	-0.0227387	-0.445305	0.658381	-4.99632	-0.00020419	0.999998	10	105036747	INA	TSS200
539	cg12314510	Group_verifieddepressed_yes_ssri_no	0.0649602	1.28651	0.205294	-4.5599	0.00210428	0.999998	17	56161063	DYNLL2	5'UTR
540	cg08521178	Group_verifieddepressed_yes_ssri_no	0.052142	0.378635	0.706862	-5.01318	0.00594101	0.999998	6	170491202
541	cg11018723	Group_verifieddepressed_yes_ssri_no	0.0894487	0.570247	0.571541	-4.95747	0.00343306	0.999998	1	25256939	RUNX3;RUNX3	Body;TSS200
542	cg10178263	Group_verifieddepressed_yes_ssri_no	-0.312021	-0.823044	0.415121	-4.85049	-0.0107323	0.999998	1	145473631	ANKRD34A	Body
543	cg20533952	Group_verifieddepressed_yes_ssri_no	0.00569243	0.126462	0.899968	-5.05241	5.46939e-05	0.999998	21	43198601
544	cg15201536	Group_verifieddepressed_yes_ssri_no	0.0572478	0.5506	0.584818	-4.9642	0.00314114	0.999998	19	20162840
545	cg06797617	Group_verifieddepressed_yes_ssri_no	-0.0873992	-0.672415	0.504994	-4.91877	-0.00577062	0.999998	2	88649907
546	cg23391090	Group_verifieddepressed_yes_ssri_no	-0.00270166	-0.00931712	0.99261	-5.05732	-0.00820617	0.999998	10	131631850
547	cg20152424	Group_verifieddepressed_yes_ssri_no	0.0705686	0.90308	0.371622	-4.80887	0.00237221	0.999998	11	576455	PHRF1;LOC143666	TSS200;TSS1500
548	cg23949969	Group_verifieddepressed_yes_ssri_no	-0.0630969	-0.289967	0.773265	-5.03142	-8.6e-05	0.999998	5	180219412	MGAT1;MGAT1;MGAT1;MGAT1;MGAT1	Body;Body;Body;Body;Body
549	cg03877919	Group_verifieddepressed_yes_ssri_no	0.0797203	1.88667	0.0661149	-4.01929	0.00115344	0.999998	17	3572250	TMEM93;TMEM93;TMEM93;TAX1BP3	5'UTR;5'UTR;1stExon;TSS1500
550	cg19704726	Group_verifieddepressed_yes_ssri_no	-0.03235	-0.168712	0.866831	-5.04856	0.00328235	0.999998	10	94450056	HHEX	1stExon
551	cg00225902	Group_verifieddepressed_yes_ssri_no	0.164102	1.26927	0.211319	-4.5728	0.0233653	0.999998	3	66444122	LRIG1	Body
552	cg23719091	Group_verifieddepressed_yes_ssri_no	0.0135735	0.205866	0.837888	-5.04427	0.000293337	0.999998	5	135468815	SMAD5-AS1;SMAD5;SMAD5;SMAD5	Body;5'UTR;5'UTR;5'UTR
553	cg13085895	Group_verifieddepressed_yes_ssri_no	0.0773898	0.367813	0.714855	-5.01567	0.00482569	0.999998	12	7047250	ATN1;ATN1	Body;Body
554	cg02623400	Group_verifieddepressed_yes_ssri_no	-0.530792	-1.43633	0.158299	-4.44134	-0.0194854	0.999998	1	50513749	ELAVL4;ELAVL4	1stExon;5'UTR
555	cg02873997	Group_verifieddepressed_yes_ssri_no	-0.0140728	-0.283703	0.778029	-5.03253	-0.000211727	0.999998	6	129513952	LAMA2;LAMA2	Body;Body
556	cg15322963	Group_verifieddepressed_yes_ssri_no	-0.0218001	-0.422512	0.674802	-5.00239	-0.000311042	0.999998	10	94334193	IDE	TSS1500
557	cg06128920	Group_verifieddepressed_yes_ssri_no	-0.00406493	-0.105187	0.916727	-5.05393	-6.19796e-05	0.999998	1	1447374	ATAD3A;ATAD3A;ATAD3A	TSS200;TSS200;TSS1500
558	cg22872812	Group_verifieddepressed_yes_ssri_no	0.0230035	0.529451	0.599274	-4.97119	0.000452855	0.999998	8	124286895	ZHX1;ZHX1	TSS1500;TSS1500
559	cg03679755	Group_verifieddepressed_yes_ssri_no	-0.0920921	-0.485595	0.629772	-4.98482	-0.0121338	0.999998	10	101875035
560	cg25147601	Group_verifieddepressed_yes_ssri_no	-0.0201159	-0.53821	0.593266	-4.96833	-0.000279238	0.999998	6	159240341	EZR;EZR	5'UTR;TSS1500
561	cg14236735	Group_verifieddepressed_yes_ssri_no	0.111773	1.56875	0.124193	-4.32715	0.0041038	0.999998	9	133536345
562	cg12848098	Group_verifieddepressed_yes_ssri_no	0.0535525	0.406121	0.686711	-5.00656	0.00225324	0.999998	17	5404090	LOC728392	1stExon
563	cg26378453	Group_verifieddepressed_yes_ssri_no	-0.0175026	-0.43984	0.662303	-4.9978	-0.000255123	0.999998	18	8706260
564	cg13352750	Group_verifieddepressed_yes_ssri_no	-0.0285776	-0.193494	0.847502	-5.04579	0.00169296	0.999998	7	27225123	HOXA11AS;HOXA11	Body;TSS1500
565	cg12538435	Group_verifieddepressed_yes_ssri_no	0.00293046	0.0369787	0.970677	-5.05693	0.000453489	0.999998	7	150801757	AGAP3;AGAP3	Body;Body
566	cg01690366	Group_verifieddepressed_yes_ssri_no	0.0154375	0.337238	0.737613	-5.02229	0.000348434	0.999998	17	36956315	PIP4K2B	TSS200
567	cg17510997	Group_verifieddepressed_yes_ssri_no	0.0677709	1.12214	0.268163	-4.67646	0.00191246	0.999998	11	4116437	RRM1	Body
568	cg03946671	Group_verifieddepressed_yes_ssri_no	0.0696457	0.644301	0.522876	-4.93004	0.0115575	0.999998	20	62693973	TCEA2;TCEA2	TSS200;5'UTR
569	cg08189615	Group_verifieddepressed_yes_ssri_no	-0.00700187	-0.135728	0.892684	-5.05166	-0.000416328	0.999998	2	219157119	PNKD;TMBIM1	Body;5'UTR
570	cg23754431	Group_verifieddepressed_yes_ssri_no	-0.161415	-0.444999	0.6586	-4.9964	0.00382825	0.999998	11	69258364
571	cg08493959	Group_verifieddepressed_yes_ssri_no	0.115486	1.47455	0.147774	-4.40927	0.00847954	0.999998	2	220436936	OBSL1;INHA	TSS1500;TSS200
572	cg22888055	Group_verifieddepressed_yes_ssri_no	0.257218	1.73367	0.0902956	-4.17319	0.0397573	0.999998	15	41795475	ITPKA	3'UTR
573	cg16569430	Group_verifieddepressed_yes_ssri_no	0.0784764	0.89307	0.376897	-4.81428	0.00138347	0.999998	8	91658185	TMEM64;TMEM64	TSS200;TSS200
574	cg11112791	Group_verifieddepressed_yes_ssri_no	0.0341419	0.807732	0.423786	-4.85804	0.000637002	0.999998	14	58619036	C14orf37	TSS200
575	cg05275406	Group_verifieddepressed_yes_ssri_no	0.00942488	0.0410002	0.96749	-5.05683	0.000778583	0.999998	17	40913058	RAMP2;RAMP2-AS1;RAMP2-AS1	TSS200;Body;Body
576	cg17978562	Group_verifieddepressed_yes_ssri_no	0.0683859	0.396129	0.694011	-5.00902	0.00179449	0.999998	5	83678480	EDIL3	Body
577	cg11761729	Group_verifieddepressed_yes_ssri_no	0.0378288	0.773328	0.44365	-4.87449	0.000819407	0.999998	2	175206501
578	cg25794571	Group_verifieddepressed_yes_ssri_no	0.0260857	0.57341	0.569418	-4.95637	0.000517136	0.999998	13	29233160	POMP	TSS200
579	cg11474464	Group_verifieddepressed_yes_ssri_no	0.0211952	0.202367	0.840605	-5.04471	0.00132558	0.999998	15	26874457	GABRB3;GABRB3;GABRB3;GABRB3;GABRB3;GABRB3	TSS200;TSS200;Body;Body;5'UTR;5'UTR
580	cg18160291	Group_verifieddepressed_yes_ssri_no	0.00562723	0.0779409	0.938244	-5.05547	0.000121077	0.999998	1	210502147	HHAT;HHAT;HHAT;HHAT;HHAT;HHAT	TSS1500;5'UTR;TSS200;TSS200;5'UTR;TSS200
581	cg18185028	Group_verifieddepressed_yes_ssri_no	-0.0575443	-0.855967	0.396862	-4.83382	-0.00980021	0.999998	3	154042079	DHX36;DHX36	1stExon;1stExon
582	cg18224653	Group_verifieddepressed_yes_ssri_no	-0.0576868	-0.927372	0.35902	-4.79551	-0.00853703	0.999998	20	57426979	GNAS;GNAS;GNAS;GNASAS	TSS1500;TSS1500;3'UTR;TSS1500
583	cg01489441	Group_verifieddepressed_yes_ssri_no	-0.0811721	-0.919715	0.362962	-4.79976	-0.00149946	0.999998	16	1764111	MAPK8IP3;MAPK8IP3	Body;Body
584	cg07969984	Group_verifieddepressed_yes_ssri_no	0.495356	1.3835	0.173804	-4.48445	0.0589139	0.999998	7	93204350	CALCR;CALCR	TSS1500;TSS1500
585	cg09797337	Group_verifieddepressed_yes_ssri_no	-0.167982	-1.2693	0.211308	-4.57278	-0.028905	0.999998	13	112709538
586	cg13071386	Group_verifieddepressed_yes_ssri_no	-0.0857478	-0.596661	0.553929	-4.94806	-0.00921455	0.999998	3	37494403	ITGA9	Body
587	cg08165971	Group_verifieddepressed_yes_ssri_no	-0.154441	-1.12996	0.264892	-4.67125	-0.0127765	0.999998	2	233792394	NGEF;NGEF	Body;Body
588	cg12739682	Group_verifieddepressed_yes_ssri_no	0.00292738	0.0629185	0.950129	-5.05613	6.12869e-05	0.999998	5	36876863	NIPBL-AS1;NIPBL;NIPBL;NIPBL;NIPBL	TSS200;1stExon;1stExon;5'UTR;5'UTR
589	cg01002891	Group_verifieddepressed_yes_ssri_no	-0.0612769	-0.345375	0.731533	-5.02059	-0.00180409	0.999998	10	82363434	SH2D4B;SH2D4B	Body;Body
590	cg02890368	Group_verifieddepressed_yes_ssri_no	-0.00829308	-0.179698	0.858252	-5.04738	-0.0014403	0.999998	20	57427650	GNAS;GNAS;GNAS	TSS1500;TSS1500;3'UTR
591	cg04334429	Group_verifieddepressed_yes_ssri_no	-0.00871353	-0.130521	0.896776	-5.05209	0.000118839	0.999998	9	98279419	PTCH1;PTCH1	TSS200;TSS200
592	cg03264550	Group_verifieddepressed_yes_ssri_no	0.010116	0.141212	0.888376	-5.05119	0.00176276	0.999998	20	57465448	GNAS;GNAS;GNAS;GNAS;GNAS;GNAS;GNAS;GNAS	3'UTR;TSS1500;TSS1500;Body;TSS1500;3'UTR;TSS1500;Body
593	cg11889769	Group_verifieddepressed_yes_ssri_no	0.0282354	0.48708	0.628728	-4.98437	0.000600045	0.999998	8	104383730	CTHRC1	TSS200
594	cg06149604	Group_verifieddepressed_yes_ssri_no	-0.00172487	-0.0444858	0.964728	-5.05674	-1.37032e-05	0.999998	1	113933334	MAGI3;MAGI3	TSS200;TSS200
595	cg00566635	Group_verifieddepressed_yes_ssri_no	0.0513495	1.15258	0.255585	-4.65597	0.000637335	0.999998	11	130298267	ADAMTS8;ADAMTS8	5'UTR;1stExon
596	cg20278383	Group_verifieddepressed_yes_ssri_no	-0.0970441	-0.680656	0.499816	-4.91538	-0.00157105	0.999998	13	96086098	CLDN10;CLDN10	1stExon;1stExon
597	cg16997203	Group_verifieddepressed_yes_ssri_no	0.169662	1.63256	0.110021	-4.26911	0.00426048	0.999998	11	44972679	TP53I11;TP53I11	TSS200;TSS200
598	cg24011501	Group_verifieddepressed_yes_ssri_no	0.271163	2.14333	0.0379107	-3.73885	0.00578087	0.999998	17	74928863	MGAT5B;MGAT5B	Body;Body
599	cg21510712	Group_verifieddepressed_yes_ssri_no	0.0699253	0.63671	0.527761	-4.933	0.00433893	0.999998	9	38069314	SHB	TSS200
600	cg08877293	Group_verifieddepressed_yes_ssri_no	0.0246793	0.242084	0.809891	-5.03927	0.00216517	0.999998	11	65668089	FOSL1	TSS200
601	cg15244183	Group_verifieddepressed_yes_ssri_no	-0.0144414	-0.274025	0.785405	-5.03419	-0.000202398	0.999998	18	11143	LOC102723376	TSS1500
602	cg09504080	Group_verifieddepressed_yes_ssri_no	0.205128	1.76921	0.0841035	-4.13837	0.0147707	0.999998	11	43965126	LOC387763;LOC387763	1stExon;3'UTR
603	cg07689252	Group_verifieddepressed_yes_ssri_no	-0.433905	-1.9008	0.0641895	-4.00455	-0.0657815	0.999998	2	242714016
604	cg24938752	Group_verifieddepressed_yes_ssri_no	0.0192798	0.148573	0.8826	-5.05053	0.000733568	0.999998	3	128294769	C3orf27;C3orf27	1stExon;5'UTR
605	cg21767373	Group_verifieddepressed_yes_ssri_no	0.0596592	0.868036	0.390296	-4.82755	0.00220442	0.999998	17	21030067	DHRS7B	TSS200
606	cg03538480	Group_verifieddepressed_yes_ssri_no	0.315839	0.836784	0.407439	-4.84361	0.052014	0.999998	2	8785262
607	cg20730280	Group_verifieddepressed_yes_ssri_no	-0.0355142	-0.152739	0.879334	-5.05015	0.00382806	0.999998	8	11660568	FDFT1;FDFT1;FDFT1;FDFT1;FDFT1;FDFT1;FDFT1;FDFT1;FDFT1	TSS200;1stExon;5'UTR;5'UTR;Body;Body;Body;Body;5'UTR
608	cg13575271	Group_verifieddepressed_yes_ssri_no	-0.293611	-0.642622	0.523955	-4.9307	-0.0057838	0.999998	9	140008980	DPP7	Body
609	cg02090418	Group_verifieddepressed_yes_ssri_no	-0.0576065	-0.400098	0.691107	-5.00805	-0.00829455	0.999998	4	113333269	ALPK1;ALPK1	Body;Body
610	cg05898729	Group_verifieddepressed_yes_ssri_no	0.0396024	0.727868	0.470724	-4.89518	0.000884275	0.999998	1	67395735	MIER1;MIER1;MIER1;MIER1;MIER1;MIER1;MIER1;MIER1;MIER1;MIER1;MIER1	TSS200;TSS200;5'UTR;5'UTR;Body;Body;Body;Body;Body;Body;Body
611	cg06879405	Group_verifieddepressed_yes_ssri_no	-0.20213	-1.36872	0.178346	-4.49626	-0.0154059	0.999998	11	108216611	ATM	Body
612	cg03921149	Group_verifieddepressed_yes_ssri_no	0.116297	1.15055	0.256412	-4.65735	0.0191472	0.999998	12	57614100	NXPH4	Body
613	cg08277679	Group_verifieddepressed_yes_ssri_no	0.0294078	0.396868	0.69347	-5.00884	0.00492936	0.999998	14	104618028	KIF26A	Body
614	cg17088007	Group_verifieddepressed_yes_ssri_no	-0.125249	-1.23315	0.224362	-4.59932	-0.0194161	0.999998	22	37458698	KCTD17	3'UTR
615	cg21752201	Group_verifieddepressed_yes_ssri_no	0.0759944	1.06696	0.292072	-4.71233	0.00183854	0.999998	18	56339191	LOC101927322;MALT1;MALT1	TSS200;Body;Body
616	cg14663510	Group_verifieddepressed_yes_ssri_no	-0.14281	-0.492023	0.625259	-4.98289	0.0013728	0.999998	10	124895461	HMX3	TSS200
617	cg03108139	Group_verifieddepressed_yes_ssri_no	-0.179032	-1.01891	0.314066	-4.74219	-0.0105151	0.999998	7	155165471
618	cg20644426	Group_verifieddepressed_yes_ssri_no	0.0137032	0.317241	0.752629	-5.02632	0.00044675	0.999998	2	74375147	BOLA3;BOLA3	TSS200;TSS200
619	cg22175303	Group_verifieddepressed_yes_ssri_no	0.036684	0.240434	0.811161	-5.03951	0.00277139	0.999998	3	138327450	FAIM;FAIM;FAIM;FAIM	TSS200;TSS200;TSS200;TSS1500
620	cg07333924	Group_verifieddepressed_yes_ssri_no	0.00711462	0.138428	0.890563	-5.05143	0.000269422	0.999998	8	98881254	MATN2;MATN2	TSS200;TSS200
621	cg08999764	Group_verifieddepressed_yes_ssri_no	0.0465615	0.690209	0.493851	-4.9114	0.0084131	0.999998	17	21318603	KCNJ12	5'UTR
622	cg02429656	Group_verifieddepressed_yes_ssri_no	-0.0411301	-0.840867	0.405173	-4.84154	-0.000449419	0.999998	12	26275311	BHLHE41	Body
623	cg10735632	Group_verifieddepressed_yes_ssri_no	0.128272	0.76966	0.445799	-4.87621	0.00739173	0.999998	2	106681831	C2orf40	TSS1500
624	cg25597760	Group_verifieddepressed_yes_ssri_no	0.0945096	0.784413	0.43719	-4.86927	0.00621438	0.999998	17	77766120
625	cg05420668	Group_verifieddepressed_yes_ssri_no	0.300397	0.627441	0.533759	-4.93657	0.0218033	0.999998	16	28891176	ATP2A1;ATP2A1	Body;Body
626	cg20029003	Group_verifieddepressed_yes_ssri_no	0.0371237	0.630625	0.531695	-4.93535	0.00117566	0.999998	12	6862076	MLF2;MLF2;MLF2	Body;1stExon;5'UTR
627	cg15766571	Group_verifieddepressed_yes_ssri_no	0.0389187	0.946945	0.349071	-4.78451	0.000751113	0.999998	19	12845030	C19orf43	Body
628	cg20620147	Group_verifieddepressed_yes_ssri_no	-0.0441381	-0.532453	0.597212	-4.97021	-0.00142987	0.999998	20	43374879	KCNK15	Body
629	cg20253172	Group_verifieddepressed_yes_ssri_no	-0.042594	-0.245906	0.80695	-5.03869	-0.000962675	0.999998	1	3107290	PRDM16;PRDM16	Body;Body
630	cg20016411	Group_verifieddepressed_yes_ssri_no	-0.0201234	-0.278817	0.78175	-5.03337	-0.00351359	0.999998	11	113344987	DRD2;DRD2	5'UTR;5'UTR
631	cg21220708	Group_verifieddepressed_yes_ssri_no	0.117425	0.840885	0.405164	-4.84153	0.0120911	0.999998	1	111747228
632	cg18692955	Group_verifieddepressed_yes_ssri_no	-0.204532	-2.12268	0.0397049	-3.76239	-0.0232129	0.999998	3	53857989	CHDH	Body
633	cg23422659	Group_verifieddepressed_yes_ssri_no	-0.0969095	-1.59248	0.118758	-4.30579	-0.0015527	0.999998	17	44929215	WNT9B	Body
634	cg01451920	Group_verifieddepressed_yes_ssri_no	0.14313	1.52091	0.135758	-4.3694	0.0240601	0.999998	7	75443180	CCL24	TSS200
635	cg11459590	Group_verifieddepressed_yes_ssri_no	0.106325	0.794785	0.431197	-4.86431	0.00559368	0.999998	2	131513740	AMER3;AMER3;AMER3;AMER3	TSS200;TSS200;5'UTR;5'UTR
636	cg11903177	Group_verifieddepressed_yes_ssri_no	-0.0546358	-0.849785	0.400252	-4.837	-0.00118492	0.999998	17	17379358	MED9	TSS1500
637	cg23279756	Group_verifieddepressed_yes_ssri_no	0.145502	1.0474	0.300891	-4.72464	0.0125673	0.999998	6	109159348
638	cg17991604	Group_verifieddepressed_yes_ssri_no	-0.425605	-1.24664	0.219423	-4.5895	-0.0323368	0.999998	3	143691715	C3orf58;C3orf58	1stExon;TSS1500
639	cg20226218	Group_verifieddepressed_yes_ssri_no	-0.0207625	-0.580907	0.564401	-4.95372	-0.000383461	0.999998	16	56642453	MT2A	TSS200
640	cg17359064	Group_verifieddepressed_yes_ssri_no	0.00935128	0.224039	0.823811	-5.04186	0.000218056	0.999998	15	44084318	SERF2	TSS200
641	cg19138865	Group_verifieddepressed_yes_ssri_no	-0.0726274	-0.903755	0.371268	-4.8085	-0.0124195	0.999998	17	17291334
642	cg08363339	Group_verifieddepressed_yes_ssri_no	-0.0143418	-0.12694	0.899592	-5.05237	-0.00222958	0.999998	20	57618487	SLMO2	TSS1500
643	cg04656534	Group_verifieddepressed_yes_ssri_no	0.0270165	0.63047	0.531795	-4.93541	0.000375245	0.999998	10	119297439	EMX2OS	Body
644	cg04607261	Group_verifieddepressed_yes_ssri_no	0.0427034	0.429295	0.669898	-5.00061	0.00374847	0.999998	6	33756902	LEMD2;LEMD2	5'UTR;1stExon
645	cg09336988	Group_verifieddepressed_yes_ssri_no	0.0981997	0.610877	0.544565	-4.94282	0.0077794	0.999998	19	42386872	ARHGEF1;ARHGEF1	TSS1500;TSS1500
646	cg23463205	Group_verifieddepressed_yes_ssri_no	0.0176215	0.14406	0.88614	-5.05094	0.00447808	0.999998	10	118305444	PNLIP;PNLIP	5'UTR;1stExon
647	cg23333337	Group_verifieddepressed_yes_ssri_no	0.0425502	0.424855	0.673106	-5.00178	0.000339397	0.999998	19	55895706	TMEM238	TSS200
648	cg01369328	Group_verifieddepressed_yes_ssri_no	0.146819	2.95532	0.00509832	-2.69936	0.00197708	0.999998	17	79479832	ACTG1	TSS200
649	cg05944369	Group_verifieddepressed_yes_ssri_no	-0.140053	-1.31723	0.194886	-4.53653	-0.00478948	0.999998	4	174255616	HMGB2;HMGB2;HMGB2	TSS1500;TSS200;TSS200
650	cg20792107	Group_verifieddepressed_yes_ssri_no	-0.108123	-2.62959	0.0118871	-3.14061	-0.00138361	0.999998	4	1243087	C4orf42;CTBP1;CTBP1	TSS1500;TSS200;TSS200
651	cg18139254	Group_verifieddepressed_yes_ssri_no	0.014339	0.189905	0.850296	-5.04622	0.000550209	0.999998	14	100751903
652	cg24272254	Group_verifieddepressed_yes_ssri_no	-0.00987584	-0.146068	0.884565	-5.05076	-0.00139712	0.999998	7	985630	ADAP1	Body
653	cg04314218	Group_verifieddepressed_yes_ssri_no	-0.0611775	-0.866607	0.39107	-4.82829	-0.0012701	0.999998	1	43919181	HYI	5'UTR
654	cg26322231	Group_verifieddepressed_yes_ssri_no	-0.163276	-1.02477	0.311325	-4.73862	-0.00688993	0.999998	7	138720803	ZC3HAV1L	TSS200
655	cg09760200	Group_verifieddepressed_yes_ssri_no	-0.139601	-0.910964	0.367501	-4.80457	-0.0173624	0.999998	20	62439544
656	cg16600501	Group_verifieddepressed_yes_ssri_no	0.250106	1.32212	0.193268	-4.53277	0.0423708	0.999998	19	15083842	SLC1A6	TSS200
657	cg09120290	Group_verifieddepressed_yes_ssri_no	-0.0409475	-0.221576	0.825715	-5.0422	-0.000654257	0.999998	1	164953346
658	cg11895418	Group_verifieddepressed_yes_ssri_no	-0.0168235	-0.381421	0.704809	-5.01253	-0.000257862	0.999998	19	55897195	RPL28;RPL28;RPL28;RPL28;RPL28	TSS200;TSS200;TSS200;TSS200;TSS200
659	cg05351887	Group_verifieddepressed_yes_ssri_no	0.0158634	0.0857155	0.932099	-5.05508	0.00432365	0.999998	16	3988869
660	cg21970554	Group_verifieddepressed_yes_ssri_no	0.0403207	0.799008	0.428771	-4.86228	0.000672767	0.999998	19	57050370	ZFP28;ZFP28	1stExon;5'UTR
661	cg05506446	Group_verifieddepressed_yes_ssri_no	-0.0129134	-0.112488	0.910971	-5.05344	-0.00177555	0.999998	11	46409501	CHRM4	TSS1500
662	cg20136738	Group_verifieddepressed_yes_ssri_no	0.0458783	0.984827	0.330336	-4.76259	0.00123637	0.999998	1	231114860	TTC13;ARV1;TTC13	TSS1500;1stExon;TSS1500
663	cg10282899	Group_verifieddepressed_yes_ssri_no	0.14205	2.28619	0.0273404	-3.57159	0.0244308	0.999998	15	25468349	SNORD115-11;SNORD115-43;SNORD115-29;SNORD115-36;SNORD115-21;SNORD115-15	TSS200;TSS200;TSS200;TSS200;Body;Body
664	cg04481596	Group_verifieddepressed_yes_ssri_no	-0.0484428	-0.611452	0.544188	-4.94261	-0.00310688	0.999998	16	87864591	SLC7A5	3'UTR
665	cg24960960	Group_verifieddepressed_yes_ssri_no	-0.190155	-0.261254	0.795171	-5.0363	-0.0195107	0.999998	5	1594678	SDHAP3	TSS200
666	cg15646967	Group_verifieddepressed_yes_ssri_no	-0.0146351	-0.14496	0.885435	-5.05086	-0.00206894	0.999998	7	43795266
667	cg05499189	Group_verifieddepressed_yes_ssri_no	-0.0351269	-0.306571	0.760682	-5.02837	-0.00114974	0.999998	5	34684127	RAI14;RAI14;RAI14;RAI14;RAI14	5'UTR;5'UTR;5'UTR;TSS1500;TSS1500
668	cg12700033	Group_verifieddepressed_yes_ssri_no	-0.0308107	-0.542954	0.590025	-4.96676	-0.000654198	0.999998	22	32340326	YWHAH;C22orf24	TSS200;5'UTR
669	cg11961495	Group_verifieddepressed_yes_ssri_no	-0.19805	-1.76908	0.0841245	-4.1385	-0.0177612	0.999998	10	80873797	ZMIZ1	5'UTR
670	cg07315706	Group_verifieddepressed_yes_ssri_no	0.0371618	0.967478	0.338831	-4.77273	0.000748236	0.999998	9	37422658	GRHPR	TSS200
671	cg12307787	Group_verifieddepressed_yes_ssri_no	0.0166559	0.307155	0.76024	-5.02826	0.000543604	0.999998	20	48099359	KCNB1	TSS200
672	cg02243437	Group_verifieddepressed_yes_ssri_no	-0.132639	-1.08587	0.283714	-4.70022	-0.00746426	0.999998	10	61469599	SLC16A9;SLC16A9	1stExon;5'UTR
673	cg14689623	Group_verifieddepressed_yes_ssri_no	1.17571	2.72759	0.00926505	-3.01088	0.0527473	0.999998	11	20691161	NELL1;NELL1;NELL1;NELL1	5'UTR;5'UTR;1stExon;1stExon
674	cg11191350	Group_verifieddepressed_yes_ssri_no	-0.0025534	-0.0488471	0.961272	-5.05661	-0.000139599	0.999998	4	140098536
675	cg16631544	Group_verifieddepressed_yes_ssri_no	0.00564137	0.126684	0.899793	-5.05239	0.000120845	0.999998	19	18335409	PDE4C;PDE4C;PDE4C	TSS200;Body;Body
676	cg24448326	Group_verifieddepressed_yes_ssri_no	-0.133091	-1.15647	0.254012	-4.65332	-0.00265694	0.999998	1	85930306	DDAH1;DDAH1	Body;5'UTR
677	cg02317299	Group_verifieddepressed_yes_ssri_no	-0.0973955	-1.24807	0.218905	-4.58845	-0.00144372	0.999998	17	1390182	MYO1C;MYO1C;MYO1C	5'UTR;Body;TSS1500
678	cg10556064	Group_verifieddepressed_yes_ssri_no	0.087964	0.708489	0.482547	-4.90363	0.014802	0.999998	16	68481489	SMPD3	5'UTR
679	cg16106804	Group_verifieddepressed_yes_ssri_no	-0.0522166	-0.491475	0.625643	-4.98306	-0.00785151	0.999998	14	101298824	MEG3;MEG3;MEG3	Body;Body;Body
680	cg19704554	Group_verifieddepressed_yes_ssri_no	-0.0973133	-0.601777	0.55055	-4.94619	-0.0103483	0.999998	22	39261089	CBX6	3'UTR
681	cg14580502	Group_verifieddepressed_yes_ssri_no	0.0108996	0.253642	0.801007	-5.0375	0.000126811	0.999998	2	127977849
682	cg21681396	Group_verifieddepressed_yes_ssri_no	-0.0270768	-0.633179	0.530042	-4.93437	-0.000580622	0.999998	1	34630803	CSMD2	Body
683	cg18386310	Group_verifieddepressed_yes_ssri_no	0.0142612	0.121641	0.903762	-5.05278	0.00107539	0.999998	1	94147656	BCAR3	TSS1500
684	cg24226528	Group_verifieddepressed_yes_ssri_no	-0.0118019	-0.291138	0.772376	-5.03121	-0.000116796	0.999998	2	120189622	TMEM37	Body
685	cg10914591	Group_verifieddepressed_yes_ssri_no	-0.0854298	-1.28273	0.206606	-4.56274	-0.00089695	0.999998	3	48130514	MAP4;MAP4;MAP4;MAP4;MAP4;MAP4	1stExon;1stExon;1stExon;5'UTR;5'UTR;5'UTR
686	cg23230629	Group_verifieddepressed_yes_ssri_no	0.0240029	0.589796	0.55848	-4.95055	0.00024465	0.999998	11	119187594	MCAM	Body
687	cg02366959	Group_verifieddepressed_yes_ssri_no	-0.136275	-1.0336	0.307227	-4.7332	-0.011927	0.999998	2	133012353	NCRNA00164	Body
688	cg08289412	Group_verifieddepressed_yes_ssri_no	0.0188753	0.145161	0.885277	-5.05084	0.00070866	0.999998	16	66835626	CCDC79	TSS200
689	cg24540710	Group_verifieddepressed_yes_ssri_no	0.099475	0.922782	0.36138	-4.79806	0.0167499	0.999998	17	48262937	COL1A1	Body
690	cg13900773	Group_verifieddepressed_yes_ssri_no	0.135851	1.07686	0.287675	-4.70601	0.00639721	0.999998	12	130824015	PIWIL1	5'UTR
691	cg25134567	Group_verifieddepressed_yes_ssri_no	-0.0222284	-0.254959	0.799996	-5.0373	-0.00391389	0.999998	17	64782369	PRKCA;MIR634	Body;TSS1500
692	cg26489682	Group_verifieddepressed_yes_ssri_no	0.0429556	0.692016	0.492727	-4.91064	0.0016329	0.999998	5	173472645	HMP19	TSS200
693	cg09780768	Group_verifieddepressed_yes_ssri_no	0.149264	1.21085	0.232708	-4.61535	0.020549	0.999998	19	54498824	CACNG6;CACNG6;CACNG6	Body;Body;Body
694	cg09830037	Group_verifieddepressed_yes_ssri_no	0.057033	0.929291	0.358037	-4.79444	0.00101444	0.999998	15	50979137	TRPM7	TSS200
695	cg09097697	Group_verifieddepressed_yes_ssri_no	-0.056813	-0.934074	0.355593	-4.79177	-0.00196505	0.999998	3	121468607	GOLGB1	TSS200
696	cg20609063	Group_verifieddepressed_yes_ssri_no	-0.0144919	-0.107382	0.914996	-5.05379	0.00165495	0.999998	4	184675904
697	cg19380664	Group_verifieddepressed_yes_ssri_no	0.0469882	0.448975	0.655753	-4.99531	0.00196083	0.999998	8	75233617	JPH1	TSS200
698	cg26617938	Group_verifieddepressed_yes_ssri_no	0.21175	1.29354	0.202879	-4.5546	0.0337283	0.999998	19	16025622	CYP4F11;CYP4F11	Body;Body
699	cg23496358	Group_verifieddepressed_yes_ssri_no	0.0518732	0.324449	0.747205	-5.0249	0.00652193	0.999998	8	12570769
700	cg03439990	Group_verifieddepressed_yes_ssri_no	-0.0118415	-0.271683	0.787193	-5.03458	-0.000321925	0.999998	19	47164505	DACT3	TSS200
701	cg09865676	Group_verifieddepressed_yes_ssri_no	-0.00353755	-0.0864209	0.931542	-5.05504	-5.07175e-05	0.999998	1	43389888
702	cg00997411	Group_verifieddepressed_yes_ssri_no	0.0316752	0.398361	0.692378	-5.00847	0.000842914	0.999998	1	205290916	NUAK2	TSS200
703	cg11459648	Group_verifieddepressed_yes_ssri_no	0.118884	0.545277	0.588441	-4.96599	0.00237176	0.999998	5	138714337	SLC23A1;SLC23A1	Body;Body
704	cg15830544	Group_verifieddepressed_yes_ssri_no	0.068723	0.891267	0.377852	-4.81524	0.0105169	0.999998	14	104898358
705	cg27123613	Group_verifieddepressed_yes_ssri_no	-0.013483	-0.210831	0.834036	-5.04363	-0.00223226	0.999998	3	45982438	FYCO1	Body
706	cg00982641	Group_verifieddepressed_yes_ssri_no	-0.0197461	-0.154634	0.877849	-5.04997	-0.000725095	0.999998	5	169659845	C5orf58	TSS200
707	cg06748468	Group_verifieddepressed_yes_ssri_no	0.00441538	0.108364	0.914222	-5.05372	3.46168e-05	0.999998	19	12792793	DHPS;DHPS;DHPS	TSS200;TSS200;TSS200
708	cg10266068	Group_verifieddepressed_yes_ssri_no	0.0250218	0.379267	0.706396	-5.01304	0.000940163	0.999998	19	18451573	PGPEP1	Body
709	cg19509514	Group_verifieddepressed_yes_ssri_no	0.0881926	1.2036	0.235471	-4.6205	0.00379374	0.999998	12	6716593	CHD4	TSS200
710	cg13567310	Group_verifieddepressed_yes_ssri_no	0.0154754	0.397278	0.69317	-5.00874	0.00026403	0.999998	18	9137445	NDUFV2-AS1;NDUFV2-AS1;ANKRD12;ANKRD12;ANKRD12	TSS1500;TSS1500;TSS200;5'UTR;5'UTR
711	cg24794322	Group_verifieddepressed_yes_ssri_no	0.0643995	0.645038	0.522403	-4.92975	0.0109219	0.999998	7	157462548	PTPRN2;PTPRN2;PTPRN2	Body;Body;Body
712	cg00884093	Group_verifieddepressed_yes_ssri_no	0.103884	2.20439	0.0330161	-3.66829	0.00124188	0.999998	22	46932648	CELSR1	1stExon
713	cg15500320	Group_verifieddepressed_yes_ssri_no	0.0430997	1.02209	0.312575	-4.74025	0.000456312	0.999998	1	59250642	JUN	TSS1500
714	cg04590366	Group_verifieddepressed_yes_ssri_no	-0.181127	-1.0191	0.313978	-4.74207	-0.0186818	0.999998	6	139090836
715	cg10542336	Group_verifieddepressed_yes_ssri_no	0.0147444	0.163793	0.870678	-5.04907	0.00242599	0.999998	7	158235891	PTPRN2;PTPRN2;PTPRN2	Body;Body;Body
716	cg16219302	Group_verifieddepressed_yes_ssri_no	-0.0194669	-0.374464	0.709939	-5.01415	-0.000328839	0.999998	15	90895937	ZNF774	5'UTR
717	cg02375255	Group_verifieddepressed_yes_ssri_no	-0.0059014	-0.0779443	0.938242	-5.05547	1.60423e-05	0.999998	9	127952163	PPP6C;PPP6C;PPP6C;PPP6C;PPP6C;PPP6C	1stExon;1stExon;1stExon;5'UTR;5'UTR;5'UTR
718	cg22817719	Group_verifieddepressed_yes_ssri_no	0.00348824	0.0457877	0.963696	-5.0567	-6.59873e-05	0.999998	11	130068300	ST14	Body
719	cg12316865	Group_verifieddepressed_yes_ssri_no	0.139825	0.291706	0.771944	-5.03111	0.00163375	0.999998	17	3599498	P2RX5;P2RX5;P2RX5;P2RX5;P2RX5;P2RX5	1stExon;1stExon;5'UTR;5'UTR;1stExon;5'UTR
720	cg18061259	Group_verifieddepressed_yes_ssri_no	0.0411609	0.622884	0.536721	-4.93831	0.00126643	0.999998	12	106977641	RFX4	Body
721	cg18096251	Group_verifieddepressed_yes_ssri_no	0.180343	1.50857	0.138878	-4.38011	0.0303266	0.999998	5	2205553
722	cg00828556	Group_verifieddepressed_yes_ssri_no	0.0764858	0.556176	0.581035	-4.96232	0.00519305	0.999998	3	196351986
723	cg25074794	Group_verifieddepressed_yes_ssri_no	0.00516066	0.0448469	0.964441	-5.05673	-0.00163338	0.999998	10	45958885	MARCH8;MARCH8;MARCH8	Body;Body;Body
724	cg02873315	Group_verifieddepressed_yes_ssri_no	0.00607115	0.0406125	0.967797	-5.05684	-0.00471594	0.999998	10	131927449
725	cg23347273	Group_verifieddepressed_yes_ssri_no	0.152916	0.748497	0.458322	-4.88594	0.00673628	0.999998	19	42905978	LIPE	Body
726	cg12165240	Group_verifieddepressed_yes_ssri_no	-0.0218189	-0.157425	0.875663	-5.0497	-0.00370396	0.999998	15	73735407	C15orf60	TSS200
727	cg05586701	Group_verifieddepressed_yes_ssri_no	-0.024296	-0.511417	0.611732	-4.97693	-0.000564907	0.999998	5	176778662	LMAN2;LMAN2	5'UTR;1stExon
728	cg00236302	Group_verifieddepressed_yes_ssri_no	0.0301713	0.401909	0.689784	-5.0076	0.00519509	0.999998	12	69004867	RAP1B;RAP1B	5'UTR;5'UTR
729	cg13074835	Group_verifieddepressed_yes_ssri_no	0.000527971	0.00606974	0.995186	-5.05734	0.000195446	0.999998	6	31515196	NFKBIL1;NFKBIL1;ATP6V1G2;NFKBIL1;ATP6V1G2;NFKBIL1	TSS200;5'UTR;TSS1500;TSS200;TSS1500;5'UTR
730	cg05996795	Group_verifieddepressed_yes_ssri_no	-0.00561416	-0.0356967	0.971693	-5.05695	0.00122011	0.999998	6	134159303	MGC34034;MGC34034	Body;Body
731	cg08217024	Group_verifieddepressed_yes_ssri_no	0.141026	0.690402	0.493731	-4.91131	0.00660817	0.999998	14	48145108	MDGA2	TSS1500
732	cg17162475	Group_verifieddepressed_yes_ssri_no	-0.0211747	-0.324272	0.747338	-5.02493	-0.000271468	0.999998	6	74162074	C6orf150	TSS200
733	cg10453419	Group_verifieddepressed_yes_ssri_no	-0.00194888	-0.0265125	0.978974	-5.05713	-0.000231653	0.999998	15	101991560	PCSK6;PCSK6;PCSK6;PCSK6;PCSK6;PCSK6;PCSK6;PCSK6	Body;Body;Body;Body;Body;Body;Body;Body
734	cg19559984	Group_verifieddepressed_yes_ssri_no	-0.226071	-2.32931	0.0247142	-3.51964	-0.00541213	0.999998	7	28848933	CREB5;CREB5;CREB5;CREB5	Body;Body;Body;Body
735	cg04254198	Group_verifieddepressed_yes_ssri_no	-0.0147887	-0.115015	0.90898	-5.05326	-0.000194389	0.999998	17	77679849
736	cg05302542	Group_verifieddepressed_yes_ssri_no	-0.22602	-2.14799	0.0375153	-3.73351	-0.00862787	0.999998	17	73286267	SLC25A19;SLC25A19;SLC25A19	TSS1500;TSS1500;TSS1500
737	cg22249789	Group_verifieddepressed_yes_ssri_no	-0.0176209	-0.157709	0.87544	-5.04967	-0.0015047	0.999998	2	63284574
738	cg13240763	Group_verifieddepressed_yes_ssri_no	0.0261418	0.731749	0.468376	-4.89346	0.000301972	0.999998	20	17949746	SNX5;C20orf72;SNX5	TSS1500;TSS200;TSS1500
739	cg14930586	Group_verifieddepressed_yes_ssri_no	0.00968038	0.126323	0.900078	-5.05242	0.000752946	0.999998	8	142012099	PTK2;PTK2	TSS1500;TSS1500
740	cg04330513	Group_verifieddepressed_yes_ssri_no	0.171105	1.56534	0.12499	-4.3302	0.0292306	0.999998	14	36983694	SFTA3	TSS1500
741	cg08169020	Group_verifieddepressed_yes_ssri_no	0.00238736	0.0460023	0.963526	-5.05669	-0.00011692	0.999998	14	69256888	ZFP36L1	Body
742	cg09742915	Group_verifieddepressed_yes_ssri_no	0.000206182	0.00437652	0.996529	-5.05734	2.65477e-05	0.999998	12	93772211	NUDT4;NUDT4;NUDT4P1	Body;Body;Body
743	cg05214293	Group_verifieddepressed_yes_ssri_no	-0.164034	-1.89216	0.0653606	-4.01357	-0.0195899	0.999998	11	67415194	ACY3	5'UTR
744	cg20251973	Group_verifieddepressed_yes_ssri_no	-0.00233139	-0.0640123	0.949263	-5.05608	-6.1154e-05	0.999998	2	25016338	CENPO;CENPO;C2orf79	1stExon;5'UTR;TSS200
745	cg24374159	Group_verifieddepressed_yes_ssri_no	-0.000315297	-0.00198515	0.998425	-5.05735	0.000236683	0.999998	10	45496476	C10orf25;ZNF22	TSS200;5'UTR
746	cg04068042	Group_verifieddepressed_yes_ssri_no	0.559403	1.58326	0.120847	-4.31413	0.0564617	0.999998	6	132272342	CTGF;CTGF	1stExon;5'UTR
747	cg15971980	Group_verifieddepressed_yes_ssri_no	0.240902	1.30994	0.19732	-4.54212	0.0374573	0.999998	6	150254442
748	cg09731958	Group_verifieddepressed_yes_ssri_no	0.0533992	0.796385	0.430277	-4.86354	0.00156887	0.999998	7	95704963	DYNC1I1;DYNC1I1;DYNC1I1	Body;Body;Body
749	cg20143258	Group_verifieddepressed_yes_ssri_no	0.0158968	0.40193	0.689769	-5.0076	0.000373041	0.999998	16	57278843	ARL2BP	TSS200
750	cg10884288	Group_verifieddepressed_yes_ssri_no	0.0123769	0.227131	0.821421	-5.04143	0.000512636	0.999998	7	4922196	RADIL	5'UTR
751	cg20237291	Group_verifieddepressed_yes_ssri_no	-0.025216	-0.413895	0.681052	-5.0046	-0.000334518	0.999998	3	113233670	CCDC52	5'UTR
752	cg23356562	Group_verifieddepressed_yes_ssri_no	-0.126165	-0.816063	0.419058	-4.85395	-0.00648851	0.999998	7	129781552
753	cg07376838	Group_verifieddepressed_yes_ssri_no	0.0342998	0.732938	0.467658	-4.89293	0.000425802	0.999998	18	9137439	NDUFV2-AS1;NDUFV2-AS1;ANKRD12;ANKRD12;ANKRD12	TSS1500;TSS1500;TSS200;5'UTR;5'UTR
754	cg06357305	Group_verifieddepressed_yes_ssri_no	-0.185086	-1.45632	0.152724	-4.42466	-0.0200739	0.999998	20	48183673	PTGIS	Body
755	cg16725304	Group_verifieddepressed_yes_ssri_no	0.130761	0.773191	0.443729	-4.87456	0.0110745	0.999998	12	132914727
756	cg13910493	Group_verifieddepressed_yes_ssri_no	-0.0537788	-0.810445	0.422243	-4.85671	-0.00948346	0.999998	12	53628120
757	cg11801282	Group_verifieddepressed_yes_ssri_no	-0.0201621	-0.54743	0.586974	-4.96527	-0.00032682	0.999998	8	22436618	PDLIM2;PDLIM2;PDLIM2	1stExon;TSS1500;TSS1500
758	cg21664854	Group_verifieddepressed_yes_ssri_no	-0.0816152	-0.893042	0.376912	-4.81429	-0.00808444	0.999998	7	1097933	C7orf50;C7orf50;C7orf50;GPR146	Body;Body;Body;1stExon
759	cg04120839	Group_verifieddepressed_yes_ssri_no	0.0284219	0.47521	0.637093	-4.98787	0.000517073	0.999998	3	122134933	WDR5B	TSS200
760	cg23827657	Group_verifieddepressed_yes_ssri_no	0.00514641	0.132467	0.895246	-5.05193	8.63213e-05	0.999998	22	29663658	EWSR1;RHBDD3;EWSR1;EWSR1;EWSR1;EWSR1	TSS1500;5'UTR;TSS1500;TSS1500;TSS1500;TSS1500
761	cg02464979	Group_verifieddepressed_yes_ssri_no	0.145527	1.0219	0.312665	-4.74037	0.00931655	0.999998	10	3313279
762	cg20645074	Group_verifieddepressed_yes_ssri_no	-0.0206802	-0.467339	0.642668	-4.99015	-0.000352656	0.999998	12	49182479	ADCY6	5'UTR
763	cg22950223	Group_verifieddepressed_yes_ssri_no	0.0972167	0.803459	0.426223	-4.86012	0.0109104	0.999998	7	1403628
764	cg08057138	Group_verifieddepressed_yes_ssri_no	0.0576816	0.420428	0.676311	-5.00293	0.00887396	0.999998	1	76462668
765	cg16852685	Group_verifieddepressed_yes_ssri_no	0.231889	1.39165	0.171338	-4.47789	0.0324868	0.999998	4	154712145
766	cg21587837	Group_verifieddepressed_yes_ssri_no	0.0201424	0.33048	0.742677	-5.02368	0.00257738	0.999998	6	31525894	NFKBIL1;NFKBIL1;NFKBIL1;NFKBIL1	Body;Body;Body;Body
767	cg04053723	Group_verifieddepressed_yes_ssri_no	-0.126468	-1.76975	0.0840129	-4.13784	-0.00222951	0.999998	19	1383797	NDUFS7	TSS200
768	cg23740135	Group_verifieddepressed_yes_ssri_no	0.03984	1.08128	0.28573	-4.70318	0.00685862	0.999998	6	41621208	MDFI	Body
769	cg00109451	Group_verifieddepressed_yes_ssri_no	-0.060134	-0.914197	0.36582	-4.8028	-0.00596399	0.999998	10	88441339	LDB3;LDB3;LDB3;LDB3;LDB3;LDB3	Body;Body;Body;Body;Body;Body
770	cg20747266	Group_verifieddepressed_yes_ssri_no	0.36891	1.62778	0.111034	-4.27352	0.0252674	0.999998	6	142409507	NMBR	1stExon
771	cg17031787	Group_verifieddepressed_yes_ssri_no	0.073286	0.775903	0.442144	-4.87328	0.0111266	0.999998	6	32049235	TNXB	Body
772	cg21891490	Group_verifieddepressed_yes_ssri_no	-0.126547	-0.428475	0.67049	-5.00083	-0.011373	0.999998	4	21470137	KCNIP4;KCNIP4;KCNIP4	Body;5'UTR;5'UTR
773	cg15547276	Group_verifieddepressed_yes_ssri_no	-0.113102	-1.5856	0.120315	-4.31202	-0.00179823	0.999998	17	41321718	NBR1;NBR1	TSS1500;TSS1500
774	cg17211261	Group_verifieddepressed_yes_ssri_no	-0.297979	-1.60105	0.116845	-4.29801	-0.0112053	0.999998	10	77159988	C10orf41;ZNF503	TSS1500;Body
775	cg03817671	Group_verifieddepressed_yes_ssri_no	-0.222779	-1.65965	0.104417	-4.24387	-0.00784227	0.999998	2	56151139	EFEMP1;EFEMP1;EFEMP1	TSS1500;TSS1500;TSS1500
776	cg18050194	Group_verifieddepressed_yes_ssri_no	0.0414188	0.991854	0.326936	-4.75844	0.000708215	0.999998	3	42623358	SEC22C;SEC22C;SEC22C;SEC22C	5'UTR;1stExon;5'UTR;1stExon
777	cg24188526	Group_verifieddepressed_yes_ssri_no	-0.18123	-0.763023	0.449705	-4.87929	-0.0162093	0.999998	4	1400257	NKX1-1	TSS200
778	cg12395789	Group_verifieddepressed_yes_ssri_no	-0.0655929	-1.26913	0.211366	-4.5729	-0.00231434	0.999998	4	78078332	CCNG2	TSS200
779	cg14147184	Group_verifieddepressed_yes_ssri_no	0.0551602	0.604295	0.548891	-4.94526	0.00870837	0.999998	9	137997399	OLFM1	Body
780	cg26328502	Group_verifieddepressed_yes_ssri_no	0.0515506	0.800815	0.427735	-4.8614	0.00140118	0.999998	13	31051417
781	cg09096054	Group_verifieddepressed_yes_ssri_no	0.0621478	0.227062	0.821474	-5.04144	0.00557684	0.999998	13	72408750	DACH1;DACH1;DACH1	Body;Body;Body
782	cg01818492	Group_verifieddepressed_yes_ssri_no	-0.0677165	-1.47031	0.148914	-4.41287	-0.000722137	0.999998	6	132129363	ENPP1	1stExon
783	cg23930711	Group_verifieddepressed_yes_ssri_no	-0.0374216	-0.204155	0.839216	-5.04449	-0.00735372	0.999998	5	140734758	PCDHGA4;PCDHGA4;PCDHGA2;PCDHGA1;PCDHGB1;PCDHGA3	TSS200;TSS200;Body;Body;Body;Body
784	cg12329405	Group_verifieddepressed_yes_ssri_no	-0.0407454	-1.04392	0.30248	-4.7268	-0.000603341	0.999998	10	71078372	HK1;HK1;HK1;HK1;HK1	Body;TSS1500;Body;Body;Body
785	cg02422689	Group_verifieddepressed_yes_ssri_no	-0.0123957	-0.295567	0.769014	-5.03041	-0.000201225	0.999998	19	45873808	ERCC2;ERCC2;ERCC2;ERCC2	5'UTR;5'UTR;1stExon;1stExon
786	cg08737152	Group_verifieddepressed_yes_ssri_no	-0.00203702	-0.0437303	0.965326	-5.05676	-4.04874e-05	0.999998	16	57318720	PLLP	TSS200
787	cg21501616	Group_verifieddepressed_yes_ssri_no	0.048029	0.523733	0.603211	-4.97303	0.00156989	0.999998	4	52708395	DCUN1D4;DCUN1D4	TSS1500;TSS1500
788	cg14848772	Group_verifieddepressed_yes_ssri_no	0.0613327	0.557491	0.580145	-4.96187	0.00559356	0.999998	6	27099813	HIST1H2AG	TSS1500
789	cg27641141	Group_verifieddepressed_yes_ssri_no	-0.0474371	-0.651955	0.517974	-4.92702	-0.00125912	0.999998	10	43892910	HNRNPF;HNRNPF;HNRNPF;HNRNPF;HNRNPF;HNRNPF	5'UTR;TSS1500;5'UTR;TSS200;5'UTR;5'UTR
790	cg18656132	Group_verifieddepressed_yes_ssri_no	0.123014	1.46204	0.151156	-4.41985	0.0212104	0.999998	6	29571363	GABBR1;GABBR1;GABBR1	Body;Body;Body
791	cg16123202	Group_verifieddepressed_yes_ssri_no	-0.101257	-0.478723	0.634613	-4.98685	-0.00656421	0.999998	7	1287145
792	cg25417842	Group_verifieddepressed_yes_ssri_no	0.127758	0.852747	0.398626	-4.83548	0.0218008	0.999998	7	150822987	AGAP3	Body
793	cg02758706	Group_verifieddepressed_yes_ssri_no	-0.0719139	-0.535342	0.59523	-4.96927	-0.0101595	0.999998	17	43445247
794	cg15709989	Group_verifieddepressed_yes_ssri_no	-0.0131448	-0.0900402	0.928682	-5.05484	-0.00158683	0.999998	3	185912227	DGKG;DGKG;DGKG	Body;Body;Body
795	cg17440836	Group_verifieddepressed_yes_ssri_no	-0.0142659	-0.148286	0.882825	-5.05056	-0.000800955	0.999998	19	6767665	SH2D3A	TSS200
796	cg22516213	Group_verifieddepressed_yes_ssri_no	-0.0486252	-0.845881	0.402402	-4.83899	-0.00103998	0.999998	1	28969570	TAF12;TAF12;TAF12;TAF12	1stExon;5'UTR;1stExon;5'UTR
797	cg10703338	Group_verifieddepressed_yes_ssri_no	-0.0357608	-0.377825	0.707459	-5.01337	-0.00604459	0.999998	4	7512498	SORCS2	Body
798	cg18464790	Group_verifieddepressed_yes_ssri_no	0.0541595	1.22415	0.227702	-4.60582	0.00080371	0.999998	6	90539804	CASP8AP2;CASP8AP2;CASP8AP2;CASP8AP2	5'UTR;5'UTR;1stExon;5'UTR
799	cg13341402	Group_verifieddepressed_yes_ssri_no	-0.0208038	-0.181713	0.85668	-5.04716	-0.000484925	0.999998	1	161102082	DEDD;DEDD;DEDD	5'UTR;5'UTR;5'UTR
800	cg06422471	Group_verifieddepressed_yes_ssri_no	0.351278	2.22798	0.0312808	-3.64066	0.0372237	0.999998	22	51169500	SHANK3	Body
801	cg15720343	Group_verifieddepressed_yes_ssri_no	0.0423302	0.437186	0.664211	-4.99851	0.00173429	0.999998	8	28748679	INTS9;INTS9;HMBOX1;INTS9;HMBOX1	TSS1500;TSS1500;5'UTR;TSS1500;5'UTR
802	cg06122871	Group_verifieddepressed_yes_ssri_no	0.133804	1.19467	0.238904	-4.62681	0.0137698	0.999998	6	85476210
803	cg15186638	Group_verifieddepressed_yes_ssri_no	-0.24855	-2.22894	0.0312121	-3.63953	-0.00974073	0.999998	8	49231688
804	cg16491185	Group_verifieddepressed_yes_ssri_no	-0.137355	-1.06454	0.293151	-4.71386	-0.0232235	0.999998	14	106938509	LOC100133469	Body
805	cg09967973	Group_verifieddepressed_yes_ssri_no	-0.17467	-1.09436	0.280018	-4.69473	-0.00777592	0.999998	17	77037916	C1QTNF1;C1QTNF1;C1QTNF1	5'UTR;5'UTR;5'UTR
806	cg24541021	Group_verifieddepressed_yes_ssri_no	-0.18035	-1.90598	0.0634966	-3.99914	-0.0155895	0.999998	2	218896725
807	cg12706964	Group_verifieddepressed_yes_ssri_no	0.00187147	0.0166729	0.986776	-5.05726	0.00123849	0.999998	6	56561249	DST;DST;DST;DST	Body;Body;Body;Body
808	cg05901765	Group_verifieddepressed_yes_ssri_no	-0.0653543	-0.312973	0.755847	-5.02715	-0.00475399	0.999998	5	68710818	MARVELD2;MARVELD2	TSS200;TSS200
809	cg15101980	Group_verifieddepressed_yes_ssri_no	-0.13289	-1.01142	0.317594	-4.74673	-0.00183197	0.999998	5	149681950	ARSI;ARSI	5'UTR;1stExon
810	cg23941787	Group_verifieddepressed_yes_ssri_no	0.0145018	0.217088	0.829188	-5.04281	0.00243574	0.999998	19	39090701	MAP4K1;MAP4K1	Body;Body
811	cg20241801	Group_verifieddepressed_yes_ssri_no	0.0409658	1.08079	0.285945	-4.7035	0.000438867	0.999998	20	37555079	FAM83D	1stExon
812	cg22208012	Group_verifieddepressed_yes_ssri_no	0.0164457	0.356449	0.723285	-5.0182	0.000304256	0.999998	17	1954175	MIR212;MIR132	TSS1500;TSS1500
813	cg25807487	Group_verifieddepressed_yes_ssri_no	0.0414289	0.202385	0.840591	-5.04471	0.00879558	0.999998	11	68782106	MRGPRF;MRGPRF	TSS1500;TSS1500
814	cg03828109	Group_verifieddepressed_yes_ssri_no	0.113566	1.38056	0.1747	-4.48681	0.0192807	0.999998	17	3600356	P2RX5;P2RX5;P2RX5	TSS1500;TSS1500;TSS1500
815	cg25142308	Group_verifieddepressed_yes_ssri_no	-0.0424692	-0.397312	0.693145	-5.00873	-0.00489334	0.999998	22	38851363	KCNJ4	TSS200
816	cg22086828	Group_verifieddepressed_yes_ssri_no	0.104937	1.10447	0.275662	-4.68813	0.0166943	0.999998	18	12431554	SLMO1;SLMO1	3'UTR;3'UTR
817	cg18653451	Group_verifieddepressed_yes_ssri_no	-0.174678	-0.440867	0.661565	-4.99752	-0.000294649	0.999998	19	46917018	CCDC8	TSS200
818	cg22082347	Group_verifieddepressed_yes_ssri_no	0.0196251	0.102965	0.91848	-5.05407	0.00151219	0.999998	20	44441641	UBE2C;UBE2C;UBE2C;UBE2C;UBE2C;UBE2C;UBE2C	1stExon;5'UTR;TSS200;Body;Body;Body;Body
819	cg26105015	Group_verifieddepressed_yes_ssri_no	-0.0396938	-0.434826	0.66591	-4.99915	-0.00717094	0.999998	3	122745099	SEMA5B	5'UTR
820	cg16750801	Group_verifieddepressed_yes_ssri_no	0.135206	0.91935	0.363151	-4.79996	0.00923497	0.999998	10	129706313	PTPRE	5'UTR
821	cg12395929	Group_verifieddepressed_yes_ssri_no	-0.00266825	-0.0143794	0.988595	-5.05728	0.000940423	0.999998	18	52495760	RAB27B	TSS200
822	cg23028436	Group_verifieddepressed_yes_ssri_no	-0.0364898	-0.392339	0.696788	-5.00994	-0.00105323	0.999998	12	27396983	STK38L	TSS200
823	cg21044833	Group_verifieddepressed_yes_ssri_no	-0.144856	-1.97795	0.054504	-3.92263	-0.00492876	0.999998	19	13010694	SYCE2;GCDH;GCDH	Body;3'UTR;3'UTR
824	cg23714660	Group_verifieddepressed_yes_ssri_no	-0.0666019	-1.12135	0.268495	-4.67699	-0.00167401	0.999998	4	3426363	RGS12;RGS12;RGS12	Body;Body;Body
825	cg12943255	Group_verifieddepressed_yes_ssri_no	0.131119	1.30043	0.20053	-4.54938	0.00574473	0.999998	14	31016787
826	cg24828603	Group_verifieddepressed_yes_ssri_no	0.0296871	0.298887	0.766497	-5.0298	0.00144077	0.999998	12	56413887	IKZF4	TSS1500
827	cg14978307	Group_verifieddepressed_yes_ssri_no	-0.0775386	-1.58199	0.121137	-4.31527	-0.00157284	0.999998	7	155242684
828	cg08614659	Group_verifieddepressed_yes_ssri_no	0.0183494	0.260155	0.796013	-5.03647	0.000290584	0.999998	21	45553336	C21orf33;C21orf33	TSS200;TSS200
829	cg21896938	Group_verifieddepressed_yes_ssri_no	0.00420189	0.0919013	0.927212	-5.05474	8.04577e-05	0.999998	19	42829634	MEGF8	TSS200
830	cg24939980	Group_verifieddepressed_yes_ssri_no	-0.00769468	-0.0852993	0.932428	-5.0551	8.49001e-05	0.999998	19	40476778	PSMC4;PSMC4	TSS200;TSS200
831	cg05022301	Group_verifieddepressed_yes_ssri_no	-0.0550837	-0.442794	0.660182	-4.997	-0.0107193	0.999998	14	93650515	C14orf109;MOAP1;C14orf109	TSS1500;Body;TSS1500
832	cg15133748	Group_verifieddepressed_yes_ssri_no	-0.0452467	-0.229626	0.819495	-5.04108	-0.00714424	0.999998	2	3714379	ALLC	5'UTR
833	cg22674613	Group_verifieddepressed_yes_ssri_no	0.403764	1.76906	0.084128	-4.13852	0.0320535	0.999998	6	44310331	SPATS1	TSS200
834	cg24175580	Group_verifieddepressed_yes_ssri_no	0.0218091	0.152997	0.879132	-5.05012	0.00476945	0.999998	19	36024217	GAPDHS	TSS200
835	cg12639324	Group_verifieddepressed_yes_ssri_no	-0.0928456	-0.801891	0.42712	-4.86088	-0.00213033	0.999998	10	92617735	HTR7;HTR7;HTR7	TSS200;TSS200;TSS200
836	cg14376917	Group_verifieddepressed_yes_ssri_no	-0.0437922	-0.605318	0.548217	-4.94489	-0.00211123	0.999998	14	21131367
837	cg03459953	Group_verifieddepressed_yes_ssri_no	0.00463978	0.0956241	0.924273	-5.05452	0.000121084	0.999998	6	53659983	LRRC1;LRRC1	1stExon;5'UTR
838	cg10564075	Group_verifieddepressed_yes_ssri_no	-0.0498346	-0.627499	0.533722	-4.93655	-0.00721009	0.999998	4	2307011	ZFYVE28	Body
839	cg09865348	Group_verifieddepressed_yes_ssri_no	-0.0382195	-0.473514	0.638293	-4.98837	-0.00212557	0.999998	11	119674048
840	cg24881330	Group_verifieddepressed_yes_ssri_no	-0.0256781	-0.490506	0.626323	-4.98335	-0.000394531	0.999998	22	46731750	TRMU	Body
841	cg19497572	Group_verifieddepressed_yes_ssri_no	0.0922681	0.389524	0.698852	-5.01061	0.0058783	0.999998	19	41882098	TMEM91;TMEM91;TMEM91;TMEM91;TMEM91;TMEM91	TSS1500;TSS1500;TSS1500;TSS1500;TSS1500;5'UTR
842	cg02446647	Group_verifieddepressed_yes_ssri_no	-0.0387212	-0.484559	0.630501	-4.98513	-0.0011745	0.999998	6	133562101	EYA4;EYA4;EYA4	TSS1500;TSS1500;TSS1500
843	cg15205204	Group_verifieddepressed_yes_ssri_no	0.0967425	1.63872	0.108726	-4.2634	0.0166604	0.999998	1	6545172	PLEKHG5;PLEKHG5;PLEKHG5;PLEKHG5;PLEKHG5	5'UTR;5'UTR;Body;5'UTR;Body
844	cg17635294	Group_verifieddepressed_yes_ssri_no	0.0206664	0.187499	0.85217	-5.0465	0.0030244	0.999998	8	143386872	TSNARE1	Body
845	cg20648992	Group_verifieddepressed_yes_ssri_no	0.0174876	0.198835	0.843349	-5.04515	0.000533659	0.999998	6	110299438	GPR6;GPR6	TSS200;TSS200
846	cg12182937	Group_verifieddepressed_yes_ssri_no	-0.0128377	-0.13291	0.894898	-5.05189	-0.000757953	0.999998	6	33215649
847	cg19548524	Group_verifieddepressed_yes_ssri_no	-0.255602	-1.93354	0.0599124	-3.97009	-0.0378318	0.999998	19	19775680	ATP13A1	TSS1500
848	cg23963153	Group_verifieddepressed_yes_ssri_no	0.0469233	0.163741	0.870718	-5.04907	0.00567097	0.999998	2	196933266	DNAH7	Body
849	cg27036730	Group_verifieddepressed_yes_ssri_no	-0.292941	-1.46116	0.151396	-4.42059	-0.01764	0.999998	17	38821427	KRT222	TSS200
850	cg02350790	Group_verifieddepressed_yes_ssri_no	0.192143	0.972853	0.336184	-4.76961	0.023281	0.999998	10	130366851
851	cg05365824	Group_verifieddepressed_yes_ssri_no	-0.0798984	-1.09613	0.279254	-4.69358	-0.00886561	0.999998	22	18314776	MICAL3	Body
852	cg10099415	Group_verifieddepressed_yes_ssri_no	-0.0706894	-0.519004	0.606476	-4.97454	-0.00248486	0.999998	2	50575030	NRXN1;NRXN1;NRXN1	Body;Body;TSS200
853	cg03818793	Group_verifieddepressed_yes_ssri_no	-0.393714	-2.90099	0.00589236	-2.77488	-0.027729	0.999998	18	24129558	KCTD1;KCTD1;KCTD1;KCTD1;KCTD1	TSS1500;TSS200;Body;5'UTR;5'UTR
854	cg27169819	Group_verifieddepressed_yes_ssri_no	0.0291574	0.437922	0.663682	-4.99832	0.00494815	0.999998	17	79388690	BAHCC1	Body
855	cg13374701	Group_verifieddepressed_yes_ssri_no	-0.153028	-0.741463	0.462529	-4.88912	-0.0109115	0.999998	1	27190088	SFN	1stExon
856	cg00401101	Group_verifieddepressed_yes_ssri_no	0.0378046	0.242588	0.809503	-5.03919	0.00624053	0.999998	5	16509323	FAM134B;FAM134B	TSS1500;Body
857	cg17967071	Group_verifieddepressed_yes_ssri_no	0.0219923	0.198998	0.843222	-5.04513	0.00328158	0.999998	1	3619574	TP73;TP73;TP73;TP73	Body;Body;Body;Body
858	cg07835289	Group_verifieddepressed_yes_ssri_no	0.137191	1.58745	0.119894	-4.31034	0.00566648	0.999998	1	236030215	LYST;LYST	5'UTR;1stExon
859	cg05467676	Group_verifieddepressed_yes_ssri_no	-0.162193	-1.3484	0.184741	-4.51232	-0.0240338	0.999998	3	72226965
860	cg26838691	Group_verifieddepressed_yes_ssri_no	0.482098	2.25983	0.0290665	-3.60302	0.0160906	0.999998	2	24397539	C2orf84	TSS1500
861	cg06060835	Group_verifieddepressed_yes_ssri_no	-0.0331054	-0.201192	0.841518	-5.04486	-0.00529065	0.999998	6	31913809	CFB;CFB	1stExon;5'UTR
862	cg27266176	Group_verifieddepressed_yes_ssri_no	0.0749624	1.08245	0.285214	-4.70243	0.00236183	0.999998	14	65170689	PLEKHG3	TSS1500
863	cg04716580	Group_verifieddepressed_yes_ssri_no	-0.0466836	-0.498203	0.620934	-4.98102	-0.0018553	0.999998	10	134546291	INPP5A	Body
864	cg05972352	Group_verifieddepressed_yes_ssri_no	-0.035342	-0.44009	0.662123	-4.99773	-0.00613287	0.999998	13	113663373	MCF2L;MCF2L	Body;Body
865	cg03054303	Group_verifieddepressed_yes_ssri_no	0.053431	1.21973	0.229356	-4.60899	0.00136205	0.999998	16	1662301	IFT140	TSS200
866	cg15989926	Group_verifieddepressed_yes_ssri_no	-0.298115	-2.32025	0.0252466	-3.53062	-0.0203429	0.999998	12	124607875
867	cg08727957	Group_verifieddepressed_yes_ssri_no	0.029757	0.687386	0.495609	-4.91258	0.000494	0.999998	6	41513733	FOXP4;FOXP4;FOXP4	TSS1500;TSS1500;TSS1500
868	cg05157912	Group_verifieddepressed_yes_ssri_no	-0.0545985	-0.949412	0.34783	-4.78311	-0.000914543	0.999998	14	75894395	JDP2;JDP2;JDP2	TSS200;TSS1500;TSS1500
869	cg13607935	Group_verifieddepressed_yes_ssri_no	0.0104237	0.0502225	0.960183	-5.05657	0.00466196	0.999998	19	8809057	ACTL9;ACTL9	1stExon;5'UTR
870	cg05060949	Group_verifieddepressed_yes_ssri_no	-0.0871107	-0.902228	0.372069	-4.80933	-0.0147134	0.999998	7	156798581	MNX1;MNX1	Body;Body
871	cg04409932	Group_verifieddepressed_yes_ssri_no	0.0898146	0.314025	0.755053	-5.02695	0.00318797	0.999998	8	9911669	MSRA;MSRA	TSS200;TSS200
872	cg23901592	Group_verifieddepressed_yes_ssri_no	-0.106132	-0.635273	0.528689	-4.93356	-0.0118254	0.999998	14	90126322
873	cg21140931	Group_verifieddepressed_yes_ssri_no	0.0910962	0.732845	0.467714	-4.89297	0.0154158	0.999998	3	10991078
874	cg12702873	Group_verifieddepressed_yes_ssri_no	0.0294971	0.405301	0.687309	-5.00676	0.000697895	0.999998	10	95721632	PIPSL	Body
875	cg11827998	Group_verifieddepressed_yes_ssri_no	0.273431	1.54437	0.129985	-4.34883	0.0181315	0.999998	14	105995685	TMEM121	Body
876	cg20315951	Group_verifieddepressed_yes_ssri_no	0.0168346	0.395786	0.694262	-5.0091	0.000422965	0.999998	11	65554398	OVOL1	TSS200
877	cg09401661	Group_verifieddepressed_yes_ssri_no	0.115831	2.06113	0.0455028	-3.83156	0.0189252	0.999998	17	10740514	PIRT	5'UTR
878	cg11090676	Group_verifieddepressed_yes_ssri_no	-0.00940195	-0.226381	0.822001	-5.04154	-0.000157988	0.999998	17	45810512	TBX21	TSS200
879	cg16405166	Group_verifieddepressed_yes_ssri_no	0.0270191	0.22514	0.82296	-5.04171	0.00124316	0.999998	13	110961330	COL4A2	Body
880	cg04219515	Group_verifieddepressed_yes_ssri_no	-0.0184179	-0.222788	0.824778	-5.04203	-0.000581676	0.999998	8	70746368	SLCO5A1;SLCO5A1;SLCO5A1	5'UTR;TSS1500;TSS1500
881	cg14560317	Group_verifieddepressed_yes_ssri_no	0.0417541	0.463917	0.645098	-4.99113	0.00125823	0.999998	6	32940489	BRD2;BRD2	5'UTR;5'UTR
882	cg03130962	Group_verifieddepressed_yes_ssri_no	0.114282	0.973238	0.335995	-4.76938	0.0179279	0.999998	6	31111088	CCHCR1;CCHCR1;CCHCR1	Body;Body;Body
883	cg19504702	Group_verifieddepressed_yes_ssri_no	-0.658745	-2.47173	0.017573	-3.34352	-0.0445882	0.999998	5	153862394
884	cg27596538	Group_verifieddepressed_yes_ssri_no	0.031473	0.707003	0.48346	-4.90427	0.000737085	0.999998	9	114287528	ZNF483;ZNF483;ZNF483;ZNF483	1stExon;1stExon;5'UTR;5'UTR
885	cg08419479	Group_verifieddepressed_yes_ssri_no	-0.0205107	-0.233746	0.816315	-5.04049	-0.00118582	0.999998	1	181160482
886	cg23679894	Group_verifieddepressed_yes_ssri_no	0.0794438	0.859641	0.394856	-4.83192	0.00182278	0.999998	1	183605213	ARPC5;ARPC5;RGL1;RGL1;RGL1;RGL1;RGL1;RGL1	TSS200;TSS200;1stExon;1stExon;1stExon;5'UTR;5'UTR;5'UTR
887	cg00984694	Group_verifieddepressed_yes_ssri_no	0.0421369	0.858429	0.395517	-4.83255	0.0011616	0.999998	16	58498151	NDRG4;NDRG4;NDRG4;NDRG4	5'UTR;1stExon;TSS1500;5'UTR
888	cg11392062	Group_verifieddepressed_yes_ssri_no	-0.0784218	-1.00581	0.320254	-4.75011	-0.00280041	0.999998	6	30633458	DHX16;DHX16	Body;Body
889	cg05671386	Group_verifieddepressed_yes_ssri_no	0.214009	0.554225	0.582358	-4.96298	0.0148889	0.999998	16	3550239	CLUAP1	TSS1500
890	cg24513433	Group_verifieddepressed_yes_ssri_no	0.231871	1.9588	0.0567828	-3.9432	0.0227988	0.999998	18	47088234	LIPG	TSS200
891	cg08623948	Group_verifieddepressed_yes_ssri_no	0.0444303	0.699026	0.48838	-4.90767	0.00065156	0.999998	7	23221430	NUPL2	TSS200
892	cg06351537	Group_verifieddepressed_yes_ssri_no	0.280168	1.18461	0.242818	-4.63387	0.0318287	0.999998	22	49798750
893	cg06785788	Group_verifieddepressed_yes_ssri_no	-0.170457	-0.919028	0.363317	-4.80014	-0.00483819	0.999998	3	186953699	MASP1;MASP1	Body;Body
894	cg03136712	Group_verifieddepressed_yes_ssri_no	0.285623	1.74695	0.0879384	-4.16025	0.00276807	0.999998	5	140053068	DND1	Body
895	cg08509172	Group_verifieddepressed_yes_ssri_no	0.0436415	0.296881	0.768017	-5.03017	0.00255454	0.999998	19	19383838	TM6SF2	Body
896	cg27478700	Group_verifieddepressed_yes_ssri_no	-0.0378177	-0.379826	0.705984	-5.01291	-0.000578081	0.999998	11	130298435	ADAMTS8;ADAMTS8	5'UTR;1stExon
897	cg06108720	Group_verifieddepressed_yes_ssri_no	-0.0210542	-0.57354	0.569331	-4.95632	-0.000174683	0.999998	1	10092953	UBE4B;UBE4B	TSS200;TSS200
898	cg15829642	Group_verifieddepressed_yes_ssri_no	0.500012	2.30088	0.026419	-3.55397	0.0667547	0.999998	5	140744983	PCDHGA4;PCDHGA2;PCDHGA5;PCDHGB2;PCDHGA1;PCDHGB1;PCDHGA3;PCDHGA5	Body;Body;1stExon;Body;Body;Body;Body;1stExon
899	cg10109585	Group_verifieddepressed_yes_ssri_no	-0.0733086	-0.546684	0.587482	-4.96552	-0.00137092	0.999998	2	71357638	MPHOSPH10;MPHOSPH10;MCEE	5'UTR;1stExon;TSS1500
900	cg03805558	Group_verifieddepressed_yes_ssri_no	0.0638659	1.42451	0.16167	-4.4511	0.000842305	0.999998	1	145516406	PEX11B;GNRHR2;GNRHR2;PEX11B;GNRHR2;PEX11B;PEX11B;PEX11B;NBPF20;NBPF10;NBPF10	TSS1500;TSS1500;TSS1500;1stExon;TSS1500;TSS200;Body;Body;Body;Body;Body
901	cg01021547	Group_verifieddepressed_yes_ssri_no	-0.00975087	-0.118346	0.906356	-5.05302	-0.00118869	0.999998	7	4177377	SDK1;SDK1	Body;Body
902	cg19026977	Group_verifieddepressed_yes_ssri_no	-0.0523319	-0.719844	0.475599	-4.8987	-0.00844036	0.999998	5	172999989
903	cg01504718	Group_verifieddepressed_yes_ssri_no	0.0517764	0.666044	0.509017	-4.92136	0.0086967	0.999998	6	167649256
904	cg19187155	Group_verifieddepressed_yes_ssri_no	0.122099	0.556563	0.580773	-4.96218	0.00813267	0.999998	2	232395269	NMUR1	TSS200
905	cg10904986	Group_verifieddepressed_yes_ssri_no	-0.0145172	-0.381735	0.704578	-5.01246	-0.000194429	0.999998	8	145555806	SCRT1	3'UTR
906	cg19810615	Group_verifieddepressed_yes_ssri_no	-0.00283543	-0.0725328	0.942521	-5.05572	-2.27121e-05	0.999998	9	98270849	PTCH1;PTCH1;PTCH1;PTCH1;PTCH1;PTCH1;PTCH1	TSS1500;TSS1500;TSS200;Body;Body;TSS1500;TSS1500
907	cg22805990	Group_verifieddepressed_yes_ssri_no	-0.0219207	-0.389532	0.698846	-5.01061	-0.000303644	0.999998	7	30634502	GARS;GARS	5'UTR;1stExon
908	cg02407415	Group_verifieddepressed_yes_ssri_no	-0.212663	-0.566604	0.573992	-4.95874	-0.0181111	0.999998	16	857454	PRR25	Body
909	cg25783719	Group_verifieddepressed_yes_ssri_no	-0.0702696	-0.295857	0.768794	-5.03036	-0.000405907	0.999998	7	37956434	SFRP4;SFRP4	5'UTR;1stExon
910	cg24833737	Group_verifieddepressed_yes_ssri_no	0.344295	2.22173	0.0317326	-3.648	0.0362204	0.999998	8	142632451
911	cg14132868	Group_verifieddepressed_yes_ssri_no	0.00677987	0.0405121	0.967876	-5.05684	0.000875879	0.999998	11	18343680	HPS5;HPS5;HPS5;HPS5;HPS5;HPS5;GTF2H1;GTF2H1	1stExon;5'UTR;5'UTR;1stExon;5'UTR;1stExon;TSS200;TSS200
912	cg01464351	Group_verifieddepressed_yes_ssri_no	0.0617193	1.55166	0.128229	-4.34237	0.00116275	0.999998	10	30722920	MAP3K8;MAP3K8	TSS200;TSS200
913	cg20540714	Group_verifieddepressed_yes_ssri_no	0.142042	1.28629	0.205373	-4.56007	0.00781623	0.999998	6	10415873	TFAP2A;TFAP2A	Body;TSS1500
914	cg10210571	Group_verifieddepressed_yes_ssri_no	0.126182	1.18079	0.244314	-4.63653	0.00909993	0.999998	1	231664364	TSNAX-DISC1;TSNAX-DISC1;TSNAX-DISC1;TSNAX-DISC1;TSNAX-DISC1;TSNAX-DISC1;TSNAX;TSNAX-DISC1;TSNAX-DISC1	TSS200;TSS200;TSS200;TSS200;TSS200;TSS200;TSS200;TSS200;TSS200
915	cg09305898	Group_verifieddepressed_yes_ssri_no	-0.118247	-0.807723	0.423791	-4.85804	-0.00342098	0.999998	1	231762372	DISC1;DISC1;DISC1;DISC1;DISC1;DISC1;DISC1;DISC1;DISC1;DISC1;DISC1;DISC1;DISC1;DISC1;DISC1;DISC1;DISC1;DISC1;DISC1;DISC1;DISC1;DISC1;DISC1;TSNAX-DISC1;TSNAX-DISC1;TSNAX-DISC1;TSNAX-DISC1;TSNAX-DISC1;TSNAX-DISC1;TSNAX-DISC1;TSNAX-DISC1	TSS200;TSS200;TSS200;TSS200;TSS200;TSS200;TSS200;TSS200;TSS200;TSS200;TSS200;TSS200;TSS200;TSS200;TSS200;TSS200;TSS200;TSS200;TSS200;TSS200;TSS200;TSS200;TSS200;Body;Body;Body;Body;Body;Body;Body;Body
916	cg21050234	Group_verifieddepressed_yes_ssri_no	-0.218469	-0.825654	0.413655	-4.8492	-0.0279986	0.999998	18	10726518	FAM38B	Body
917	cg18252039	Group_verifieddepressed_yes_ssri_no	-0.0658683	-0.296904	0.768	-5.03017	-0.00396275	0.999998	14	38071338
918	cg07473634	Group_verifieddepressed_yes_ssri_no	0.0605902	0.888446	0.37935	-4.81676	0.0105419	0.999998	13	113647389	MCF2L;MCF2L	Body;Body
919	cg01161811	Group_verifieddepressed_yes_ssri_no	-0.0510345	-0.626081	0.534642	-4.93709	-0.00653188	0.999998	4	8345211
920	cg22114775	Group_verifieddepressed_yes_ssri_no	-0.129678	-1.19654	0.238183	-4.62549	-0.00717195	0.999998	11	46613134	AMBRA1;AMBRA1;AMBRA1;AMBRA1	TSS1500;5'UTR;5'UTR;5'UTR
921	cg01308827	Group_verifieddepressed_yes_ssri_no	0.130327	0.764539	0.448811	-4.87858	0.0197981	0.999998	19	36132627	ETV2	TSS200
922	cg25257677	Group_verifieddepressed_yes_ssri_no	-0.0986217	-0.970885	0.337151	-4.77075	-0.0119721	0.999998	8	22223985	SLC39A14;SLC39A14;SLC39A14;SLC39A14	TSS1500;TSS1500;TSS1500;TSS1500
923	cg02170290	Group_verifieddepressed_yes_ssri_no	0.0646999	1.21353	0.231694	-4.61344	0.00205343	0.999998	4	76650666	USO1	Body
924	cg22347967	Group_verifieddepressed_yes_ssri_no	0.215683	1.40953	0.166025	-4.46339	0.0203741	0.999998	12	128241974
925	cg07274300	Group_verifieddepressed_yes_ssri_no	0.0381415	0.380681	0.705354	-5.01271	0.00175446	0.999998	16	1367376	UBE2I;UBE2I;UBE2I;UBE2I	Body;Body;Body;Body
926	cg13132577	Group_verifieddepressed_yes_ssri_no	0.166585	1.07109	0.290231	-4.7097	0.029481	0.999998	1	60392140	CYP2J2	Body
927	cg14774045	Group_verifieddepressed_yes_ssri_no	0.0651374	1.14853	0.257236	-4.65873	0.0011122	0.999998	20	46130592	NCOA3;NCOA3	TSS200;TSS200
928	cg13564289	Group_verifieddepressed_yes_ssri_no	-0.00339247	-0.0517258	0.958992	-5.05652	0.00027066	0.999998	20	62680977	SOX18;SOX18	1stExon;5'UTR
929	cg19959974	Group_verifieddepressed_yes_ssri_no	0.0112001	0.156616	0.876296	-5.04978	0.000796924	0.999998	12	75905392	KRR1;KRR1	1stExon;5'UTR
930	cg05960032	Group_verifieddepressed_yes_ssri_no	-0.0378338	-0.672443	0.504976	-4.91876	-0.00620925	0.999998	20	61667753	LINC00029;LOC63930	Body;Body
931	cg05657462	Group_verifieddepressed_yes_ssri_no	0.102966	1.48816	0.144163	-4.39768	0.00311854	0.999998	22	50781886	SAPS2;SAPS2	1stExon;5'UTR
932	cg12140441	Group_verifieddepressed_yes_ssri_no	-0.199017	-1.30094	0.200357	-4.54899	-0.0257871	0.999998	3	14347622
933	cg23633635	Group_verifieddepressed_yes_ssri_no	0.0541596	0.834113	0.408926	-4.84496	0.00151288	0.999998	17	7297619	PLSCR3	5'UTR
934	cg03173679	Group_verifieddepressed_yes_ssri_no	0.206032	2.32295	0.0250866	-3.52734	0.00601192	0.999998	2	74710205	TTC31;CCDC142;TTC31;TTC31;CCDC142	5'UTR;5'UTR;1stExon;Body;1stExon
935	cg03646189	Group_verifieddepressed_yes_ssri_no	-0.157341	-1.25325	0.217031	-4.58465	-0.0147509	0.999998	5	2756101
936	cg16678185	Group_verifieddepressed_yes_ssri_no	0.122149	1.15668	0.253927	-4.65317	0.00540421	0.999998	1	26946851
937	cg21243143	Group_verifieddepressed_yes_ssri_no	-0.106984	-0.957121	0.343971	-4.7787	-0.00983937	0.999998	7	99727450
938	cg16195332	Group_verifieddepressed_yes_ssri_no	-0.0460825	-0.576995	0.567016	-4.95511	-0.00788296	0.999998	6	158937358
939	cg01132696	Group_verifieddepressed_yes_ssri_no	-0.0288898	-0.176592	0.860676	-5.04772	-0.00170599	0.999998	6	33048558	HLA-DPB1	Body
940	cg01043997	Group_verifieddepressed_yes_ssri_no	0.0250525	0.334543	0.739631	-5.02285	0.00278185	0.999998	6	30689219	TUBB	Body
941	cg20428033	Group_verifieddepressed_yes_ssri_no	-0.0383427	-0.303327	0.763134	-5.02898	-0.0053793	0.999998	2	241562584
942	cg09985530	Group_verifieddepressed_yes_ssri_no	0.0261167	0.487683	0.628304	-4.98419	0.000424352	0.999998	16	74700334	RFWD3	5'UTR
943	cg22855933	Group_verifieddepressed_yes_ssri_no	-0.0545676	-0.486306	0.629273	-4.98461	-0.00906127	0.999998	2	157179512
944	cg19293995	Group_verifieddepressed_yes_ssri_no	0.0553333	1.29967	0.200786	-4.54995	0.000954772	0.999998	22	30685271	GATSL3	Body
945	cg08060501	Group_verifieddepressed_yes_ssri_no	-0.117889	-1.90389	0.0637753	-4.00132	-0.0179735	0.999998	16	4389056	GLIS2	3'UTR
946	cg25644556	Group_verifieddepressed_yes_ssri_no	-0.472232	-1.64052	0.10835	-4.26173	-0.0331846	0.999998	7	27209582	MIR196B	TSS1500
947	cg03032247	Group_verifieddepressed_yes_ssri_no	0.0398258	0.617445	0.540267	-4.94036	0.00216761	0.999998	17	46570338
948	cg23116504	Group_verifieddepressed_yes_ssri_no	-0.0392194	-0.301054	0.764855	-5.0294	-0.00673641	0.999998	22	50470537	TTLL8	Body
949	cg09144480	Group_verifieddepressed_yes_ssri_no	0.0249735	0.198025	0.843979	-5.04525	0.00240452	0.999998	1	120251062
950	cg01691333	Group_verifieddepressed_yes_ssri_no	-0.00547335	-0.147085	0.883767	-5.05067	-4.95324e-05	0.999998	10	35415957	CREM;CREM;CREM;CREM;CREM;CREM;CREM;CREM;CREM;CREM;CREM;CREM;CREM	TSS1500;TSS1500;1stExon;1stExon;1stExon;1stExon;5'UTR;5'UTR;5'UTR;5'UTR;Body;Body;Body
951	cg16907919	Group_verifieddepressed_yes_ssri_no	0.0274577	0.580867	0.564427	-4.95374	0.000614964	0.999998	6	30640548	DHX16;DHX16	1stExon;Body
952	cg26683316	Group_verifieddepressed_yes_ssri_no	0.0344903	0.526325	0.601424	-4.9722	0.000894021	0.999998	17	37886653	C17orf37	Body
953	cg11349878	Group_verifieddepressed_yes_ssri_no	-0.000758549	-0.00810468	0.993572	-5.05733	-0.000913027	0.999998	1	11024242	C1orf127;C1orf127	1stExon;Body
954	cg18315834	Group_verifieddepressed_yes_ssri_no	0.0678218	0.660716	0.512394	-4.92351	0.003045	0.999998	14	64909119	MTHFD1	Body
955	cg26644781	Group_verifieddepressed_yes_ssri_no	0.0033514	0.0430086	0.965898	-5.05678	0.00140795	0.999998	16	58325044	KLKBL4	Body
956	cg05372495	Group_verifieddepressed_yes_ssri_no	0.405172	1.80914	0.0775747	-4.09857	0.0349976	0.999998	19	1063624	ABCA7	Body
957	cg03738384	Group_verifieddepressed_yes_ssri_no	-0.0524344	-0.750082	0.457377	-4.88522	-0.00176486	0.999998	16	84628969	COTL1	Body
958	cg11293572	Group_verifieddepressed_yes_ssri_no	-0.0168545	-0.0477	0.962181	-5.05664	-0.0155882	0.999998	7	158093198	PTPRN2;PTPRN2;PTPRN2	Body;Body;Body
959	cg16874494	Group_verifieddepressed_yes_ssri_no	0.368679	1.65038	0.106309	-4.25255	0.0292698	0.999998	7	210873	FAM20C	Body
960	cg26706187	Group_verifieddepressed_yes_ssri_no	0.194218	1.3497	0.184325	-4.5113	0.0330019	0.999998	11	115024626
961	cg25407064	Group_verifieddepressed_yes_ssri_no	0.0892705	1.69329	0.0977887	-4.21206	0.00176916	0.999998	15	40226267	EIF2AK4	TSS200
962	cg25147376	Group_verifieddepressed_yes_ssri_no	-0.0056386	-0.0544185	0.956859	-5.05643	-0.00131212	0.999998	1	166890293	ILDR2	Body
963	cg20767356	Group_verifieddepressed_yes_ssri_no	-0.14695	-0.8577	0.395915	-4.83292	-0.00623228	0.999998	1	150693100	HORMAD1	5'UTR
964	cg13516768	Group_verifieddepressed_yes_ssri_no	-0.0897257	-0.858823	0.395302	-4.83234	-0.00654095	0.999998	20	61599125	SLC17A9	3'UTR
965	cg27424244	Group_verifieddepressed_yes_ssri_no	0.0971395	1.03792	0.305233	-4.73053	0.00208867	0.999998	19	2360282
966	cg10742620	Group_verifieddepressed_yes_ssri_no	0.00274279	0.0515329	0.959145	-5.05653	7.04098e-05	0.999998	15	68117656	SKOR1	Body
967	cg24623068	Group_verifieddepressed_yes_ssri_no	0.0170871	0.432171	0.667823	-4.99985	0.000236492	0.999998	5	154317667	GEMIN5	1stExon
968	cg12651851	Group_verifieddepressed_yes_ssri_no	-0.101735	-0.872315	0.387985	-4.8253	-0.00635451	0.999998	15	62538548
969	cg13654135	Group_verifieddepressed_yes_ssri_no	-0.194125	-0.920704	0.362451	-4.79921	-0.0192123	0.999998	11	521014
970	cg15694127	Group_verifieddepressed_yes_ssri_no	-0.000349725	-0.00987152	0.99217	-5.05732	1.86007e-05	0.999998	1	110091200	GNAI3;GNAI3	1stExon;5'UTR
971	cg06922731	Group_verifieddepressed_yes_ssri_no	0.0418095	0.312794	0.755982	-5.02718	0.00378089	0.999998	6	7770019	BMP6	Body
972	cg27122127	Group_verifieddepressed_yes_ssri_no	0.0296961	0.627944	0.533433	-4.93638	0.000734769	0.999998	5	179921426	CNOT6;CNOT6	5'UTR;1stExon
973	cg09343092	Group_verifieddepressed_yes_ssri_no	-0.0155718	-0.170723	0.865259	-5.04835	-0.00263285	0.999998	7	27185282	HOXA6	Body
974	cg24822053	Group_verifieddepressed_yes_ssri_no	0.0645174	0.637693	0.527127	-4.93262	0.00923443	0.999998	19	18979397	GDF1;LASS1	3'UTR;3'UTR
975	cg19489885	Group_verifieddepressed_yes_ssri_no	-0.0157135	-0.194201	0.846952	-5.04571	-0.00248937	0.999998	5	178684416	ADAMTS2;ADAMTS2	Body;Body
976	cg14153126	Group_verifieddepressed_yes_ssri_no	-0.00792778	-0.089772	0.928894	-5.05486	-0.000204668	0.999998	9	131219302	ODF2;ODF2;ODF2	1stExon;5'UTR;5'UTR
977	cg17853707	Group_verifieddepressed_yes_ssri_no	0.0171538	0.374886	0.709627	-5.01405	0.000339327	0.999998	19	23578260	ZNF91;ZNF91	1stExon;5'UTR
978	cg14788660	Group_verifieddepressed_yes_ssri_no	0.000565289	0.0135217	0.989275	-5.05729	9.7102e-06	0.999998	1	155278430	FDPS;FDPS;FDPS	TSS200;TSS200;TSS1500
979	cg00559018	Group_verifieddepressed_yes_ssri_no	-0.046349	-0.925548	0.359957	-4.79653	-0.000977127	0.999998	22	42949739	SERHL2	TSS200
980	cg19706320	Group_verifieddepressed_yes_ssri_no	0.0736922	0.783128	0.437936	-4.86988	0.0117169	0.999998	14	100204528
981	cg00563892	Group_verifieddepressed_yes_ssri_no	-0.0324237	-0.350871	0.727435	-5.01941	-0.00113831	0.999998	2	42588392	COX7A2L	TSS200
982	cg13063344	Group_verifieddepressed_yes_ssri_no	0.376289	1.53581	0.132067	-4.35636	0.012851	0.999998	12	132906443	GALNT9	TSS1500
983	cg08125081	Group_verifieddepressed_yes_ssri_no	0.124409	1.05144	0.299053	-4.72211	0.0160851	0.999998	1	8586088	RERE;RERE	Body;Body
984	cg15291980	Group_verifieddepressed_yes_ssri_no	-0.0796528	-0.801697	0.427231	-4.86097	-0.00173278	0.999998	2	36441749
985	cg14236957	Group_verifieddepressed_yes_ssri_no	-0.0566537	-0.805203	0.425227	-4.85927	-0.00949755	0.999998	6	29768219
986	cg18723873	Group_verifieddepressed_yes_ssri_no	-0.0328617	-0.863216	0.392911	-4.83006	-0.000358345	0.999998	15	75018222	CYP1A1	TSS1500
987	cg24591451	Group_verifieddepressed_yes_ssri_no	0.189808	2.06016	0.0455993	-3.83263	0.0307059	0.999998	6	166355962	LINC00473;LINC00473	Body;Body
988	cg02938429	Group_verifieddepressed_yes_ssri_no	0.0445515	0.469707	0.640989	-4.98947	0.00845651	0.999998	2	20646248	RHOB	TSS1500
989	cg05712296	Group_verifieddepressed_yes_ssri_no	0.120365	0.914697	0.365561	-4.80252	0.00988577	0.999998	1	151445973
990	cg10974104	Group_verifieddepressed_yes_ssri_no	-0.190303	-1.94849	0.0580426	-3.95421	-0.00244772	0.999998	11	119076790	CBL	TSS200
991	cg09055489	Group_verifieddepressed_yes_ssri_no	-0.0694644	-0.697435	0.489365	-4.90835	-0.0043758	0.999998	6	42175018	MRPS10	3'UTR
992	cg06277925	Group_verifieddepressed_yes_ssri_no	0.137768	1.16448	0.250785	-4.64782	0.00485742	0.999998	19	35645918	FXYD5;FXYD5;FXYD5;FXYD5;FXYD5	5'UTR;5'UTR;1stExon;5'UTR;Body
993	cg27370991	Group_verifieddepressed_yes_ssri_no	0.0123971	0.203645	0.839612	-5.04455	0.00119288	0.999998	16	2094602	NTHL1	Body
994	cg00174918	Group_verifieddepressed_yes_ssri_no	0.0416731	0.869146	0.389696	-4.82697	0.000859027	0.999998	3	122513949	DIRC2;HSPBAP1;DIRC2	5'UTR;TSS1500;1stExon
995	cg16255631	Group_verifieddepressed_yes_ssri_no	-0.075022	-0.923631	0.360943	-4.79759	-0.0128113	0.999998	19	50938708	MYBPC2	Body
996	cg14486338	Group_verifieddepressed_yes_ssri_no	0.0582154	0.297849	0.767283	-5.02999	0.00226917	0.999998	8	99440279	KCNS2	Body
997	cg02633491	Group_verifieddepressed_yes_ssri_no	0.0651493	0.741882	0.462278	-4.88893	0.00316793	0.999998	6	53410015	GCLC;GCLC	TSS200;TSS200
998	cg07891820	Group_verifieddepressed_yes_ssri_no	0.134709	1.31658	0.195104	-4.53703	0.00449662	0.999998	4	7799636	AFAP1;AFAP1	Body;Body
999	cg04338055	Group_verifieddepressed_yes_ssri_no	0.100784	0.742047	0.462179	-4.88885	0.00517746	0.999998	19	1000955	GRIN3B	Body
1000	cg09907096	Group_verifieddepressed_yes_ssri_no	0.0228202	0.203614	0.839636	-5.04455	0.000562804	0.999998	2	98262021	COX5B	TSS1500
1001	cg25613385	Group_verifieddepressed_yes_ssri_no	0.0225941	0.633051	0.530125	-4.93442	0.00391439	0.999998	6	30858064	DDR1;DDR1;DDR1;DDR1;DDR1;DDR1;DDR1;DDR1;DDR1;MIR4640	Body;Body;Body;Body;Body;Body;Body;Body;Body;TSS1500
1002	cg26305896	Group_verifieddepressed_yes_ssri_no	0.0739703	0.529528	0.599221	-4.97116	0.0106029	0.999998	16	2286937	DNASE1L2;DNASE1L2	Body;Body
1003	cg08568720	Group_verifieddepressed_yes_ssri_no	0.0725171	0.640473	0.525336	-4.93154	0.00160382	0.999998	20	61051432	GATA5	TSS1500
1004	cg03414757	Group_verifieddepressed_yes_ssri_no	-0.0329837	-0.619851	0.538697	-4.93946	-0.00194681	0.999998	10	81966886	ANXA11;LINC00857	TSS1500;TSS1500
1005	cg11026555	Group_verifieddepressed_yes_ssri_no	0.0558975	0.44671	0.657374	-4.99593	0.00182993	0.999998	12	124247223	DNAH10	Body
1006	cg24128590	Group_verifieddepressed_yes_ssri_no	0.165805	1.52366	0.135073	-4.36701	0.0154312	0.999998	14	74185274	C14orf43;C14orf43	3'UTR;3'UTR
1007	cg03721657	Group_verifieddepressed_yes_ssri_no	0.07619	0.683502	0.498034	-4.9142	0.0132053	0.999998	11	1571033	HCCA2	Body
1008	cg14059340	Group_verifieddepressed_yes_ssri_no	0.0589062	0.787265	0.435537	-4.86791	0.00993518	0.999998	17	260292	C17orf97	1stExon
1009	cg18209674	Group_verifieddepressed_yes_ssri_no	-0.361901	-1.30483	0.19904	-4.54602	-0.0510531	0.999998	2	53995411	CHAC2;GPR75-ASB3;ASB3;ASB3;ASB3	Body;Body;5'UTR;5'UTR;5'UTR
1010	cg20873718	Group_verifieddepressed_yes_ssri_no	-0.0501381	-0.42685	0.671664	-5.00125	-0.000199889	0.999998	7	2559423	LFNG;LFNG;LFNG;LFNG	Body;Body;TSS200;TSS200
1011	cg00935119	Group_verifieddepressed_yes_ssri_no	-0.0634711	-1.58012	0.121566	-4.31696	-0.000955136	0.999998	6	36647544	CDKN1A;CDKN1A	5'UTR;5'UTR
1012	cg15447787	Group_verifieddepressed_yes_ssri_no	-0.146686	-0.988184	0.328709	-4.76061	-0.00428658	0.999998	15	29967531
1013	cg23540020	Group_verifieddepressed_yes_ssri_no	0.200276	0.881256	0.383183	-4.82058	0.00992743	0.999998	7	158883968	VIPR2	Body
1014	cg11265528	Group_verifieddepressed_yes_ssri_no	-0.005374	-0.0972724	0.922972	-5.05443	-8.29907e-05	0.999998	22	24951447	SNRPD3;C22orf13	TSS200;TSS200
1015	cg24122498	Group_verifieddepressed_yes_ssri_no	0.237686	1.75752	0.0861005	-4.14989	0.0409722	0.999998	17	4648682	ZMYND15;ZMYND15	Body;Body
1016	cg19645734	Group_verifieddepressed_yes_ssri_no	-0.0122251	-0.177785	0.859744	-5.04759	-0.000130472	0.999998	12	49582919	TUBA1A	TSS200
1017	cg26334023	Group_verifieddepressed_yes_ssri_no	-0.13284	-1.8479	0.0716516	-4.05927	-0.0216762	0.999998	17	47287492	ABI3;GNGT2;ABI3	TSS200;TSS1500;TSS200
1018	cg18582180	Group_verifieddepressed_yes_ssri_no	0.106634	2.37308	0.0222818	-3.46624	0.00303724	0.999998	8	101661991	SNX31	TSS200
1019	cg23244022	Group_verifieddepressed_yes_ssri_no	-0.176782	-1.10736	0.274426	-4.68623	-0.0177193	0.999998	8	144437350
1020	cg15052447	Group_verifieddepressed_yes_ssri_no	-0.0694015	-0.620893	0.538018	-4.93906	-0.00384554	0.999998	17	74696872	MXRA7;MXRA7;MXRA7	Body;Body;Body
1021	cg08463306	Group_verifieddepressed_yes_ssri_no	-0.0409034	-0.550082	0.58517	-4.96438	-0.00721492	0.999998	8	98569431
1022	cg22920609	Group_verifieddepressed_yes_ssri_no	-0.0436906	-0.98759	0.328996	-4.76096	-0.000994311	0.999998	9	35103217	STOML2;STOML2;STOML2;STOML2	TSS200;TSS200;TSS200;TSS200
1023	cg26275242	Group_verifieddepressed_yes_ssri_no	0.0116722	0.253025	0.801481	-5.0376	0.0003084	0.999998	1	44820858	ERI3;ERI3	5'UTR;1stExon
1024	cg18172830	Group_verifieddepressed_yes_ssri_no	0.0216277	0.502606	0.61786	-4.97967	0.000482166	0.999998	17	48919431	WFIKKN2	3'UTR
1025	cg19456031	Group_verifieddepressed_yes_ssri_no	0.0143634	0.230241	0.819019	-5.04099	0.00041354	0.999998	6	139695608	CITED2;CITED2;CITED2;CITED2	1stExon;TSS1500;TSS200;5'UTR
1026	cg03126718	Group_verifieddepressed_yes_ssri_no	0.0007015	0.0164263	0.986972	-5.05726	5.91566e-05	0.999998	2	39348206	SOS1	TSS1500
1027	cg15202102	Group_verifieddepressed_yes_ssri_no	0.220151	1.07077	0.290372	-4.7099	0.0240462	0.999998	11	6341867	PRKCDBP	TSS200
1028	cg26465547	Group_verifieddepressed_yes_ssri_no	0.00165968	0.00964296	0.992352	-5.05732	-0.000797172	0.999998	7	152602179
1029	cg23062112	Group_verifieddepressed_yes_ssri_no	-0.167852	-2.63556	0.0117096	-3.13278	-0.00266582	0.999998	11	26353630	ANO3	TSS200
1030	cg21697172	Group_verifieddepressed_yes_ssri_no	0.0627334	0.677033	0.502089	-4.91687	0.00499438	0.999998	14	60952931	C14orf39	TSS200
1031	cg27567474	Group_verifieddepressed_yes_ssri_no	0.0475961	1.13694	0.261996	-4.66657	0.000816325	0.999998	19	47522935	NPAS1	TSS1500
1032	cg23455227	Group_verifieddepressed_yes_ssri_no	-0.0748455	-0.655111	0.51596	-4.92576	-0.00105777	0.999998	16	56703561	MT1H	TSS200
1033	cg10363578	Group_verifieddepressed_yes_ssri_no	-0.00050365	-0.0131943	0.989535	-5.05729	1.0816e-05	0.999998	11	89956357	CHORDC1;CHORDC1;CHORDC1;CHORDC1	5'UTR;1stExon;5'UTR;1stExon
1034	cg09938784	Group_verifieddepressed_yes_ssri_no	-0.237375	-1.75583	0.0863915	-4.15155	-0.0111228	0.999998	9	35689902	TPM2;TPM2;TPM2;TPM2;TPM2;TPM2;TPM2;TPM2	1stExon;1stExon;1stExon;1stExon;5'UTR;5'UTR;5'UTR;5'UTR
1035	cg09938328	Group_verifieddepressed_yes_ssri_no	-0.083164	-0.997636	0.324156	-4.755	-0.00310163	0.999998	1	39325620	RRAGC	TSS1500
1036	cg13375518	Group_verifieddepressed_yes_ssri_no	0.0738097	0.620731	0.538123	-4.93912	0.00687829	0.999998	5	107060430
1037	cg19380361	Group_verifieddepressed_yes_ssri_no	-0.13723	-0.896002	0.375347	-4.8127	-0.0126602	0.999998	15	85290890	ZNF592	TSS1500
1038	cg26009245	Group_verifieddepressed_yes_ssri_no	0.00644541	0.185664	0.8536	-5.04671	7.51571e-05	0.999998	1	44820974	ERI3	TSS200
1039	cg12608565	Group_verifieddepressed_yes_ssri_no	-0.0782184	-1.09714	0.278818	-4.69292	-0.0128027	0.999998	17	4802692	CHRNE;C17orf107	Body;TSS1500
1040	cg13685951	Group_verifieddepressed_yes_ssri_no	0.127353	0.808324	0.423449	-4.85775	0.0212147	0.999998	1	177140322	FAM5B	TSS1500
1041	cg11886554	Group_verifieddepressed_yes_ssri_no	0.0164829	0.275674	0.784147	-5.03391	0.000717947	0.999998	3	170076028	SKIL;SKIL;SKIL	TSS1500;5'UTR;5'UTR
1042	cg18540374	Group_verifieddepressed_yes_ssri_no	-0.00175459	-0.0377171	0.970092	-5.05691	4.94996e-06	0.999998	18	9102459	NDUFV2	TSS200
1043	cg25028523	Group_verifieddepressed_yes_ssri_no	0.0201765	0.478269	0.634933	-4.98698	0.000409059	0.999998	11	43333988	API5;API5;API5;API5	Body;Body;Body;Body
1044	cg11605771	Group_verifieddepressed_yes_ssri_no	0.0324564	0.630532	0.531755	-4.93538	0.000597109	0.999998	13	52585804	ALG11;ATP7B;ATP7B	TSS1500;TSS200;TSS200
1045	cg03974347	Group_verifieddepressed_yes_ssri_no	-0.0178631	-0.167455	0.867814	-5.04869	-0.0016157	0.999998	16	21289922	CRYM;CRYM	TSS1500;5'UTR
1046	cg08200399	Group_verifieddepressed_yes_ssri_no	-0.00894626	-0.119783	0.905225	-5.05292	0.000312942	0.999998	1	40563105	PPT1;PPT1;PPT1;PPT1	1stExon;1stExon;5'UTR;5'UTR
1047	cg09890653	Group_verifieddepressed_yes_ssri_no	-0.208983	-1.76449	0.0849054	-4.14303	-0.0219906	0.999998	11	113931305	ZBTB16;ZBTB16;ZBTB16	5'UTR;1stExon;5'UTR
1048	cg24663256	Group_verifieddepressed_yes_ssri_no	-0.185433	-0.696507	0.48994	-4.90874	-0.01352	0.999998	4	21950307	KCNIP4;KCNIP4	5'UTR;1stExon
1049	cg11566977	Group_verifieddepressed_yes_ssri_no	-0.157371	-1.04215	0.30329	-4.72791	-0.0178144	0.999998	4	4860617	MSX1	TSS1500
1050	cg23105471	Group_verifieddepressed_yes_ssri_no	-0.0234923	-0.454245	0.651986	-4.99385	-0.000620645	0.999998	12	58241215	CTDSP2	TSS1500
1051	cg02000145	Group_verifieddepressed_yes_ssri_no	-0.0843471	-0.589464	0.558701	-4.95067	-0.00151657	0.999998	6	31509402	BAT1;SNORD84;BAT1	5'UTR;TSS1500;5'UTR
1052	cg00133234	Group_verifieddepressed_yes_ssri_no	-0.134358	-1.17507	0.246571	-4.64051	-0.00538225	0.999998	16	1506028	CLCN7;CLCN7	Body;Body
1053	cg15479777	Group_verifieddepressed_yes_ssri_no	-0.00212725	-0.0184895	0.985336	-5.05724	0.000637507	0.999998	9	91606140	C9orf47;C9orf47;S1PR3	1stExon;Body;TSS200
1054	cg23253569	Group_verifieddepressed_yes_ssri_no	0.152328	0.974769	0.335243	-4.76849	0.00555659	0.999998	21	34398222	OLIG2	TSS200
1055	cg16168067	Group_verifieddepressed_yes_ssri_no	0.000693947	0.00696457	0.994476	-5.05733	0.000401019	0.999998	16	67427514	TPPP3;TPPP3	TSS200;TSS200
1056	cg00263677	Group_verifieddepressed_yes_ssri_no	0.156233	0.952791	0.346135	-4.78118	0.023424	0.999998	16	84885230	CRISPLD2	Body
1057	cg09475510	Group_verifieddepressed_yes_ssri_no	0.0589681	1.40874	0.166255	-4.46403	0.00090377	0.999998	6	89790414	PNRC1	TSS200
1058	cg05827546	Group_verifieddepressed_yes_ssri_no	-0.0504881	-0.684668	0.497306	-4.91371	-0.00850326	0.999998	17	81028116
1059	cg20216802	Group_verifieddepressed_yes_ssri_no	-0.0417133	-0.680621	0.499838	-4.91539	-0.00131632	0.999998	3	154797958	MME;MME;MME;MME;MME	TSS200;5'UTR;1stExon;5'UTR;5'UTR
1060	cg17779026	Group_verifieddepressed_yes_ssri_no	-0.11737	-1.30973	0.197389	-4.54228	-0.00281333	0.999998	17	78925810	RPTOR;RPTOR	Body;Body
1061	cg20923942	Group_verifieddepressed_yes_ssri_no	0.000816971	0.0159098	0.987382	-5.05727	9.45732e-05	0.999998	1	205744695	RAB29;RAB29;RAB29;RAB29	TSS200;TSS200;TSS200;TSS200
1062	cg27228276	Group_verifieddepressed_yes_ssri_no	0.00192587	0.0543068	0.956948	-5.05644	3.13538e-05	0.999998	1	151119210	SEMA6C	TSS200
1063	cg23543318	Group_verifieddepressed_yes_ssri_no	0.16984	1.07822	0.287073	-4.70514	0.021572	0.999998	4	1195845	LOC100130872;LOC100130872-SPON2	Body;Body
1064	cg24553536	Group_verifieddepressed_yes_ssri_no	-0.169841	-2.22655	0.0313838	-3.64234	-0.0132658	0.999998	1	9667593	TMEM201	Body
1065	cg06595130	Group_verifieddepressed_yes_ssri_no	0.0759181	1.22709	0.226607	-4.6037	0.0130512	0.999998	16	86561193
1066	cg22198044	Group_verifieddepressed_yes_ssri_no	-0.453365	-2.80368	0.00760982	-2.90829	-0.0708679	0.999998	4	2819614	SH3BP2;SH3BP2;SH3BP2;SH3BP2	TSS1500;Body;TSS1500;5'UTR
1067	cg20370962	Group_verifieddepressed_yes_ssri_no	-0.0704625	-0.531238	0.598046	-4.97061	-0.00653895	0.999998	20	1094625	PSMF1	5'UTR
1068	cg01140515	Group_verifieddepressed_yes_ssri_no	-0.147839	-1.05117	0.299175	-4.72228	-0.0129304	0.999998	20	50419033	SALL4;SALL4	1stExon;5'UTR
1069	cg19830147	Group_verifieddepressed_yes_ssri_no	0.0301629	0.638405	0.526668	-4.93234	0.00110132	0.999998	21	47649323	MCM3APAS;LSS;LSS;LSS;LSS	Body;TSS1500;TSS1500;TSS1500;TSS1500
1070	cg11279697	Group_verifieddepressed_yes_ssri_no	-0.0263284	-0.201204	0.841508	-5.04485	0.000535801	0.999998	15	54051894	WDR72;WDR72	TSS200;Body
1071	cg06168050	Group_verifieddepressed_yes_ssri_no	0.041117	0.309752	0.758278	-5.02777	0.00294646	0.999998	17	30677336	ZNF207;ZNF207;ZNF207	1stExon;1stExon;1stExon
1072	cg22487414	Group_verifieddepressed_yes_ssri_no	0.000480788	0.00974032	0.992274	-5.05732	9.7216e-05	0.999998	19	36336620	NPHS1	Body
1073	cg18566515	Group_verifieddepressed_yes_ssri_no	0.0954591	0.481073	0.632956	-4.98616	0.0131286	0.999998	10	123356236	FGFR2;FGFR2;FGFR2;FGFR2;FGFR2;FGFR2	5'UTR;5'UTR;5'UTR;5'UTR;5'UTR;TSS200
1074	cg02884884	Group_verifieddepressed_yes_ssri_no	0.139782	1.05508	0.297405	-4.71983	0.00775262	0.999998	7	75831418	SRRM3	5'UTR
1075	cg21907156	Group_verifieddepressed_yes_ssri_no	-0.00573699	-0.147063	0.883784	-5.05067	-5.84892e-05	0.999998	5	79703652	ZFYVE16;ZFYVE16	TSS200;TSS200
1076	cg15316843	Group_verifieddepressed_yes_ssri_no	0.00379278	0.0268815	0.978681	-5.05712	4.29972e-05	0.999998	8	65282946
1077	cg16795455	Group_verifieddepressed_yes_ssri_no	0.247683	1.57497	0.12275	-4.32159	0.0345933	0.999998	3	82547556
1078	cg01917416	Group_verifieddepressed_yes_ssri_no	-0.0760524	-1.44736	0.155203	-4.43216	-0.00806814	0.999998	14	61116782	SIX1	TSS1500
1079	cg00124375	Group_verifieddepressed_yes_ssri_no	-0.0947236	-0.67109	0.505829	-4.91931	-0.00544483	0.999998	6	31698218	DDAH2	TSS200
1080	cg00414561	Group_verifieddepressed_yes_ssri_no	-0.124316	-1.1624	0.251622	-4.64925	-0.00491775	0.999998	15	23034473	NIPA2;NIPA2;NIPA2;NIPA2	TSS200;TSS200;TSS200;TSS200
1081	cg22371492	Group_verifieddepressed_yes_ssri_no	-0.017961	-0.116959	0.907449	-5.05312	-0.00369956	0.999998	1	170637796	PRRX1;PRRX1	Body;Body
1082	cg10115987	Group_verifieddepressed_yes_ssri_no	-0.475673	-2.07146	0.0444809	-3.82006	-0.0238374	0.999998	2	220375548
1083	cg08812555	Group_verifieddepressed_yes_ssri_no	0.0126587	0.149922	0.881542	-5.05041	0.000228142	0.999998	10	54074788	DKK1	Body
1084	cg01222133	Group_verifieddepressed_yes_ssri_no	0.266906	2.40753	0.0205216	-3.42376	0.00920212	0.999998	16	3086988	CCDC64B	TSS1500
1085	cg01610165	Group_verifieddepressed_yes_ssri_no	-0.0141625	-0.308637	0.75912	-5.02798	-0.000402159	0.999998	5	124071029	ZNF608	Body
1086	cg07364009	Group_verifieddepressed_yes_ssri_no	-0.138955	-1.51489	0.137274	-4.37464	-0.00709607	0.999998	16	48381505	LONP2	Body
1087	cg05348768	Group_verifieddepressed_yes_ssri_no	-0.0239242	-0.626781	0.534188	-4.93682	-0.000303264	0.999998	1	202936122	CYB5R1	Body
1088	cg25083632	Group_verifieddepressed_yes_ssri_no	0.0519399	0.137313	0.891438	-5.05153	0.00886757	0.999998	16	67450091	ZDHHC1;ZDHHC1	5'UTR;1stExon
1089	cg02552216	Group_verifieddepressed_yes_ssri_no	0.0376272	0.637705	0.52712	-4.93261	0.00103569	0.999998	4	184426031	ING2	TSS200
1090	cg26230759	Group_verifieddepressed_yes_ssri_no	-0.00493607	-0.0920088	0.927128	-5.05473	-0.000262398	0.999998	10	13342210	PHYH;PHYH	TSS200;TSS1500
1091	cg10763234	Group_verifieddepressed_yes_ssri_no	-0.253301	-2.01787	0.0500086	-3.87928	-0.0418029	0.999998	15	96903559
1092	cg24741563	Group_verifieddepressed_yes_ssri_no	0.11983	0.976887	0.334206	-4.76725	0.00517473	0.999998	17	58545335	APPBP2	Body
1093	cg21073520	Group_verifieddepressed_yes_ssri_no	0.0100409	0.260102	0.796053	-5.03648	0.000123591	0.999998	19	19648991	CILP2	TSS200
1094	cg24896692	Group_verifieddepressed_yes_ssri_no	-0.117073	-1.31097	0.196975	-4.54133	-0.00291432	0.999998	6	18387562	RNF144B	TSS200
1095	cg00220905	Group_verifieddepressed_yes_ssri_no	0.013885	0.120858	0.904378	-5.05284	0.000511174	0.999998	5	98110545	RGMB	Body
1096	cg01773858	Group_verifieddepressed_yes_ssri_no	-0.0392165	-0.327028	0.745267	-5.02438	-0.00289305	0.999998	11	73076892	ARHGEF17	Body
1097	cg23866403	Group_verifieddepressed_yes_ssri_no	0.0154703	0.206721	0.837225	-5.04416	0.00237802	0.999998	19	35617819	LGI4	Body
1098	cg15085899	Group_verifieddepressed_yes_ssri_no	0.129395	1.54736	0.129261	-4.34618	0.0222486	0.999998	12	125003064	NCOR2;NCOR2	5'UTR;5'UTR
1099	cg14447606	Group_verifieddepressed_yes_ssri_no	0.17518	1.63943	0.108576	-4.26273	0.0265258	0.999998	2	72370328	CYP26B1	Body
1100	cg16601171	Group_verifieddepressed_yes_ssri_no	-0.00641603	-0.126966	0.899572	-5.05237	-0.000166619	0.999998	1	146644393	PRKAB2	TSS1500
1101	cg26796396	Group_verifieddepressed_yes_ssri_no	-0.0489631	-0.630207	0.531965	-4.93551	-0.00364614	0.999998	1	151319366	RFX5;RFX5	5'UTR;5'UTR
1102	cg00044430	Group_verifieddepressed_yes_ssri_no	-0.00866346	-0.230188	0.81906	-5.041	-0.000162281	0.999998	16	71757042	PHLPP2	5'UTR
1103	cg23962483	Group_verifieddepressed_yes_ssri_no	-0.0356807	-0.370573	0.712814	-5.01504	-0.00213359	0.999998	1	40420537	MFSD2A;MFSD2A	TSS1500;TSS1500
1104	cg20709110	Group_verifieddepressed_yes_ssri_no	-0.266814	-1.33891	0.187785	-4.51974	-0.0158626	0.999998	22	19946873	COMT;COMT;COMT	5'UTR;5'UTR;5'UTR
1105	cg08874471	Group_verifieddepressed_yes_ssri_no	-0.148099	-1.18563	0.242417	-4.63315	-0.00187442	0.999998	19	40791321	AKT2	TSS200
1106	cg23741639	Group_verifieddepressed_yes_ssri_no	-0.1554	-1.36659	0.17901	-4.49796	-0.0196524	0.999998	11	324991
1107	cg07404363	Group_verifieddepressed_yes_ssri_no	-0.0340316	-0.377604	0.707622	-5.01342	-0.0021911	0.999998	5	112197029	SRP19;SRP19	5'UTR;1stExon
1108	cg00767644	Group_verifieddepressed_yes_ssri_no	0.152189	1.38014	0.174831	-4.48715	0.00638609	0.999998	1	174968745	CACYBP;CACYBP;CACYBP	1stExon;TSS200;5'UTR
1109	cg07900658	Group_verifieddepressed_yes_ssri_no	-0.116954	-0.943662	0.350727	-4.78637	-0.00358926	0.999998	6	7389903	CAGE1;CAGE1;CAGE1;CAGE1;CAGE1;CAGE1;RIOK1	1stExon;5'UTR;5'UTR;1stExon;1stExon;5'UTR;TSS200
1110	cg14492773	Group_verifieddepressed_yes_ssri_no	0.0563245	0.415239	0.680076	-5.00426	0.0034979	0.999998	5	56469900	GPBP1;GPBP1;GPBP1;GPBP1	1stExon;1stExon;5'UTR;5'UTR
1111	cg12755298	Group_verifieddepressed_yes_ssri_no	-0.0815994	-1.47159	0.148568	-4.41178	-0.00296162	0.999998	8	65711067	CYP7B1	1stExon
1112	cg02288088	Group_verifieddepressed_yes_ssri_no	0.117596	0.679446	0.500574	-4.91588	0.0193859	0.999998	2	119615605
1113	cg09985698	Group_verifieddepressed_yes_ssri_no	-0.0163883	-0.326254	0.745849	-5.02454	-0.000293455	0.999998	21	45759020	C21orf2	1stExon
1114	cg05153851	Group_verifieddepressed_yes_ssri_no	0.0565716	0.213099	0.832278	-5.04334	0.0131144	0.999998	15	55582165	RAB27A	TSS200
1115	cg27586682	Group_verifieddepressed_yes_ssri_no	-0.000282266	-0.00545701	0.995672	-5.05734	0.000103841	0.999998	1	26437624	PDIK1L;PDIK1L;PDIK1L	TSS200;TSS1500;TSS1500
1116	cg10534455	Group_verifieddepressed_yes_ssri_no	-0.0585549	-0.204946	0.838602	-5.04439	0.0033257	0.999998	21	34775001	IFNGR2	TSS200
1117	cg07164493	Group_verifieddepressed_yes_ssri_no	-0.00351398	-0.0299613	0.97624	-5.05707	0.00027529	0.999998	21	47517826	COL6A2;COL6A2;COL6A2	TSS1500;TSS1500;TSS1500
1118	cg26820811	Group_verifieddepressed_yes_ssri_no	0.406615	1.45823	0.152197	-4.42305	0.0586826	0.999998	15	69223895	MIR548H4;NOX5;SPESP1	Body;5'UTR;Body
1119	cg13086574	Group_verifieddepressed_yes_ssri_no	-0.0443093	-0.615072	0.541818	-4.94126	-0.00747579	0.999998	8	135490821	ZFAT;ZFAT	Body;Body
1120	cg14106250	Group_verifieddepressed_yes_ssri_no	0.0170747	0.279778	0.781018	-5.03321	0.000769637	0.999998	13	77600956	FBXL3	5'UTR
1121	cg09503234	Group_verifieddepressed_yes_ssri_no	0.0702781	0.805119	0.425275	-4.85931	0.0117408	0.999998	11	2151721	INS-IGF2;IGF2;IGF2;IGF2	Body;3'UTR;3'UTR;3'UTR
1122	cg23041109	Group_verifieddepressed_yes_ssri_no	-0.0767476	-0.962111	0.341488	-4.77583	-0.0131041	0.999998	13	29157934
1123	cg21085331	Group_verifieddepressed_yes_ssri_no	-0.0273478	-0.272667	0.786442	-5.03442	0.00102718	0.999998	10	26222806	LOC101929073;MYO3A	TSS200;TSS200
1124	cg13573081	Group_verifieddepressed_yes_ssri_no	0.137464	1.67669	0.101016	-4.22783	0.00348581	0.999998	16	28552719
1125	cg26685709	Group_verifieddepressed_yes_ssri_no	-0.0333368	-0.553664	0.582738	-4.96317	-0.00411449	0.999998	7	149471668	SSPO;ZNF467	TSS1500;TSS1500
1126	cg23323712	Group_verifieddepressed_yes_ssri_no	0.103998	0.659032	0.513464	-4.92419	0.0028483	0.999998	11	63851382	MACROD1	Body
1127	cg08516222	Group_verifieddepressed_yes_ssri_no	-0.0911374	-0.808795	0.423181	-4.85752	-0.0161806	0.999998	3	153840255	SGEF	Body
1128	cg26116980	Group_verifieddepressed_yes_ssri_no	0.445129	2.4102	0.0203905	-3.42044	0.0279923	0.999998	18	77170314	NFATC1;NFATC1;NFATC1;NFATC1;NFATC1	Body;5'UTR;Body;Body;Body
1129	cg18019825	Group_verifieddepressed_yes_ssri_no	0.0551613	0.624658	0.535567	-4.93763	0.00836972	0.999998	7	1329016
1130	cg21793948	Group_verifieddepressed_yes_ssri_no	0.0777116	1.17374	0.247096	-4.64143	0.00160275	0.999998	18	60988096	BCL2;BCL2	TSS1500;TSS1500
1131	cg03061682	Group_verifieddepressed_yes_ssri_no	-0.498504	-0.750737	0.456987	-4.88492	-0.0185679	0.999998	15	28352098
1132	cg07519816	Group_verifieddepressed_yes_ssri_no	-0.242239	-0.560444	0.578147	-4.96086	-0.0152805	0.999998	18	53447596
1133	cg05472468	Group_verifieddepressed_yes_ssri_no	-0.0802313	-1.22221	0.228427	-4.60721	-0.0138629	0.999998	8	72917350
1134	cg11412466	Group_verifieddepressed_yes_ssri_no	-0.111896	-0.966587	0.339271	-4.77325	-0.0185025	0.999998	5	2743655
1135	cg08915879	Group_verifieddepressed_yes_ssri_no	0.0425147	0.726912	0.471303	-4.8956	0.000841761	0.999998	14	65569213	MAX;MAX;MAX;MAX;MAX;MAX;MAX;MAX;MAX;MAX;MAX;MAX;MAX;MAX;MAX;MAX	1stExon;1stExon;1stExon;1stExon;1stExon;1stExon;1stExon;5'UTR;5'UTR;5'UTR;5'UTR;5'UTR;5'UTR;5'UTR;Body;Body
1136	cg17563338	Group_verifieddepressed_yes_ssri_no	-0.0125922	-0.169096	0.866531	-5.04852	-0.000188745	0.999998	3	125093799	ZNF148	5'UTR
1137	cg09197492	Group_verifieddepressed_yes_ssri_no	0.170547	1.08785	0.282853	-4.69895	0.0155559	0.999998	11	2571399	KCNQ1;KCNQ1	Body;Body
1138	cg19765175	Group_verifieddepressed_yes_ssri_no	0.184969	1.45063	0.154293	-4.42942	0.00987549	0.999998	10	697840	DIP2C;C10orf108;C10orf108	Body;Body;Body
1139	cg16592453	Group_verifieddepressed_yes_ssri_no	0.0844988	0.887405	0.379903	-4.81731	0.0036003	0.999998	1	150460103	TARS2	Body
1140	cg09648697	Group_verifieddepressed_yes_ssri_no	0.0652093	1.18851	0.241294	-4.63114	0.00159991	0.999998	11	66383678	RBM14	TSS1500
1141	cg19319928	Group_verifieddepressed_yes_ssri_no	0.165154	2.02358	0.0493921	-3.87302	0.00759614	0.999998	1	117317982
1142	cg04684225	Group_verifieddepressed_yes_ssri_no	0.365761	2.43557	0.0191828	-3.38888	0.0144206	0.999998	21	41001236	B3GALT5	5'UTR
1143	cg02395917	Group_verifieddepressed_yes_ssri_no	0.232076	1.59016	0.119282	-4.3079	0.0376915	0.999998	8	139613712	COL22A1	Body
1144	cg04088773	Group_verifieddepressed_yes_ssri_no	0.0439391	0.428088	0.670769	-5.00093	0.000901519	0.999998	5	16936478	MYO10	TSS200
1145	cg08265551	Group_verifieddepressed_yes_ssri_no	-0.14656	-1.47513	0.147618	-4.40878	-0.00687424	0.999998	1	151032119	CDC42SE1;CDC42SE1;CDC42SE1;MLLT11;CDC42SE1	5'UTR;1stExon;5'UTR;TSS200;1stExon
1146	cg10308673	Group_verifieddepressed_yes_ssri_no	-0.0100591	-0.109879	0.913027	-5.05362	-0.00177779	0.999998	11	268976
1147	cg24967852	Group_verifieddepressed_yes_ssri_no	0.00332772	0.0695998	0.944842	-5.05585	0.000164696	0.999998	2	25195107	DNAJC27;DNAJC27;DNAJC27-AS1	TSS200;TSS200;Body
1148	cg03696599	Group_verifieddepressed_yes_ssri_no	-0.165119	-1.00439	0.32093	-4.75096	-0.0253336	0.999998	2	124782261	CNTNAP5	TSS1500
1149	cg12177182	Group_verifieddepressed_yes_ssri_no	0.223852	0.781656	0.438791	-4.87057	0.0228565	0.999998	6	168918116	SMOC2;SMOC2	Body;Body
1150	cg07455789	Group_verifieddepressed_yes_ssri_no	-0.00980496	-0.0559553	0.955642	-5.05638	0.000630295	0.999998	2	232419317
1151	cg16493531	Group_verifieddepressed_yes_ssri_no	0.00735078	0.0807523	0.936022	-5.05533	0.00015939	0.999998	6	30711802	FLOT1;IER3	TSS1500;Body
1152	cg12839623	Group_verifieddepressed_yes_ssri_no	0.032442	0.321091	0.74973	-5.02557	0.000277613	0.999998	1	21503504	EIF4G3;EIF4G3	TSS200;TSS200
1153	cg02054792	Group_verifieddepressed_yes_ssri_no	-0.0166786	-0.345167	0.731687	-5.02063	-0.000237456	0.999998	2	106014950	FHL2;FHL2;FHL2;FHL2	5'UTR;5'UTR;5'UTR;5'UTR
1154	cg26804023	Group_verifieddepressed_yes_ssri_no	0.0190505	0.356348	0.72336	-5.01822	0.000631968	0.999998	16	692027	FAM195A	1stExon
1155	cg06994813	Group_verifieddepressed_yes_ssri_no	0.00490403	0.0356845	0.971703	-5.05695	0.00157962	0.999998	7	82792357	PCLO;PCLO	TSS200;TSS200
1156	cg26946232	Group_verifieddepressed_yes_ssri_no	0.0532212	0.267192	0.790626	-5.03533	0.00070326	0.999998	6	166090312
1157	cg26410557	Group_verifieddepressed_yes_ssri_no	0.0208758	0.425876	0.672368	-5.00151	0.000495594	0.999998	11	18610422	UEVLD;UEVLD	TSS200;TSS200
1158	cg23797839	Group_verifieddepressed_yes_ssri_no	-0.0580494	-0.651362	0.518353	-4.92725	-0.00489124	0.999998	10	60094994	UBE2D1	Body
1159	cg12594911	Group_verifieddepressed_yes_ssri_no	0.0462563	0.516631	0.608118	-4.97529	0.00130267	0.999998	1	144931379	PDE4DIP;PDE4DIP;PDE4DIP	1stExon;Body;Body
1160	cg02823457	Group_verifieddepressed_yes_ssri_no	0.131977	0.654296	0.51648	-4.92608	0.00781722	0.999998	17	47583920	NGFR	Body
1161	cg12195102	Group_verifieddepressed_yes_ssri_no	0.0414734	1.0764	0.287878	-4.70631	0.000687186	0.999998	11	77348850	CLNS1A;CLNS1A	1stExon;5'UTR
1162	cg22732515	Group_verifieddepressed_yes_ssri_no	-0.0670652	-1.16919	0.248903	-4.64457	-0.00238032	0.999998	19	44031385	ETHE1;ETHE1	1stExon;5'UTR
1163	cg19938187	Group_verifieddepressed_yes_ssri_no	-0.102743	-0.805405	0.425112	-4.85917	-0.00226861	0.999998	22	31556023	RNF185;RNF185;RNF185;RNF185;RNF185;RNF185;RNF185	TSS200;TSS200;TSS200;TSS200;TSS200;TSS200;TSS200
1164	cg03427576	Group_verifieddepressed_yes_ssri_no	0.0214874	0.477092	0.635764	-4.98733	0.000904773	0.999998	20	32320193	ZNF341	Body
1165	cg17794524	Group_verifieddepressed_yes_ssri_no	0.0227069	0.282408	0.779014	-5.03275	0.00386878	0.999998	15	101787472	CHSY1	Body
1166	cg24731441	Group_verifieddepressed_yes_ssri_no	-0.0140156	-0.204795	0.838719	-5.04441	-0.00141948	0.999998	22	46481822	LOC400931	TSS200
1167	cg04517722	Group_verifieddepressed_yes_ssri_no	0.748077	1.1073	0.274452	-4.68627	0.0808107	0.999998	19	17905589	B3GNT3	TSS1500
1168	cg03580106	Group_verifieddepressed_yes_ssri_no	0.0622106	0.843515	0.403708	-4.8402	0.00372645	0.999998	16	89283057	ZNF778	TSS1500
1169	cg14126020	Group_verifieddepressed_yes_ssri_no	0.291327	2.09137	0.0425671	-3.79775	0.0291449	0.999998	20	61149009	C20orf166;C20orf200	5'UTR;TSS1500
1170	cg07042902	Group_verifieddepressed_yes_ssri_no	0.00276998	0.053479	0.957603	-5.05646	0.000426863	0.999998	9	21974943	CDKN2A;CDKN2A;CDKN2A;CDKN2A;CDKN2A;CDKN2A	1stExon;1stExon;TSS200;5'UTR;5'UTR;Body
1171	cg07571509	Group_verifieddepressed_yes_ssri_no	-0.15827	-1.14789	0.257496	-4.65916	-0.0265786	0.999998	16	49316883	CBLN1	TSS1500
1172	cg26938847	Group_verifieddepressed_yes_ssri_no	0.10354	1.292	0.203404	-4.55576	0.017664	0.999998	17	1206100
1173	cg06931179	Group_verifieddepressed_yes_ssri_no	0.024122	0.21193	0.833184	-5.04349	0.00392864	0.999998	11	131780798	NTM;NTM;NTM;NTM;NTM;NTM;NTM	5'UTR;5'UTR;5'UTR;1stExon;1stExon;1stExon;Body
1174	cg20863409	Group_verifieddepressed_yes_ssri_no	0.0764771	0.655858	0.515484	-4.92546	0.0031777	0.999998	2	24272539	FKBP1B;FKBP1B	TSS200;TSS200
1175	cg12245770	Group_verifieddepressed_yes_ssri_no	0.0166706	0.369889	0.71332	-5.01519	0.000343921	0.999998	19	23945761	RPSAP58	TSS200
1176	cg20327645	Group_verifieddepressed_yes_ssri_no	0.0660532	0.57475	0.56852	-4.9559	0.00277278	0.999998	19	46476983	NOVA2	TSS1500
1177	cg00578917	Group_verifieddepressed_yes_ssri_no	-0.0867791	-0.345023	0.731795	-5.02066	-0.00470652	0.999998	21	27945542	CYYR1;CYYR1	1stExon;5'UTR
1178	cg02941903	Group_verifieddepressed_yes_ssri_no	-0.148191	-1.51113	0.138226	-4.3779	-0.00160115	0.999998	3	13521634	HDAC11;HDAC11	TSS200;TSS1500
1179	cg25853960	Group_verifieddepressed_yes_ssri_no	0.176419	0.860078	0.394618	-4.83169	0.0117171	0.999998	13	34650841
1180	cg21826292	Group_verifieddepressed_yes_ssri_no	0.0551223	0.29333	0.770711	-5.03082	0.00394829	0.999998	9	80850930	CEP78;CEP78	TSS200;TSS200
1181	cg11180921	Group_verifieddepressed_yes_ssri_no	0.0141448	0.166445	0.868604	-5.0488	0.000686015	0.999998	11	57090226	TNKS1BP1	5'UTR
1182	cg11693499	Group_verifieddepressed_yes_ssri_no	0.0569047	1.05595	0.297013	-4.71928	0.00125529	0.999998	3	48488489	ATRIP;ATRIP;ATRIP;ATRIP	1stExon;1stExon;5'UTR;TSS200
1183	cg02182698	Group_verifieddepressed_yes_ssri_no	-0.0435819	-0.776854	0.441589	-4.87284	-0.000917905	0.999998	12	48577333	CCDC184	TSS200
1184	cg13568992	Group_verifieddepressed_yes_ssri_no	0.0117046	0.12767	0.899018	-5.05232	0.00117589	0.999998	13	29141631
1185	cg09248944	Group_verifieddepressed_yes_ssri_no	-0.00543466	-0.0607149	0.951874	-5.05621	0.00145583	0.999998	2	160654499	CD302	Body
1186	cg08765317	Group_verifieddepressed_yes_ssri_no	-0.00819214	-0.0499477	0.9604	-5.05658	-0.00128521	0.999998	5	167719742	WWC1;WWC1;WWC1	Body;Body;Body
1187	cg08659394	Group_verifieddepressed_yes_ssri_no	-0.345121	-1.33649	0.188568	-4.52163	-0.0234016	0.999998	16	67184918	B3GNT9	TSS200
1188	cg23969311	Group_verifieddepressed_yes_ssri_no	0.0470987	0.461259	0.646987	-4.99188	0.00554698	0.999998	6	45387257	RUNX2;RUNX2	Body;Body
1189	cg04832932	Group_verifieddepressed_yes_ssri_no	-0.0875072	-0.502995	0.617589	-4.97955	-0.014476	0.999998	11	31833934	PAX6;PAX6;PAX6;PAX6;PAX6;PAX6;PAX6;PAX6	TSS200;5'UTR;5'UTR;TSS1500;TSS1500;TSS1500;TSS1500;TSS1500
1190	cg05764847	Group_verifieddepressed_yes_ssri_no	0.15601	1.37932	0.175081	-4.48781	0.0127294	0.999998	7	4768951	FOXK1	Body
1191	cg11463612	Group_verifieddepressed_yes_ssri_no	-0.104214	-0.983626	0.330919	-4.7633	-0.00339164	0.999998	2	173292636	ITGA6;ITGA6	1stExon;1stExon
1192	cg01416472	Group_verifieddepressed_yes_ssri_no	-0.150703	-0.540969	0.591381	-4.96742	-0.0135603	0.999998	15	31195879	FAN1;FAN1;FAN1;FAN1	TSS200;TSS200;TSS200;TSS200
1193	cg06108461	Group_verifieddepressed_yes_ssri_no	0.205747	1.30478	0.199056	-4.54606	0.0239185	0.999998	20	60628389	TAF4	Body
1194	cg15390554	Group_verifieddepressed_yes_ssri_no	0.113368	0.47903	0.634396	-4.98676	0.00734666	0.999998	1	2986366	PRDM16;PRDM16	Body;Body
1195	cg19105961	Group_verifieddepressed_yes_ssri_no	-0.00678797	-0.109509	0.913319	-5.05365	-0.000915645	0.999998	17	4046223	CYB5D2;ZZEF1;ZZEF1;CYB5D2;CYB5D2	TSS1500;5'UTR;1stExon;TSS1500;TSS1500
1196	cg08051310	Group_verifieddepressed_yes_ssri_no	0.092075	0.921736	0.361919	-4.79864	0.00432639	0.999998	6	12958080	PHACTR1	Body
1197	cg17784749	Group_verifieddepressed_yes_ssri_no	-0.181378	-2.95191	0.00514506	-2.70412	-0.0105489	0.999998	2	114082611	LOC440839	Body
1198	cg11663289	Group_verifieddepressed_yes_ssri_no	0.0350465	0.301665	0.764392	-5.02929	0.00107414	0.999998	3	160473298	PPM1L	TSS1500
1199	cg17931038	Group_verifieddepressed_yes_ssri_no	0.22693	1.82007	0.0758633	-4.08755	0.0245197	0.999998	16	34969940
1200	cg09062638	Group_verifieddepressed_yes_ssri_no	0.194289	1.65792	0.104768	-4.24549	0.00288817	0.999998	1	23003490
1201	cg14480530	Group_verifieddepressed_yes_ssri_no	0.286394	1.63167	0.110208	-4.26992	0.0104025	0.999998	8	142183507	DENND3	Body
1202	cg15758147	Group_verifieddepressed_yes_ssri_no	-0.092613	-1.20301	0.235694	-4.62092	-0.00597363	0.999998	11	67211080	CORO1B;CORO1B	TSS200;5'UTR
1203	cg02126603	Group_verifieddepressed_yes_ssri_no	-0.0417744	-0.338275	0.736837	-5.02208	-0.000988459	0.999998	17	79455239
1204	cg03672632	Group_verifieddepressed_yes_ssri_no	-0.182926	-1.93966	0.0591413	-3.96361	-0.00183398	0.999998	21	45527073	PWP2	TSS200
1205	cg23692589	Group_verifieddepressed_yes_ssri_no	-0.0303212	-0.453105	0.6528	-4.99417	-0.0024051	0.999998	11	67256716	AIP	Body
1206	cg01529076	Group_verifieddepressed_yes_ssri_no	-0.0578505	-0.78382	0.437534	-4.86955	-0.00897536	0.999998	14	75746735	FOS	Body
1207	cg21557219	Group_verifieddepressed_yes_ssri_no	-0.011398	-0.145309	0.88516	-5.05083	-0.00124754	0.999998	8	18578254	PSD3;PSD3	Body;Body
1208	cg24707505	Group_verifieddepressed_yes_ssri_no	0.0235425	0.19085	0.849561	-5.04611	0.000541229	0.999998	2	178977215	RBM45;RBM45	5'UTR;1stExon
1209	cg00076195	Group_verifieddepressed_yes_ssri_no	0.138005	0.962429	0.341331	-4.77565	0.00673874	0.999998	5	140892677
1210	cg10077239	Group_verifieddepressed_yes_ssri_no	0.0244591	0.238121	0.812943	-5.03985	0.00336783	0.999998	14	30397686	PRKD1	TSS1500
1211	cg17977470	Group_verifieddepressed_yes_ssri_no	-0.0071262	-0.107099	0.91522	-5.05381	-0.0015878	0.999998	17	7758854	TMEM88	Body
1212	cg22749589	Group_verifieddepressed_yes_ssri_no	0.055683	0.419892	0.6767	-5.00306	0.00218753	0.999998	20	21501710
1213	cg09972077	Group_verifieddepressed_yes_ssri_no	0.0481274	0.689847	0.494076	-4.91155	0.00108328	0.999998	17	57232291	SKA2;SKA2;PRR11	Body;Body;TSS1500
1214	cg19206653	Group_verifieddepressed_yes_ssri_no	-0.0517425	-0.651567	0.518222	-4.92717	-0.000592911	0.999998	22	38453239	PICK1;PICK1;PICK1	TSS200;TSS200;TSS200
1215	cg10670310	Group_verifieddepressed_yes_ssri_no	0.117178	0.688132	0.495144	-4.91227	0.0165282	0.999998	12	113494422	DTX1	TSS1500
1216	cg03587422	Group_verifieddepressed_yes_ssri_no	0.021391	0.309322	0.758602	-5.02785	0.00343761	0.999998	19	36367330	APLP1;APLP1	Body;Body
1217	cg10010533	Group_verifieddepressed_yes_ssri_no	-0.0542263	-0.607063	0.54707	-4.94424	-0.00745887	0.999998	11	82445170	FAM181B	TSS1500
1218	cg19672993	Group_verifieddepressed_yes_ssri_no	-0.346538	-1.42464	0.161632	-4.451	-0.0198717	0.999998	7	70160734	AUTS2;AUTS2	Body;Body
1219	cg02799478	Group_verifieddepressed_yes_ssri_no	-0.26133	-3.24371	0.00231322	-2.28739	-0.0199701	0.999998	19	58090259	ZNF416	TSS200
1220	cg19736654	Group_verifieddepressed_yes_ssri_no	0.149468	0.696097	0.490194	-4.90891	0.00794835	0.999998	19	6746221	TRIP10	Body
1221	cg08855361	Group_verifieddepressed_yes_ssri_no	0.213709	2.27876	0.0278174	-3.58047	0.0112655	0.999998	16	58718334	SLC38A7	5'UTR
1222	cg07355841	Group_verifieddepressed_yes_ssri_no	-0.0319507	-0.621996	0.537299	-4.93864	-0.000582366	0.999998	16	67427339	TPPP3;TPPP3;TPPP3;TPPP3	5'UTR;5'UTR;1stExon;1stExon
1223	cg13467964	Group_verifieddepressed_yes_ssri_no	-0.161512	-1.74322	0.0885966	-4.1639	-0.025077	0.999998	4	154220167	TRIM2;TRIM2	Body;Body
1224	cg19848599	Group_verifieddepressed_yes_ssri_no	-0.128589	-0.873212	0.387502	-4.82483	-0.0211566	0.999998	5	131658161	SLC22A4	Body
1225	cg25619106	Group_verifieddepressed_yes_ssri_no	-0.0523801	-0.600051	0.551689	-4.94682	-0.000722462	0.999998	3	52321767	GLYCTK;GLYCTK;GLYCTK;GLYCTK;GLYCTK;GLYCTK	TSS200;TSS200;TSS200;TSS200;TSS200;TSS200
1226	cg23847381	Group_verifieddepressed_yes_ssri_no	-0.0190515	-0.389244	0.699058	-5.01068	-0.000419928	0.999998	18	5544031	EPB41L3	TSS200
1227	cg20326928	Group_verifieddepressed_yes_ssri_no	-0.0284873	-0.335798	0.738691	-5.02259	-0.00172927	0.999998	1	16399560	FAM131C	Body
1228	cg10747192	Group_verifieddepressed_yes_ssri_no	-0.0954653	-0.381406	0.70482	-5.01254	-0.00870521	0.999998	11	63784063	MACROD1	Body
1229	cg02536625	Group_verifieddepressed_yes_ssri_no	-0.0192267	-0.13938	0.889815	-5.05135	0.00118232	0.999998	3	155588386	GMPS;GMPS	5'UTR;1stExon
1230	cg21139150	Group_verifieddepressed_yes_ssri_no	0.463153	0.64025	0.52548	-4.93162	0.0351874	0.999998	21	46976175
1231	cg21131339	Group_verifieddepressed_yes_ssri_no	-0.0287785	-0.319135	0.751202	-5.02595	-0.00118682	0.999998	12	123848917
1232	cg02461502	Group_verifieddepressed_yes_ssri_no	0.132755	1.0538	0.297987	-4.72063	0.0203042	0.999998	16	88941821	CBFA2T3;CBFA2T3	3'UTR;3'UTR
1233	cg16916165	Group_verifieddepressed_yes_ssri_no	-0.190836	-1.56248	0.125662	-4.33275	-0.0188305	0.999998	17	59658584
1234	cg00902415	Group_verifieddepressed_yes_ssri_no	0.0880115	1.03588	0.306173	-4.73179	0.00282526	0.999998	17	41174425	VAT1;VAT1	5'UTR;1stExon
1235	cg09374949	Group_verifieddepressed_yes_ssri_no	-0.130806	-1.48389	0.145289	-4.40133	-0.0027458	0.999998	19	18548964	ISYNA1;ISYNA1;ISYNA1;ISYNA1;ISYNA1	5'UTR;5'UTR;1stExon;TSS200;1stExon
1236	cg07705810	Group_verifieddepressed_yes_ssri_no	0.0419505	0.540281	0.59185	-4.96764	0.00191226	0.999998	5	16936470	MYO10	TSS200
1237	cg13048808	Group_verifieddepressed_yes_ssri_no	0.00142277	0.0130956	0.989613	-5.05729	1.54069e-05	0.999998	17	11924852	MAP2K4	Body
1238	cg13927782	Group_verifieddepressed_yes_ssri_no	-0.0735164	-1.0855	0.283878	-4.70046	-0.00229458	0.999998	19	18061155	KCNN1	TSS1500
1239	cg21480173	Group_verifieddepressed_yes_ssri_no	-0.178436	-1.35221	0.183527	-4.50932	-0.0287698	0.999998	19	10463831	TYK2	Body
1240	cg07659934	Group_verifieddepressed_yes_ssri_no	-0.00359195	-0.0450985	0.964242	-5.05672	-0.000463388	0.999998	4	108641110	PAPSS1	Body
1241	cg01049205	Group_verifieddepressed_yes_ssri_no	-0.0590857	-1.24344	0.220585	-4.59183	-0.00129552	0.999998	10	85997177	LRIT1	Body
1242	cg10627262	Group_verifieddepressed_yes_ssri_no	0.0460725	0.407153	0.685959	-5.0063	0.00172503	0.999998	19	17830147	MAP1S	TSS200
1243	cg10750464	Group_verifieddepressed_yes_ssri_no	-0.107603	-0.866177	0.391303	-4.82852	-0.0156783	0.999998	19	11534062	CCDC151	Body
1244	cg03181166	Group_verifieddepressed_yes_ssri_no	-0.0290591	-0.419076	0.677291	-5.00327	-0.00487877	0.999998	7	73803588	CLIP2;CLIP2	Body;Body
1245	cg02578673	Group_verifieddepressed_yes_ssri_no	0.0659616	1.02812	0.309765	-4.73656	0.0022138	0.999998	19	50379958	AKT1S1;TBC1D17;AKT1S1;AKT1S1;TBC1D17;AKT1S1	5'UTR;TSS1500;1stExon;5'UTR;TSS1500;5'UTR
1246	cg05161602	Group_verifieddepressed_yes_ssri_no	0.223162	1.62033	0.11263	-4.28038	0.0132092	0.999998	1	147380211	GJA8	Body
1247	cg06656414	Group_verifieddepressed_yes_ssri_no	-0.000875339	-0.00954791	0.992427	-5.05732	-0.000362643	0.999998	3	122744572	SEMA5B	5'UTR
1248	cg07120156	Group_verifieddepressed_yes_ssri_no	0.1681	1.39969	0.168933	-4.47139	0.0270718	0.999998	6	34361123	NUDT3;RPS10-NUDT3	TSS1500;Body
1249	cg14301932	Group_verifieddepressed_yes_ssri_no	-0.015974	-0.275503	0.784278	-5.03394	-0.000444102	0.999998	2	237086782
1250	cg19999567	Group_verifieddepressed_yes_ssri_no	0.251608	1.83065	0.0742383	-4.07684	0.0418611	0.999998	1	1022900	C1orf159	Body
1251	cg20957428	Group_verifieddepressed_yes_ssri_no	0.0395873	0.339724	0.735753	-5.02178	0.00339624	0.999998	11	116700436	APOC3	TSS200
1252	cg08101303	Group_verifieddepressed_yes_ssri_no	0.0119368	0.108312	0.914263	-5.05373	0.000643028	0.999998	7	96652222	DLX5	Body
1253	cg12813394	Group_verifieddepressed_yes_ssri_no	0.0034853	0.05915	0.953113	-5.05627	0.00063029	0.999998	14	69095057
1254	cg23385395	Group_verifieddepressed_yes_ssri_no	0.0213714	0.213244	0.832166	-5.04332	0.00245223	0.999998	7	3227277
1255	cg25963925	Group_verifieddepressed_yes_ssri_no	-0.013177	-0.143254	0.886773	-5.05101	-0.000662409	0.999998	5	124372426	LOC101927421	TSS200
1256	cg15089025	Group_verifieddepressed_yes_ssri_no	0.0618291	0.9338	0.355733	-4.79192	0.00125026	0.999998	1	161147190	B4GALT3	5'UTR
1257	cg06959021	Group_verifieddepressed_yes_ssri_no	-0.12461	-1.18974	0.240815	-4.63027	-0.0173142	0.999998	12	110348880	TCHP;TCHP	Body;Body
1258	cg10535597	Group_verifieddepressed_yes_ssri_no	0.0300965	0.295509	0.769058	-5.03042	0.00349265	0.999998	12	111514769	CUX2	Body
1259	cg08083988	Group_verifieddepressed_yes_ssri_no	0.100991	0.839474	0.405946	-4.84225	0.0106884	0.999998	19	38040340
1260	cg26450586	Group_verifieddepressed_yes_ssri_no	-0.0574669	-1.30302	0.199649	-4.5474	-0.00112921	0.999998	10	72972207	UNC5B	TSS200
1261	cg25516022	Group_verifieddepressed_yes_ssri_no	-0.105496	-0.867521	0.390575	-4.82782	-0.00394709	0.999998	17	14248939	HS3ST3B1	Body
1262	cg21315798	Group_verifieddepressed_yes_ssri_no	-0.0668057	-1.0474	0.300892	-4.72464	-0.000929691	0.999998	22	50354594	PIM3;PIM3	1stExon;5'UTR
1263	cg09115275	Group_verifieddepressed_yes_ssri_no	0.0187618	0.246376	0.806589	-5.03862	0.000611395	0.999998	10	6093271	IL2RA	Body
1264	cg19434470	Group_verifieddepressed_yes_ssri_no	0.00689506	0.0585001	0.953627	-5.05629	0.00138166	0.999998	17	6917616	RNASEK;RNASEK;RNASEK-C17orf49;C17orf49;C17orf49;C17orf49;RNASEK	Body;Body;Body;TSS1500;TSS1500;TSS1500;3'UTR
1265	cg25821781	Group_verifieddepressed_yes_ssri_no	-0.175887	-1.52486	0.134773	-4.36596	-0.0186204	0.999998	17	2325143	METT10D	Body
1266	cg07611106	Group_verifieddepressed_yes_ssri_no	0.0511771	0.391679	0.697271	-5.0101	0.00416771	0.999998	11	62622883	SNORD27;SNORD26;SNORD29;SNORD28;SLC3A2;SLC3A2;SLC3A2;SLC3A2;SNHG1;SLC3A2	TSS1500;TSS200;TSS1500;TSS1500;TSS1500;TSS1500;TSS1500;TSS1500;Body;TSS1500
1267	cg23804620	Group_verifieddepressed_yes_ssri_no	0.076031	1.22768	0.226387	-4.60327	0.00188647	0.999998	4	6690894
1268	cg13767695	Group_verifieddepressed_yes_ssri_no	-0.117504	-1.18486	0.24272	-4.63369	-0.00234168	0.999998	16	89238018	CDH15	TSS200
1269	cg19380499	Group_verifieddepressed_yes_ssri_no	-0.0288126	-0.376385	0.708521	-5.0137	-0.00461996	0.999998	3	128722515	CCDC48	Body
1270	cg01320969	Group_verifieddepressed_yes_ssri_no	0.00675431	0.070537	0.9441	-5.05581	0.000315375	0.999998	11	67980788	SUV420H1;SUV420H1	TSS200;TSS200
1271	cg15988514	Group_verifieddepressed_yes_ssri_no	-0.0636471	-0.336286	0.738326	-5.02249	-0.00778627	0.999998	1	224528748
1272	cg06993467	Group_verifieddepressed_yes_ssri_no	-0.050226	-0.367136	0.715357	-5.01582	-0.00168426	0.999998	1	21966500	RAP1GAP;RAP1GAP;RAP1GAP	Body;5'UTR;5'UTR
1273	cg21952901	Group_verifieddepressed_yes_ssri_no	-0.0585818	-1.19301	0.239548	-4.62798	-0.00130236	0.999998	5	71404443	MAP1B	Body
1274	cg17710671	Group_verifieddepressed_yes_ssri_no	-0.00777133	-0.134769	0.893436	-5.05174	-0.000315804	0.999998	7	4722652	FOXK1	Body
1275	cg21129641	Group_verifieddepressed_yes_ssri_no	0.0025376	0.0172458	0.986322	-5.05726	0.000923565	0.999998	2	24232750	MFSD2B	TSS1500
1276	cg07721005	Group_verifieddepressed_yes_ssri_no	-0.0424276	-0.642411	0.52409	-4.93078	-0.00308651	0.999998	5	87564621	TMEM161B;TMEM161B	5'UTR;1stExon
1277	cg21958871	Group_verifieddepressed_yes_ssri_no	0.0780663	1.07352	0.289153	-4.70815	0.0132169	0.999998	12	132930230
1278	cg23910765	Group_verifieddepressed_yes_ssri_no	0.0668066	1.51048	0.138393	-4.37847	0.000832577	0.999998	5	178287112	ZNF354B;ZNF354B	1stExon;5'UTR
1279	cg25579157	Group_verifieddepressed_yes_ssri_no	0.0319964	0.792376	0.432584	-4.86547	0.00544955	0.999998	11	2020549	H19	TSS1500
1280	cg01885839	Group_verifieddepressed_yes_ssri_no	-0.160783	-1.56329	0.125472	-4.33204	-0.0133691	0.999998	5	111017556
1281	cg18705773	Group_verifieddepressed_yes_ssri_no	0.00152375	0.0259155	0.979447	-5.05714	-5.33152e-05	0.999998	5	170743564
1282	cg16984619	Group_verifieddepressed_yes_ssri_no	0.0112102	0.25028	0.803589	-5.03802	0.000398844	0.999998	11	6633451	TAF10	TSS200
1283	cg24309040	Group_verifieddepressed_yes_ssri_no	0.216059	0.91324	0.366317	-4.80332	0.0168946	0.999998	12	111664600	CUX2	Body
1284	cg04361145	Group_verifieddepressed_yes_ssri_no	-0.129414	-0.622513	0.536962	-4.93845	-0.00437956	0.999998	9	123964183	RAB14;RAB14	1stExon;5'UTR
1285	cg02032606	Group_verifieddepressed_yes_ssri_no	-0.201473	-2.27921	0.0277881	-3.57993	-0.00438964	0.999998	17	48049221	DLX4;DLX4	Body;TSS1500
1286	cg27591349	Group_verifieddepressed_yes_ssri_no	0.00767209	0.130646	0.896678	-5.05208	0.000441572	0.999998	10	54074250	DKK1	1stExon
1287	cg19025234	Group_verifieddepressed_yes_ssri_no	0.00128323	0.00726302	0.994239	-5.05733	0.00309856	0.999998	5	79378772	THBS4	Body
1288	cg26349554	Group_verifieddepressed_yes_ssri_no	0.0641374	0.613783	0.542661	-4.94174	0.00328308	0.999998	11	85522295	SYTL2	TSS200
1289	cg06545139	Group_verifieddepressed_yes_ssri_no	-0.0879161	-1.06215	0.294221	-4.71537	-0.000929829	0.999998	4	926475	GAK;TMEM175	TSS1500;5'UTR
1290	cg08703857	Group_verifieddepressed_yes_ssri_no	-0.0167356	-0.154316	0.878098	-5.05	-0.00212439	0.999998	7	2653651	IQCE;IQCE	3'UTR;3'UTR
1291	cg16009311	Group_verifieddepressed_yes_ssri_no	-0.0745529	-0.7073	0.483277	-4.90414	-0.0125571	0.999998	8	119086762	EXT1	Body
1292	cg13224077	Group_verifieddepressed_yes_ssri_no	-0.0123203	-0.247456	0.805758	-5.03846	-0.000195015	0.999998	6	32936079	BRD2	TSS1500
1293	cg14016089	Group_verifieddepressed_yes_ssri_no	-0.0228406	-0.480457	0.63339	-4.98634	-0.000539741	0.999998	9	115818857	ZFP37	1stExon
1294	cg09474156	Group_verifieddepressed_yes_ssri_no	-0.0545137	-1.22565	0.227144	-4.60474	-0.00193542	0.999998	17	8028948
1295	cg13254588	Group_verifieddepressed_yes_ssri_no	-0.405289	-2.54149	0.0148091	-3.2548	-0.0192699	0.999998	2	40006314	THUMPD2;THUMPD2	1stExon;Body
1296	cg10061292	Group_verifieddepressed_yes_ssri_no	0.00586194	0.126827	0.899681	-5.05238	0.000265707	0.999998	6	32939335	BRD2;BRD2	5'UTR;5'UTR
1297	cg16232702	Group_verifieddepressed_yes_ssri_no	-0.0213308	-0.191778	0.848838	-5.046	0.00025894	0.999998	8	38089436	DDHD2;DDHD2;DDHD2	5'UTR;5'UTR;TSS200
1298	cg11237426	Group_verifieddepressed_yes_ssri_no	-0.172167	-0.637895	0.526997	-4.93254	-0.0214755	0.999998	1	179545166	NPHS2	TSS200
1299	cg17768253	Group_verifieddepressed_yes_ssri_no	-0.0733125	-0.787327	0.435501	-4.86788	-0.00101855	0.999998	16	72127550	TXNL4B;TXNL4B;DHX38;TXNL4B;TXNL4B	5'UTR;5'UTR;TSS200;TSS200;1stExon
1300	cg03146073	Group_verifieddepressed_yes_ssri_no	0.046223	1.11604	0.270736	-4.68051	0.000464404	0.999998	3	44519063	ZNF445	5'UTR
1301	cg19108952	Group_verifieddepressed_yes_ssri_no	0.00506437	0.135744	0.892671	-5.05166	0.000102228	0.999998	15	42840882	HAUS2;LRRC57;HAUS2	TSS200;5'UTR;TSS200
1302	cg04752871	Group_verifieddepressed_yes_ssri_no	-0.0193473	-0.169876	0.865922	-5.04844	-0.00232141	0.999998	2	121412432
1303	cg19630440	Group_verifieddepressed_yes_ssri_no	-0.0626018	-1.19426	0.239063	-4.6271	-0.00155113	0.999998	20	33146371	MAP1LC3A;MAP1LC3A	TSS200;Body
1304	cg18585642	Group_verifieddepressed_yes_ssri_no	-0.00116633	-0.0226628	0.982026	-5.05719	2.59357e-05	0.999998	15	75494022	C15orf39	TSS200
1305	cg02291365	Group_verifieddepressed_yes_ssri_no	0.0878782	0.856043	0.396821	-4.83378	0.0133298	0.999998	13	25317267
1306	cg05447100	Group_verifieddepressed_yes_ssri_no	0.0230095	0.181177	0.857098	-5.04722	0.00118652	0.999998	6	168188992	C6orf123	Body
1307	cg16170181	Group_verifieddepressed_yes_ssri_no	-0.179091	-1.4033	0.16786	-4.46846	-0.00227601	0.999998	4	144258448	GAB1;GAB1	Body;Body
1308	cg04869568	Group_verifieddepressed_yes_ssri_no	0.0422758	0.476989	0.635837	-4.98736	0.00366677	0.999998	2	602153
1309	cg25947945	Group_verifieddepressed_yes_ssri_no	-0.000736018	-0.00538377	0.99573	-5.05734	0.00165356	0.999998	1	201368946	LAD1	TSS1500
1310	cg02577368	Group_verifieddepressed_yes_ssri_no	0.0281689	0.737464	0.464931	-4.89091	0.000348363	0.999998	15	100273611	LYSMD4;LYSMD4	1stExon;5'UTR
1311	cg18844382	Group_verifieddepressed_yes_ssri_no	-0.0370754	-1.03541	0.306391	-4.73208	-0.000565364	0.999998	14	23834977	EFS;EFS	TSS200;TSS200
1312	cg26888493	Group_verifieddepressed_yes_ssri_no	0.0456258	0.944991	0.350056	-4.78562	0.000881159	0.999998	18	32621050	MAPRE2;MAPRE2;MAPRE2;MAPRE2	TSS1500;TSS1500;5'UTR;Body
1313	cg23125492	Group_verifieddepressed_yes_ssri_no	0.0920889	0.442791	0.660184	-4.997	0.0193853	0.999998	11	31821298	PAX6;PAX6;PAX6	Body;Body;Body
1314	cg20331494	Group_verifieddepressed_yes_ssri_no	0.0287992	0.27944	0.781275	-5.03327	0.00212074	0.999998	3	138067500	MRAS;MRAS;MRAS;MRAS;MRAS;MRAS	TSS1500;TSS200;TSS200;TSS200;5'UTR;5'UTR
1315	cg19498237	Group_verifieddepressed_yes_ssri_no	0.09919	1.10758	0.274334	-4.68609	0.0162764	0.999998	3	49314655	USP4;USP4;C3orf62	3'UTR;3'UTR;TSS200
1316	cg20574550	Group_verifieddepressed_yes_ssri_no	0.140539	1.05563	0.297159	-4.71948	0.00948419	0.999998	3	125876169	ALDH1L1	Body
1317	cg25915539	Group_verifieddepressed_yes_ssri_no	-0.0175788	-0.175096	0.861843	-5.04789	-0.00226329	0.999998	4	114214080	ANK2;ANK2;ANK2	Body;Body;Body
1318	cg09886818	Group_verifieddepressed_yes_ssri_no	0.0310893	0.494704	0.623381	-4.98208	0.00207608	0.999998	7	134855501	C7orf49;C7orf49;C7orf49;C7orf49;C7orf49;C7orf49;C7orf49;C7orf49;C7orf49;C7orf49;C7orf49;C7orf49;C7orf49;C7orf49;C7orf49	5'UTR;5'UTR;5'UTR;5'UTR;5'UTR;5'UTR;TSS1500;TSS1500;1stExon;1stExon;1stExon;1stExon;1stExon;1stExon;TSS1500
1319	cg11908751	Group_verifieddepressed_yes_ssri_no	-0.0226768	-0.596156	0.554264	-4.94825	-0.000397238	0.999998	11	66790671	SYT12	TSS1500
1320	cg14944575	Group_verifieddepressed_yes_ssri_no	0.0477607	0.975563	0.334854	-4.76803	0.000864597	0.999998	19	52552197	ZNF432	TSS200
1321	cg06734429	Group_verifieddepressed_yes_ssri_no	0.0486485	0.460719	0.647372	-4.99203	0.000565314	0.999998	19	39926689	RPS16	TSS200
1322	cg26678012	Group_verifieddepressed_yes_ssri_no	-0.049169	-0.40718	0.685939	-5.00629	-0.00223233	0.999998	15	78857577	CHRNA5	TSS1500
1323	cg11833275	Group_verifieddepressed_yes_ssri_no	-0.00997567	-0.223591	0.824157	-5.04192	-0.000242079	0.999998	1	32479650	KHDRBS1	1stExon
1324	cg08266417	Group_verifieddepressed_yes_ssri_no	0.0248791	0.21299	0.832362	-5.04335	0.00159451	0.999998	2	201450575	AOX1	TSS200
1325	cg03554133	Group_verifieddepressed_yes_ssri_no	-0.013111	-0.182735	0.855883	-5.04704	6.22618e-05	0.999998	19	39904250	PLEKHG2	5'UTR
1326	cg05598816	Group_verifieddepressed_yes_ssri_no	0.0643887	0.566057	0.574361	-4.95893	0.00331922	0.999998	18	57026567	LMAN1	TSS200
1327	cg23836487	Group_verifieddepressed_yes_ssri_no	0.0472491	0.946909	0.349089	-4.78453	0.000788236	0.999998	2	97303952	KANSL3;KANSL3;KANSL3;KANSL3;KANSL3;KANSL3;KANSL3	5'UTR;TSS200;Body;Body;Body;Body;Body
1328	cg07541744	Group_verifieddepressed_yes_ssri_no	0.0609317	0.336862	0.737895	-5.02237	0.0106932	0.999998	16	55363277	IRX6	Body
1329	cg13095091	Group_verifieddepressed_yes_ssri_no	-0.0412566	-0.306707	0.760578	-5.02834	-0.00385838	0.999998	1	17949604	ARHGEF10L;ARHGEF10L	Body;Body
1330	cg16590635	Group_verifieddepressed_yes_ssri_no	0.250095	1.26379	0.213259	-4.57687	0.0399392	0.999998	16	87641681	JPH3	Body
1331	cg10582690	Group_verifieddepressed_yes_ssri_no	-0.0287358	-0.575095	0.568288	-4.95578	-0.000668001	0.999998	10	69644422	SIRT1;SIRT1	TSS1500;TSS200
1332	cg22403851	Group_verifieddepressed_yes_ssri_no	-0.0125848	-0.340978	0.734816	-5.02151	-0.000180236	0.999998	2	10952734	PDIA6	Body
1333	cg05515034	Group_verifieddepressed_yes_ssri_no	0.0451377	0.742775	0.461743	-4.88853	0.00117309	0.999998	16	2955283
1334	cg25790087	Group_verifieddepressed_yes_ssri_no	0.00521898	0.0921715	0.926999	-5.05472	0.000230084	0.999998	2	198318307	COQ10B	1stExon
1335	cg00164941	Group_verifieddepressed_yes_ssri_no	0.0808808	0.463544	0.645362	-4.99123	0.0132978	0.999998	2	73523056
1336	cg07614835	Group_verifieddepressed_yes_ssri_no	-0.00355002	-0.0282739	0.977577	-5.0571	0.00231973	0.999998	19	1174331	SBNO2	TSS200
1337	cg25001691	Group_verifieddepressed_yes_ssri_no	-0.0177606	-0.207856	0.836344	-5.04402	0.000458537	0.999998	11	2422134	TSSC4	TSS1500
1338	cg01071313	Group_verifieddepressed_yes_ssri_no	0.0766112	0.777339	0.441305	-4.87261	0.00149881	0.999998	17	18162121	FLII	TSS200
1339	cg05106294	Group_verifieddepressed_yes_ssri_no	-0.0211599	-0.399693	0.691404	-5.00815	-0.000754436	0.999998	11	12031097	DKK3;DKK3;DKK3	TSS1500;TSS200;TSS1500
1340	cg20635724	Group_verifieddepressed_yes_ssri_no	0.138405	1.3959	0.170063	-4.47446	0.00407684	0.999998	8	103425293	UBR5	TSS1500
1341	cg16987804	Group_verifieddepressed_yes_ssri_no	0.0482699	1.07025	0.290607	-4.71024	0.00199811	0.999998	1	247095607	AHCTF1	TSS1500
1342	cg23520458	Group_verifieddepressed_yes_ssri_no	0.0604813	1.39566	0.170137	-4.47466	0.0104311	0.999998	15	25468464	SNORD115-15;SNORD115-21;SNORD115-43;SNORD115-11;SNORD115-29;SNORD115-36	Body;Body;Body;Body;Body;Body
1343	cg06389554	Group_verifieddepressed_yes_ssri_no	0.058619	0.502015	0.618273	-4.97985	0.00128655	0.999998	20	3388277	C20orf194	TSS200
1344	cg07392088	Group_verifieddepressed_yes_ssri_no	-0.0309584	-0.588136	0.559583	-4.95114	-0.000385102	0.999998	10	1034168	GTPBP4	TSS200
1345	cg11029279	Group_verifieddepressed_yes_ssri_no	0.00756756	0.147691	0.883291	-5.05061	0.000151896	0.999998	7	127983983	RBM28;RBM28	TSS200;TSS200
1346	cg01434618	Group_verifieddepressed_yes_ssri_no	0.0111112	0.204355	0.839061	-5.04446	0.00041066	0.999998	1	185126331	C1orf25;C1orf26;C1orf26;C1orf26	TSS1500;5'UTR;5'UTR;1stExon
1347	cg22894434	Group_verifieddepressed_yes_ssri_no	0.0432586	0.510084	0.612657	-4.97735	0.00146637	0.999998	3	160117085	SMC4;SMC4;SMC4;IFT80;IFT80;IFT80;IFT80	TSS1500;TSS200;TSS200;1stExon;1stExon;5'UTR;5'UTR
1348	cg26694831	Group_verifieddepressed_yes_ssri_no	0.0481234	0.634896	0.528932	-4.9337	0.00833596	0.999998	5	178763419	ADAMTS2;ADAMTS2	Body;Body
1349	cg02566698	Group_verifieddepressed_yes_ssri_no	-0.021557	-0.460599	0.647457	-4.99207	-0.00042293	0.999998	16	3550932	CLUAP1	TSS200
1350	cg27154391	Group_verifieddepressed_yes_ssri_no	0.127816	0.579362	0.565433	-4.95427	0.00234038	0.999998	11	4208723
1351	cg04900522	Group_verifieddepressed_yes_ssri_no	-0.0666339	-0.781861	0.438672	-4.87048	-0.00339907	0.999998	9	139292963	SNAPC4	TSS200
1352	cg02747412	Group_verifieddepressed_yes_ssri_no	0.0978448	0.627551	0.533687	-4.93653	0.0121385	0.999998	17	80271631
1353	cg11416243	Group_verifieddepressed_yes_ssri_no	0.128506	0.991917	0.326906	-4.7584	0.0164117	0.999998	10	11207907	CUGBP2;CUGBP2;CUGBP2;CUGBP2	Body;Body;Body;Body
1354	cg21755806	Group_verifieddepressed_yes_ssri_no	-0.119695	-0.529944	0.598935	-4.97103	-0.0132379	0.999998	8	1475257	DLGAP2	5'UTR
1355	cg02429398	Group_verifieddepressed_yes_ssri_no	0.0419728	0.297782	0.767334	-5.03001	0.00166913	0.999998	16	53536813	AKTIP;AKTIP	5'UTR;5'UTR
1356	cg00211208	Group_verifieddepressed_yes_ssri_no	-0.0120518	-0.15625	0.876583	-5.04981	-0.0018913	0.999998	16	88770157	RNF166;RNF166;RNF166	TSS200;Body;Body
1357	cg10580059	Group_verifieddepressed_yes_ssri_no	-0.173607	-1.85514	0.0705878	-4.05184	-0.00655191	0.999998	10	75671197	C10orf55;PLAU;PLAU	3'UTR;5'UTR;5'UTR
1358	cg27549834	Group_verifieddepressed_yes_ssri_no	-0.0159622	-0.299667	0.765906	-5.02966	-0.000450604	0.999998	3	39850412	MYRIP	TSS1500
1359	cg10338082	Group_verifieddepressed_yes_ssri_no	-0.0598534	-0.691005	0.493355	-4.91106	-0.00118629	0.999998	3	124303555	KALRN;KALRN;KALRN	1stExon;5'UTR;Body
1360	cg20563759	Group_verifieddepressed_yes_ssri_no	-0.108284	-1.3037	0.199422	-4.54689	-0.00587475	0.999998	5	149109601	PPARGC1B	TSS1500
1361	cg23473285	Group_verifieddepressed_yes_ssri_no	0.487274	0.846282	0.402181	-4.83879	0.052799	0.999998	6	72596698	RIMS1;RIMS1	5'UTR;1stExon
1362	cg13836270	Group_verifieddepressed_yes_ssri_no	0.0885336	1.62651	0.111305	-4.27469	0.0019487	0.999998	9	115913781	SLC31A2	Body
1363	cg17400366	Group_verifieddepressed_yes_ssri_no	-0.00534959	-0.0620923	0.950783	-5.05616	-0.000228115	0.999998	19	10420311	ZGLP1	TSS200
1364	cg09190219	Group_verifieddepressed_yes_ssri_no	0.0026486	0.061952	0.950894	-5.05616	0.000114277	0.999998	12	56122329	CD63;CD63;CD63;CD63;CD63;CD63;CD63;CD63;CD63	TSS1500;TSS1500;5'UTR;5'UTR;5'UTR;5'UTR;TSS200;TSS200;1stExon
1365	cg14036303	Group_verifieddepressed_yes_ssri_no	0.124822	0.875262	0.386398	-4.82375	0.0193044	0.999998	3	125876217	ALDH1L1	Body
1366	cg20686277	Group_verifieddepressed_yes_ssri_no	-0.16792	-1.86932	0.0685448	-4.03725	-0.00593106	0.999998	1	20238347	OTUD3	3'UTR
1367	cg25594486	Group_verifieddepressed_yes_ssri_no	0.0605469	0.844052	0.403411	-4.83992	0.0105809	0.999998	19	51165441	SHANK1	Body
1368	cg17810691	Group_verifieddepressed_yes_ssri_no	-0.061835	-1.60929	0.115028	-4.2905	-0.000845021	0.999998	7	100209997	MOSPD3;MOSPD3;MOSPD3;MOSPD3	TSS200;TSS200;TSS200;5'UTR
1369	cg12138063	Group_verifieddepressed_yes_ssri_no	-0.0464637	-0.823741	0.41473	-4.85015	-0.00159439	0.999998	19	16607096	C19orf44;CALR3	TSS200;TSS200
1370	cg11688628	Group_verifieddepressed_yes_ssri_no	-0.0953734	-0.919225	0.363215	-4.80003	-0.00167377	0.999998	1	26146208	FAM54B;FAM54B;FAM54B;FAM54B	TSS200;TSS200;TSS1500;TSS1500
1371	cg27005894	Group_verifieddepressed_yes_ssri_no	0.0511666	1.16491	0.250613	-4.64752	0.00102427	0.999998	3	47823427	SMARCC1	TSS200
1372	cg10451253	Group_verifieddepressed_yes_ssri_no	0.118052	2.14012	0.0381849	-3.74252	0.00256565	0.999998	17	32907705	TMEM132E;C17orf102	TSS200;TSS1500
1373	cg13662644	Group_verifieddepressed_yes_ssri_no	-0.0434077	-0.31613	0.753466	-5.02654	-0.00936249	0.999998	19	7677237	KIAA1543;KIAA1543	Body;Body
1374	cg26718878	Group_verifieddepressed_yes_ssri_no	0.00315593	0.0204708	0.983764	-5.05722	-0.000389839	0.999998	7	96647882
1375	cg16439555	Group_verifieddepressed_yes_ssri_no	-0.0229223	-0.179321	0.858546	-5.04742	-0.00107325	0.999998	11	66638863	PC;PC;PC	Body;Body;Body
1376	cg03407756	Group_verifieddepressed_yes_ssri_no	-0.0580555	-1.47607	0.147366	-4.40798	-0.000860472	0.999998	3	113465056	ATP6V1A;NAA50;NAA50;NAA50;NAA50	TSS1500;1stExon;1stExon;5'UTR;5'UTR
1377	cg24955156	Group_verifieddepressed_yes_ssri_no	0.211645	1.84295	0.0723846	-4.06431	0.00761211	0.999998	20	48802876
1378	cg22700854	Group_verifieddepressed_yes_ssri_no	0.0432456	0.463179	0.645622	-4.99134	0.0024109	0.999998	17	79859932	NPB	TSS200
1379	cg11325764	Group_verifieddepressed_yes_ssri_no	-0.0788168	-0.341487	0.734436	-5.02141	-0.0154096	0.999998	14	51026721	ATL1;ATL1;ATL1	TSS200;TSS200;5'UTR
1380	cg03146993	Group_verifieddepressed_yes_ssri_no	0.0361468	0.213117	0.832265	-5.04333	0.00447674	0.999998	17	35297146	LHX1	Body
1381	cg24535622	Group_verifieddepressed_yes_ssri_no	0.0890684	0.634469	0.529208	-4.93387	0.0156783	0.999998	1	6546574	PLEKHG5;PLEKHG5;PLEKHG5;PLEKHG5;PLEKHG5	5'UTR;TSS1500;Body;5'UTR;Body
1382	cg05994672	Group_verifieddepressed_yes_ssri_no	-0.0708918	-0.587933	0.559718	-4.95122	-0.00114402	0.999998	8	134309039	NDRG1;NDRG1;NDRG1	1stExon;5'UTR;5'UTR
1383	cg20022862	Group_verifieddepressed_yes_ssri_no	0.00868811	0.126719	0.899766	-5.05239	0.000498803	0.999998	11	67219498	GPR152	1stExon
1384	cg13610421	Group_verifieddepressed_yes_ssri_no	0.0812102	0.849833	0.400226	-4.83697	0.0100247	0.999998	7	100134176
1385	cg02977478	Group_verifieddepressed_yes_ssri_no	0.207651	1.25332	0.217008	-4.5846	0.0183069	0.999998	2	20601663
1386	cg16648355	Group_verifieddepressed_yes_ssri_no	0.0248444	0.294289	0.769984	-5.03064	0.000496163	0.999998	8	95654179	ESRP1;ESRP1;ESRP1;ESRP1;ESRP1	Body;Body;Body;Body;Body
1387	cg15708001	Group_verifieddepressed_yes_ssri_no	0.0435836	0.568907	0.572442	-4.95794	0.00131074	0.999998	12	54673887	CBX5;HNRNPA1;HNRPA1L-2;HNRNPA1;CBX5	1stExon;TSS1500;TSS1500;TSS1500;5'UTR
1388	cg18863135	Group_verifieddepressed_yes_ssri_no	-0.0770274	-1.44883	0.154795	-4.43093	-0.00241575	0.999998	1	47779775	STIL;STIL;STIL;STIL	1stExon;5'UTR;5'UTR;1stExon
1389	cg08443851	Group_verifieddepressed_yes_ssri_no	-0.0577207	-0.569006	0.572376	-4.9579	-0.00239356	0.999998	16	85646773	KIAA0182;KIAA0182	TSS200;5'UTR
1390	cg00034416	Group_verifieddepressed_yes_ssri_no	-0.066068	-1.54396	0.130083	-4.34919	-0.000971451	0.999998	1	155278724	FDPS;FDPS;FDPS;FDPS;FDPS;FDPS	5'UTR;1stExon;1stExon;5'UTR;1stExon;5'UTR
1391	cg27353143	Group_verifieddepressed_yes_ssri_no	0.0589635	0.525363	0.602087	-4.97251	0.00908842	0.999998	19	38308057
1392	cg18232313	Group_verifieddepressed_yes_ssri_no	-0.00916832	-0.0885467	0.929862	-5.05493	-0.00234713	0.999998	6	18123232	NHLRC1	TSS1500
1393	cg11466301	Group_verifieddepressed_yes_ssri_no	0.120095	0.654223	0.516526	-4.92611	0.0102921	0.999998	16	69958882	WWP2;WWP2;WWP2;WWP2	TSS200;Body;Body;Body
1394	cg12730088	Group_verifieddepressed_yes_ssri_no	-0.0656945	-0.427035	0.67153	-5.00121	0.000967746	0.999998	6	31324962	HLA-B;HLA-B	5'UTR;1stExon
1395	cg15035097	Group_verifieddepressed_yes_ssri_no	0.0724382	0.615754	0.541372	-4.941	0.00185893	0.999998	5	56205718	C5orf35	Body
1396	cg22402853	Group_verifieddepressed_yes_ssri_no	0.0232308	0.57634	0.567454	-4.95534	0.000374379	0.999998	12	50478901	SMARCD1;SMARCD1	TSS200;TSS200
1397	cg03124478	Group_verifieddepressed_yes_ssri_no	0.117612	1.04912	0.300107	-4.72356	0.00205986	0.999998	11	67169560	PPP1CA;PPP1CA;PPP1CA	TSS200;TSS200;TSS200
1398	cg18550476	Group_verifieddepressed_yes_ssri_no	-0.111724	-1.08863	0.28251	-4.69844	-0.0171752	0.999998	1	1294353	MXRA8;MXRA8;MXRA8;MXRA8;MXRA8	Body;5'UTR;TSS1500;TSS200;TSS200
1399	cg19756790	Group_verifieddepressed_yes_ssri_no	-0.0622196	-0.392451	0.696705	-5.00991	-0.00387228	0.999998	2	45176863
1400	cg10781408	Group_verifieddepressed_yes_ssri_no	-0.0536917	-0.606988	0.547119	-4.94427	-0.0080653	0.999998	1	151810899	C2CD4D;LOC100132111	Body;TSS200
1401	cg13775005	Group_verifieddepressed_yes_ssri_no	0.064659	0.607971	0.546473	-4.9439	0.00193663	0.999998	14	36002441	INSM2	TSS1500
1402	cg00142642	Group_verifieddepressed_yes_ssri_no	-0.248734	-1.33459	0.189184	-4.52311	-0.0127589	0.999998	10	13200437
1403	cg02976723	Group_verifieddepressed_yes_ssri_no	-0.0246638	-0.218871	0.827808	-5.04257	-0.00136726	0.999998	6	3825927
1404	cg27326452	Group_verifieddepressed_yes_ssri_no	0.195733	0.526301	0.601442	-4.97221	0.00956665	0.999998	3	138668931	C3orf72	Body
1405	cg05216888	Group_verifieddepressed_yes_ssri_no	0.0125312	0.211875	0.833227	-5.0435	0.000713144	0.999998	6	33239446	RPS18;VPS52	TSS1500;1stExon
1406	cg21985251	Group_verifieddepressed_yes_ssri_no	-0.0499142	-0.378385	0.707046	-5.01324	-0.00373645	0.999998	5	1112346	SLC12A7	TSS200
1407	cg15548613	Group_verifieddepressed_yes_ssri_no	0.0497162	0.718228	0.476584	-4.89941	0.00218381	0.999998	22	38610795	MAFF;MAFF;MAFF;MAFF	Body;Body;Body;Body
1408	cg19643390	Group_verifieddepressed_yes_ssri_no	-0.0559435	-0.753824	0.455151	-4.88351	-0.00447762	0.999998	17	48712205	ABCC3;ABCC3	TSS200;TSS200
1409	cg19880977	Group_verifieddepressed_yes_ssri_no	-0.146052	-1.34051	0.187271	-4.5185	-0.0024889	0.999998	18	18691973	ROCK1	TSS200
1410	cg12437873	Group_verifieddepressed_yes_ssri_no	0.0251371	0.520118	0.605706	-4.97419	0.000371401	0.999998	11	58910158	FAM111A;FAM111A;FAM111A	TSS200;TSS200;TSS200
1411	cg05009389	Group_verifieddepressed_yes_ssri_no	-0.019153	-0.0378785	0.969964	-5.0569	-0.00200748	0.999998	15	90208810	PLIN1;PLIN1	3'UTR;3'UTR
1412	cg04081153	Group_verifieddepressed_yes_ssri_no	-0.0144304	-0.188223	0.851606	-5.04641	-0.000722262	0.999998	1	27021879	ARID1A;ARID1A	TSS1500;TSS1500
1413	cg07626874	Group_verifieddepressed_yes_ssri_no	-0.0227246	-0.213931	0.831634	-5.04323	-0.000303959	0.999998	15	98503768	ARRDC4	TSS200
1414	cg05414575	Group_verifieddepressed_yes_ssri_no	-0.0412802	-0.795784	0.430622	-4.86383	-0.00143835	0.999998	8	25316916	KCTD9;CDCA2;CDCA2	TSS1500;1stExon;5'UTR
1415	cg13691247	Group_verifieddepressed_yes_ssri_no	-0.0700059	-0.880642	0.383512	-4.82091	-0.0113631	0.999998	12	54071090	ATP5G2;ATP5G2	TSS1500;TSS1500
1416	cg27347309	Group_verifieddepressed_yes_ssri_no	0.0194043	0.153013	0.879119	-5.05012	0.000278839	0.999998	6	56296240
1417	cg02479497	Group_verifieddepressed_yes_ssri_no	-0.00722832	-0.0649953	0.948485	-5.05604	-0.00112871	0.999998	16	85548895
1418	cg07442759	Group_verifieddepressed_yes_ssri_no	0.132853	0.623269	0.53647	-4.93816	0.0177662	0.999998	12	54943784	PDE1B;PDE1B;PDE1B;PDE1B;PDE1B	TSS200;ExonBnd;ExonBnd;5'UTR;Body
1419	cg09791621	Group_verifieddepressed_yes_ssri_no	-0.0829794	-0.706191	0.48396	-4.90461	-0.0106127	0.999998	16	1078722
1420	cg12790440	Group_verifieddepressed_yes_ssri_no	0.0939264	0.890368	0.378329	-4.81573	0.00663697	0.999998	16	67464868	HSD11B2	TSS200
1421	cg22232120	Group_verifieddepressed_yes_ssri_no	-0.00523214	-0.057544	0.954384	-5.05632	9.53121e-05	0.999998	10	28822082	WAC;WAC;WAC-AS1;WAC	TSS1500;TSS1500;TSS1500;5'UTR
1422	cg26953640	Group_verifieddepressed_yes_ssri_no	0.0925543	0.698255	0.488858	-4.908	0.0130866	0.999998	17	1174473	BHLHA9	1stExon
1423	cg07067085	Group_verifieddepressed_yes_ssri_no	-0.0200624	-0.463664	0.645277	-4.9912	-0.000520444	0.999998	12	120638762	RPLP0;RPLP0	5'UTR;5'UTR
1424	cg01276616	Group_verifieddepressed_yes_ssri_no	0.0281869	0.646796	0.521275	-4.92906	0.000828505	0.999998	2	42396713	EML4;EML4;EML4;EML4	5'UTR;1stExon;1stExon;5'UTR
1425	cg16675700	Group_verifieddepressed_yes_ssri_no	-0.00714661	-0.129579	0.897517	-5.05216	-0.000128047	0.999998	2	69240124	ANTXR1;ANTXR1;ANTXR1	TSS200;TSS200;TSS200
1426	cg24353698	Group_verifieddepressed_yes_ssri_no	0.000194953	0.00271632	0.997846	-5.05735	-0.000523998	0.999998	13	22033696	ZDHHC20;ZDHHC20;ZDHHC20;ZDHHC20	TSS200;TSS200;TSS200;TSS200
1427	cg03639258	Group_verifieddepressed_yes_ssri_no	-0.0668522	-0.542797	0.590132	-4.96681	-0.00218114	0.999998	5	88179028	MEF2C;MEF2C;MEF2C-AS1;MEF2C;MEF2C;MEF2C;MEF2C	1stExon;1stExon;TSS200;5'UTR;5'UTR;5'UTR;5'UTR
1428	cg00945209	Group_verifieddepressed_yes_ssri_no	-0.0700861	-1.01961	0.313739	-4.74177	-0.00886055	0.999998	17	76801579	USP36	Body
1429	cg17223045	Group_verifieddepressed_yes_ssri_no	-0.0853723	-1.01396	0.316396	-4.74519	-0.0128504	0.999998	8	43402630
1430	cg03110633	Group_verifieddepressed_yes_ssri_no	-0.0774701	-1.24403	0.220372	-4.59141	-0.00180637	0.999998	19	35491265	GRAMD1A;GRAMD1A;GRAMD1A;GRAMD1A	1stExon;5'UTR;1stExon;5'UTR
1431	cg08847919	Group_verifieddepressed_yes_ssri_no	-0.0511458	-0.532113	0.597445	-4.97032	-0.00105629	0.999998	11	68854196	TPCN2	Body
1432	cg15089794	Group_verifieddepressed_yes_ssri_no	0.0361669	0.173221	0.863308	-5.04809	0.00631918	0.999998	10	134023618	STK32C	Body
1433	cg26423677	Group_verifieddepressed_yes_ssri_no	0.00397686	0.0397199	0.968504	-5.05686	0.000517473	0.999998	2	17935206	SMC6;GEN1;GEN1;GEN1;SMC6	TSS200;TSS1500;5'UTR;1stExon;TSS200
1434	cg19148440	Group_verifieddepressed_yes_ssri_no	0.0404602	0.150823	0.880835	-5.05033	-0.00371446	0.999998	3	9957031	IL17RE;IL17RE;IL17RE	Body;Body;Body
1435	cg26402901	Group_verifieddepressed_yes_ssri_no	-0.0165965	-0.404313	0.68803	-5.00701	-0.000270429	0.999998	16	90039408	CENPBD1;AFG3L1P;AFG3L1P;AFG3L1P	TSS200;Body;Body;Body
1436	cg02953927	Group_verifieddepressed_yes_ssri_no	0.0358865	0.341667	0.734301	-5.02137	0.00379586	0.999998	15	44038812	PDIA3;CATSPER2P1	1stExon;TSS1500
1437	cg21863110	Group_verifieddepressed_yes_ssri_no	0.0486562	0.362167	0.719039	-5.01693	0.0066431	0.999998	1	116380417	NHLH2;NHLH2	3'UTR;3'UTR
1438	cg02971575	Group_verifieddepressed_yes_ssri_no	-0.0132966	-0.206469	0.83742	-5.04419	-0.00059001	0.999998	4	146402540	SMAD1;SMAD1	TSS1500;TSS1500
1439	cg17516080	Group_verifieddepressed_yes_ssri_no	0.145811	1.1261	0.266503	-4.67383	0.0219579	0.999998	3	45542003	LARS2-AS1;LARS2	Body;Body
1440	cg19590591	Group_verifieddepressed_yes_ssri_no	-0.072745	-0.488551	0.627695	-4.98394	-0.00700773	0.999998	12	133349418	GOLGA3	3'UTR
1441	cg15462411	Group_verifieddepressed_yes_ssri_no	-0.100392	-0.670146	0.506425	-4.9197	-0.00697358	0.999998	17	79361621
1442	cg19676328	Group_verifieddepressed_yes_ssri_no	0.0632347	0.497578	0.621371	-4.98121	0.00179109	0.999998	12	49525230	TUBA1B;TUBA1B	5'UTR;1stExon
1443	cg07432643	Group_verifieddepressed_yes_ssri_no	-0.0226851	-0.509882	0.612797	-4.97741	-0.000967686	0.999998	22	50247581	ZBED4;ZBED4	1stExon;5'UTR
1444	cg07155478	Group_verifieddepressed_yes_ssri_no	-0.0421651	-0.215467	0.830444	-5.04302	-0.00537515	0.999998	3	197283151	BDH1;BDH1;BDH1	TSS1500;TSS1500;5'UTR
1445	cg22699004	Group_verifieddepressed_yes_ssri_no	0.0409565	0.349956	0.728117	-5.01961	0.00727712	0.999998	1	916498	C1orf170	Body
1446	cg21062897	Group_verifieddepressed_yes_ssri_no	-0.144059	-1.41674	0.163918	-4.45749	-0.00728567	0.999998	14	50999680	MAP4K5;ATL1;MAP4K5	TSS1500;TSS200;TSS1500
1447	cg07998558	Group_verifieddepressed_yes_ssri_no	0.00475272	0.0528474	0.958103	-5.05649	0.000784982	0.999998	7	150648497	KCNH2;KCNH2;KCNH2	Body;Body;Body
1448	cg04994773	Group_verifieddepressed_yes_ssri_no	-0.046204	-0.359981	0.720661	-5.01742	-0.000778608	0.999998	1	109656777	KIAA1324;KIAA1324;C1orf194	5'UTR;1stExon;TSS1500
1449	cg24033330	Group_verifieddepressed_yes_ssri_no	0.131765	0.611807	0.543956	-4.94248	0.00507457	0.999998	20	39317034	MAFB	1stExon
1450	cg23432654	Group_verifieddepressed_yes_ssri_no	-0.00441565	-0.0955252	0.924351	-5.05453	-2.87174e-05	0.999998	7	5595804
1451	cg19817445	Group_verifieddepressed_yes_ssri_no	-0.0175811	-0.432171	0.667823	-4.99985	-0.000200229	0.999998	7	151722808	GALNT11;GALNT11;GALNT11;GALNT11	5'UTR;1stExon;1stExon;5'UTR
1452	cg06206902	Group_verifieddepressed_yes_ssri_no	-0.03145	-0.401689	0.689945	-5.00766	-0.00125303	0.999998	7	27191226
1453	cg01387073	Group_verifieddepressed_yes_ssri_no	0.0383497	0.307974	0.759621	-5.02811	0.000491451	0.999998	2	237245421	IQCA1	Body
1454	cg27110548	Group_verifieddepressed_yes_ssri_no	0.0320389	0.465992	0.643624	-4.99053	0.00431807	0.999998	11	63707354	NAA40	Body
1455	cg14528437	Group_verifieddepressed_yes_ssri_no	-0.0265994	-0.0756131	0.940085	-5.05558	-0.00305133	0.999998	9	138660693	KCNT1	Body
1456	cg24254517	Group_verifieddepressed_yes_ssri_no	0.0100945	0.120967	0.904293	-5.05283	0.000208121	0.999998	1	212208526	INTS7;DTL	Body;TSS1500
1457	cg03410436	Group_verifieddepressed_yes_ssri_no	0.106965	0.521186	0.604968	-4.97385	0.0045054	0.999998	10	1779904	ADARB2	TSS200
1458	cg09918713	Group_verifieddepressed_yes_ssri_no	0.0483539	0.637044	0.527546	-4.93287	0.00811103	0.999998	16	29832663	PAGR1;MVP;MVP	3'UTR;5'UTR;5'UTR
1459	cg15010352	Group_verifieddepressed_yes_ssri_no	0.0580184	0.679566	0.500499	-4.91583	0.00862319	0.999998	19	12948853	MAST1	TSS1500
1460	cg16366843	Group_verifieddepressed_yes_ssri_no	0.0317713	0.782361	0.438381	-4.87024	0.000472429	0.999998	14	102026086
1461	cg26342671	Group_verifieddepressed_yes_ssri_no	-0.0190329	-0.210174	0.834546	-5.04372	-0.000276217	0.999998	2	128432524	LIMS2;LIMS2;LIMS2	Body;Body;5'UTR
1462	cg25910466	Group_verifieddepressed_yes_ssri_no	-0.184435	-0.632495	0.530484	-4.93463	-0.00551573	0.999998	20	21283998	XRN2;XRN2	5'UTR;1stExon
1463	cg22865542	Group_verifieddepressed_yes_ssri_no	-0.0783676	-1.22101	0.228877	-4.60808	-0.00390214	0.999998	19	47425491	GRLF1	1stExon
1464	cg13266435	Group_verifieddepressed_yes_ssri_no	0.0443518	0.466763	0.643077	-4.99031	0.00734403	0.999998	18	14748220	ANKRD30B	TSS200
1465	cg15134787	Group_verifieddepressed_yes_ssri_no	0.0701639	0.261667	0.794854	-5.03623	0.0163297	0.999998	7	57471759
1466	cg09453870	Group_verifieddepressed_yes_ssri_no	0.0574501	0.34502	0.731798	-5.02066	0.000921705	0.999998	15	69324156	MIR548H4;NOX5	Body;Body
1467	cg14391148	Group_verifieddepressed_yes_ssri_no	0.0493174	0.519072	0.606429	-4.97452	0.00841968	0.999998	9	140175219	C9orf167	3'UTR
1468	cg14575559	Group_verifieddepressed_yes_ssri_no	-0.0185698	-0.361005	0.719901	-5.01719	-0.000520995	0.999998	19	18111766	ARRDC2	TSS200
1469	cg16620382	Group_verifieddepressed_yes_ssri_no	0.0331086	0.658603	0.513737	-4.92436	0.000801291	0.999998	6	43211213	TTBK1	TSS200
1470	cg26181929	Group_verifieddepressed_yes_ssri_no	0.0563425	0.638645	0.526513	-4.93225	0.000942056	0.999998	13	47371415	ESD	TSS200
1471	cg21920469	Group_verifieddepressed_yes_ssri_no	0.138391	0.770752	0.445159	-4.8757	0.0102221	0.999998	14	103375193
1472	cg22903655	Group_verifieddepressed_yes_ssri_no	-0.0318289	-0.333696	0.740266	-5.02303	-0.000871413	0.999998	2	27580036	GTF3C2;GTF3C2	TSS200;TSS200
1473	cg06397345	Group_verifieddepressed_yes_ssri_no	0.00394121	0.0727235	0.942371	-5.05571	0.000653862	0.999998	22	46787418	CELSR1	Body
1474	cg08218101	Group_verifieddepressed_yes_ssri_no	-0.127367	-1.07423	0.288839	-4.7077	-0.00826711	0.999998	4	15704393	BST1	TSS200
1475	cg06147822	Group_verifieddepressed_yes_ssri_no	-0.0248793	-0.446772	0.65733	-4.99591	-0.000451451	0.999998	20	57466905	GNAS;GNAS;GNAS;GNAS;GNAS;GNAS;GNAS;GNAS	3'UTR;1stExon;1stExon;1stExon;Body;3'UTR;Body;1stExon
1476	cg22696982	Group_verifieddepressed_yes_ssri_no	0.0138053	0.222681	0.82486	-5.04205	0.000582332	0.999998	2	177502905
1477	cg22737919	Group_verifieddepressed_yes_ssri_no	-0.0501975	-1.14549	0.258475	-4.66079	-0.00118984	0.999998	19	54694122	TSEN34;TSEN34;MBOAT7;MBOAT7;MBOAT7;MBOAT7;TSEN34;TSEN34;TSEN34;TSEN34	TSS1500;TSS1500;TSS1500;TSS1500;TSS1500;TSS1500;5'UTR;1stExon;1stExon;5'UTR
1478	cg06657142	Group_verifieddepressed_yes_ssri_no	0.0489266	0.455196	0.651308	-4.99358	0.00316591	0.999998	10	123357993	FGFR2;FGFR2;FGFR2;FGFR2;FGFR2	TSS200;TSS200;TSS200;TSS200;TSS200
1479	cg05792022	Group_verifieddepressed_yes_ssri_no	0.122167	1.68926	0.0985639	-4.2159	0.0114677	0.999998	13	41239732	FOXO1	1stExon
1480	cg14530382	Group_verifieddepressed_yes_ssri_no	-0.155947	-1.534	0.132511	-4.35795	-0.0227893	0.999998	19	6753525	SH2D3A	Body
1481	cg18132228	Group_verifieddepressed_yes_ssri_no	-0.0234793	-0.300866	0.764998	-5.02944	-0.000418598	0.999998	15	56035476	PRTG	TSS1500
1482	cg22832279	Group_verifieddepressed_yes_ssri_no	-0.0112797	-0.107506	0.914898	-5.05378	-0.002907	0.999998	19	7626176	PNPLA6;PNPLA6;PNPLA6;PNPLA6;PNPLA6	Body;Body;Body;Body;Body
1483	cg23281714	Group_verifieddepressed_yes_ssri_no	-0.0110499	-0.261023	0.795347	-5.03633	-0.000229687	0.999998	1	24829351	RCAN3	TSS200
1484	cg02969141	Group_verifieddepressed_yes_ssri_no	-0.039197	-0.187696	0.852017	-5.04648	-0.00664315	0.999998	7	15727598	MEOX2	TSS1500
1485	cg19613592	Group_verifieddepressed_yes_ssri_no	-0.156788	-1.96665	0.0558396	-3.9348	-0.0201476	0.999998	15	59639303	MYO1E	Body
1486	cg03466198	Group_verifieddepressed_yes_ssri_no	-0.0678533	-0.81008	0.42245	-4.85689	-0.00409614	0.999998	7	50727932	GRB10;GRB10;GRB10;GRB10	Body;Body;Body;Body
1487	cg01837657	Group_verifieddepressed_yes_ssri_no	0.198179	1.00652	0.319914	-4.74968	0.0042462	0.999998	15	90039822	RHCG	TSS200
1488	cg09936824	Group_verifieddepressed_yes_ssri_no	-0.0273137	-0.388167	0.699849	-5.01094	-0.00464195	0.999998	7	27187670	HOXA6	TSS1500
1489	cg06521987	Group_verifieddepressed_yes_ssri_no	-0.0407348	-0.98819	0.328706	-4.76061	-0.000541548	0.999998	11	747461	TALDO1;TALDO1	5'UTR;1stExon
1490	cg09392940	Group_verifieddepressed_yes_ssri_no	0.364177	0.721203	0.474771	-4.89811	0.0370326	0.999998	2	109745828	LOC100287216;SH3RF3	Body;TSS200
1491	cg15857329	Group_verifieddepressed_yes_ssri_no	0.0752157	0.707916	0.482899	-4.90387	0.0109923	0.999998	8	144653570	C8orf73	Body
1492	cg12467025	Group_verifieddepressed_yes_ssri_no	0.0537424	0.56968	0.571923	-4.95767	0.00375001	0.999998	16	66865112	NAE1;NAE1;NAE1;NAE1	TSS1500;TSS1500;TSS1500;TSS1500
1493	cg15396800	Group_verifieddepressed_yes_ssri_no	-0.125222	-1.45569	0.152897	-4.42519	-0.0212352	0.999998	1	178943143
1494	cg04482794	Group_verifieddepressed_yes_ssri_no	-0.0881002	-0.804924	0.425387	-4.85941	-0.00186805	0.999998	1	226925181	ITPKB	5'UTR
1495	cg20535966	Group_verifieddepressed_yes_ssri_no	-0.108793	-1.12717	0.266054	-4.67311	-0.00716583	0.999998	8	80804800
1496	cg04968127	Group_verifieddepressed_yes_ssri_no	-0.0537354	-0.82335	0.414949	-4.85034	-0.00697241	0.999998	11	10715213	MRVI1;MRVI1;MRVI1;MRVI1;MRVI1	1stExon;5'UTR;1stExon;5'UTR;TSS200
1497	cg04322111	Group_verifieddepressed_yes_ssri_no	0.310145	1.83873	0.0730162	-4.06862	0.0428464	0.999998	6	32729764	HLA-DQB2	Body
1498	cg09299076	Group_verifieddepressed_yes_ssri_no	0.0140984	0.185729	0.85355	-5.0467	0.000320241	0.999998	16	89795781	ZNF276;ZNF276	Body;Body
1499	cg14603098	Group_verifieddepressed_yes_ssri_no	0.240191	0.975848	0.334715	-4.76786	0.0235992	0.999998	17	32484259	ACCN1	TSS1500
1500	cg20711218	Group_verifieddepressed_yes_ssri_no	0.0380766	0.447958	0.65648	-4.99559	0.00641677	0.999998	20	51110021
1501	cg09361488	Group_verifieddepressed_yes_ssri_no	0.039332	0.626496	0.534373	-4.93693	0.00115709	0.999998	1	12677666	DHRS3;DHRS3	5'UTR;1stExon
1502	cg18277231	Group_verifieddepressed_yes_ssri_no	0.339238	1.76927	0.084094	-4.13832	0.0520881	0.999998	11	44559931
1503	cg14848383	Group_verifieddepressed_yes_ssri_no	0.0097302	0.0507881	0.959735	-5.05655	-0.00137668	0.999998	1	6685149	THAP3	TSS200
1504	cg17386911	Group_verifieddepressed_yes_ssri_no	-0.0119746	-0.172664	0.863743	-5.04815	-0.00197945	0.999998	5	176523180	FGFR4;FGFR4;FGFR4	Body;Body;Body
1505	cg01969433	Group_verifieddepressed_yes_ssri_no	0.0738876	0.778314	0.440737	-4.87215	0.00738622	0.999998	11	46564392	AMBRA1	Body
1506	cg00406023	Group_verifieddepressed_yes_ssri_no	-0.156926	-1.41111	0.16556	-4.4621	-0.0196589	0.999998	11	120090023	OAF	Body
1507	cg26796135	Group_verifieddepressed_yes_ssri_no	-0.0254446	-0.256665	0.798688	-5.03703	-0.00237606	0.999998	15	45671001	LOC145663;GATM	Body;TSS200
1508	cg20328917	Group_verifieddepressed_yes_ssri_no	0.0302994	0.234719	0.815565	-5.04035	0.00238097	0.999998	12	88536565	TMTC3;CEP290	5'UTR;TSS1500
1509	cg06101177	Group_verifieddepressed_yes_ssri_no	0.112181	0.340195	0.735401	-5.02168	0.0102071	0.999998	5	60628891	ZSWIM6	Body
1510	cg05801325	Group_verifieddepressed_yes_ssri_no	0.0108058	0.0491156	0.961059	-5.0566	-1.36727e-05	0.999998	4	493063	ZNF721;PIGG;PIGG;PIGG;PIGG;PIGG;PIGG;PIGG;PIGG;PIGG;PIGG;PIGG;PIGG;PIGG;PIGG;PIGG	TSS200;1stExon;5'UTR;5'UTR;5'UTR;1stExon;1stExon;1stExon;1stExon;1stExon;1stExon;5'UTR;5'UTR;5'UTR;5'UTR;Body
1511	cg09479389	Group_verifieddepressed_yes_ssri_no	0.0346275	0.345104	0.731735	-5.02064	0.00138259	0.999998	19	14016729	C19orf57;CC2D1A	5'UTR;TSS1500
1512	cg15206656	Group_verifieddepressed_yes_ssri_no	-0.0267128	-0.225512	0.822673	-5.04166	-0.00127438	0.999998	20	34043187	MIR1289-1;CEP250	TSS1500;TSS200
1513	cg24800175	Group_verifieddepressed_yes_ssri_no	0.152831	1.94511	0.0584613	-3.95781	0.0133534	0.999998	19	13345599	CACNA1A;CACNA1A	Body;Body
1514	cg05600626	Group_verifieddepressed_yes_ssri_no	0.00824326	0.0707218	0.943954	-5.0558	-0.000560607	0.999998	22	21991401	CCDC116	3'UTR
1515	cg18040786	Group_verifieddepressed_yes_ssri_no	0.489037	1.55423	0.127617	-4.3401	0.0311612	0.999998	1	2461875	HES5	TSS200
1516	cg15819808	Group_verifieddepressed_yes_ssri_no	0.163692	0.982336	0.331547	-4.76406	0.00253535	0.999998	12	122631519
1517	cg04575016	Group_verifieddepressed_yes_ssri_no	-0.0318085	-0.793762	0.431786	-4.8648	-0.000372888	0.999998	3	69063057	C3orf64	TSS1500
1518	cg11327657	Group_verifieddepressed_yes_ssri_no	0.0835497	0.690715	0.493536	-4.91118	0.0138532	0.999998	21	46388162	C21orf70	Body
1519	cg00573770	Group_verifieddepressed_yes_ssri_no	-0.326724	-2.2918	0.0269851	-3.56487	-0.0531036	0.999998	2	145278485	ZEB2;ZEB2;ZEB2	TSS1500;TSS1500;TSS1500
1520	cg11199827	Group_verifieddepressed_yes_ssri_no	-0.214401	-1.65206	0.105963	-4.25098	-0.0323417	0.999998	10	49881056
1521	cg09415601	Group_verifieddepressed_yes_ssri_no	-0.0634478	-1.17772	0.245523	-4.63867	-0.00134008	0.999998	16	81927399	PLCG2	Body
1522	cg04698434	Group_verifieddepressed_yes_ssri_no	0.116877	1.89152	0.0654488	-4.01424	0.00257659	0.999998	2	25265145	EFR3B;EFR3B	5'UTR;1stExon
1523	cg25504403	Group_verifieddepressed_yes_ssri_no	0.0177973	0.400566	0.690766	-5.00793	0.000300282	0.999998	11	69490221	ORAOV1	TSS200
1524	cg11647651	Group_verifieddepressed_yes_ssri_no	0.0568839	0.522311	0.604192	-4.97349	0.00189642	0.999998	17	4710373	PLD2	TSS200
1525	cg10553028	Group_verifieddepressed_yes_ssri_no	-0.0137511	-0.266431	0.791208	-5.03545	-0.000407487	0.999998	3	32280480	CMTM8	1stExon
1526	cg15166552	Group_verifieddepressed_yes_ssri_no	-0.00412137	-0.0739743	0.941381	-5.05566	-7.44847e-05	0.999998	3	156273067	SSR3	TSS200
1527	cg05085132	Group_verifieddepressed_yes_ssri_no	0.0610678	1.51993	0.136005	-4.37026	0.00118996	0.999998	10	102973523
1528	cg14443515	Group_verifieddepressed_yes_ssri_no	0.0306436	0.240074	0.811438	-5.03957	0.00120057	0.999998	22	38598875	MAFF;MAFF;MAFF;MAFF	TSS200;5'UTR;5'UTR;5'UTR
1529	cg16249355	Group_verifieddepressed_yes_ssri_no	-0.0903491	-1.16347	0.251191	-4.64852	-0.00458956	0.999998	17	76310516
1530	cg10937807	Group_verifieddepressed_yes_ssri_no	-0.0233026	-0.180178	0.857878	-5.04733	-0.00459617	0.999998	10	682147	DIP2C	Body
1531	cg06185423	Group_verifieddepressed_yes_ssri_no	-0.000156054	-0.00389304	0.996912	-5.05734	2.44221e-06	0.999998	12	122687992	LRRC43;B3GNT4;LRRC43	3'UTR;TSS1500;3'UTR
1532	cg06294637	Group_verifieddepressed_yes_ssri_no	-0.0298524	-0.604205	0.54895	-4.9453	-0.00108009	0.999998	8	59465767	SDCBP;SDCBP;SDCBP;SDCBP;SDCBP;SDCBP;SDCBP;SDCBP;SDCBP;SDCBP	1stExon;1stExon;5'UTR;5'UTR;5'UTR;5'UTR;1stExon;5'UTR;1stExon;1stExon
1533	cg13735453	Group_verifieddepressed_yes_ssri_no	-0.0446425	-0.350506	0.727707	-5.01949	-0.000326948	0.999998	14	95785780	CLMN	Body
1534	cg12297440	Group_verifieddepressed_yes_ssri_no	0.105259	1.15971	0.252703	-4.6511	0.0180639	0.999998	7	157523408	PTPRN2;PTPRN2;PTPRN2	Body;Body;Body
1535	cg13949487	Group_verifieddepressed_yes_ssri_no	-0.261839	-0.729124	0.469963	-4.89462	-0.00531837	0.999998	9	98637884	C9orf130;C9orf102;C9orf130	Body;TSS200;Body
1536	cg14251698	Group_verifieddepressed_yes_ssri_no	0.245657	1.86678	0.0689073	-4.03987	0.0274541	0.999998	15	44580953	CASC4;CASC4;CASC4;CASC4	5'UTR;5'UTR;1stExon;1stExon
1537	cg11348583	Group_verifieddepressed_yes_ssri_no	-0.112582	-0.80369	0.426091	-4.86001	-0.0181435	0.999998	1	196746875	CFHR3;CFHR3	Body;Body
1538	cg22218911	Group_verifieddepressed_yes_ssri_no	-0.0911877	-0.778425	0.440672	-4.8721	-0.00246062	0.999998	1	153700540	INTS3	TSS200
1539	cg08892600	Group_verifieddepressed_yes_ssri_no	0.0412023	0.952703	0.346179	-4.78123	0.00133588	0.999998	1	223538601	SUSD4;SUSD4	TSS1500;TSS1500
1540	cg25566507	Group_verifieddepressed_yes_ssri_no	-0.0707358	-0.842789	0.40411	-4.84057	-0.0099298	0.999998	19	17952399	JAK3	Body
1541	cg10542562	Group_verifieddepressed_yes_ssri_no	0.0343897	0.431798	0.668092	-4.99995	0.00542783	0.999998	11	128556382
1542	cg24541426	Group_verifieddepressed_yes_ssri_no	-0.0402331	-0.40055	0.690777	-5.00794	-0.00635532	0.999998	2	177029459	HOXD3	5'UTR
1543	cg20822365	Group_verifieddepressed_yes_ssri_no	0.00508631	0.10938	0.913421	-5.05365	0.000273612	0.999998	15	83621694	HOMER2;HOMER2;HOMER2;HOMER2	TSS1500;TSS1500;TSS1500;TSS1500
1544	cg07412317	Group_verifieddepressed_yes_ssri_no	0.113664	0.568456	0.572746	-4.9581	0.00835147	0.999998	16	13983454
1545	cg17802005	Group_verifieddepressed_yes_ssri_no	0.0223017	0.291213	0.772319	-5.0312	0.000569379	0.999998	1	235035687
1546	cg11464216	Group_verifieddepressed_yes_ssri_no	-0.0985388	-0.653157	0.517207	-4.92654	-0.00245961	0.999998	19	51293500	ACPT	TSS200
1547	cg19384531	Group_verifieddepressed_yes_ssri_no	0.137814	0.664281	0.510133	-4.92208	0.011523	0.999998	6	50692252	TFAP2D	Body
1548	cg12822242	Group_verifieddepressed_yes_ssri_no	0.0537521	0.873533	0.387329	-4.82466	0.00760921	0.999998	8	127572993
1549	cg11387577	Group_verifieddepressed_yes_ssri_no	0.046622	1.30626	0.198556	-4.54493	0.000909858	0.999998	6	146285424	SHPRH;SHPRH	TSS200;TSS200
1550	cg01023787	Group_verifieddepressed_yes_ssri_no	0.129277	2.36211	0.0228706	-3.4797	0.022002	0.999998	5	1243714	SLC6A18	Body
1551	cg13187009	Group_verifieddepressed_yes_ssri_no	0.0177422	0.226298	0.822065	-5.04155	0.00287993	0.999998	20	55965497	RBM38;RBM38	TSS1500;TSS1500
1552	cg12414872	Group_verifieddepressed_yes_ssri_no	-0.00568937	-0.0953699	0.924474	-5.05454	5.10624e-05	0.999998	3	52030010	RPL29	TSS200
1553	cg25991468	Group_verifieddepressed_yes_ssri_no	0.0332697	0.441934	0.660799	-4.99723	0.00492285	0.999998	7	28475121	CREB5;CREB5;CREB5	5'UTR;Body;TSS200
1554	cg09836921	Group_verifieddepressed_yes_ssri_no	0.0601677	0.689223	0.494465	-4.91181	0.00347826	0.999998	16	1582320	IFT140	Body
1555	cg17370481	Group_verifieddepressed_yes_ssri_no	0.00179764	0.0432157	0.965734	-5.05677	7.60497e-05	0.999998	6	31940041	STK19;STK19;STK19;DOM3Z	Body;Body;Body;TSS200
1556	cg08469215	Group_verifieddepressed_yes_ssri_no	0.516775	2.27383	0.0281378	-3.58635	0.0315161	0.999998	1	156261351	TMEM79;TMEM79	Body;Body
1557	cg05039080	Group_verifieddepressed_yes_ssri_no	0.0707271	0.786619	0.435911	-4.86822	0.00127375	0.999998	6	126068919
1558	cg09902379	Group_verifieddepressed_yes_ssri_no	-0.00874852	-0.0868821	0.931177	-5.05502	-0.000405067	0.999998	5	160973589	GABRB2;GABRB2	Body;Body
1559	cg10541887	Group_verifieddepressed_yes_ssri_no	0.0390281	0.384635	0.702444	-5.01178	0.000949841	0.999998	4	185458676
1560	cg15310764	Group_verifieddepressed_yes_ssri_no	-0.113696	-0.957498	0.343783	-4.77848	-0.00848773	0.999998	12	50305546	LOC283332;LOC101927292	Body;TSS200
1561	cg21466874	Group_verifieddepressed_yes_ssri_no	0.0203412	0.270827	0.787848	-5.03473	0.000285738	0.999998	2	170680991	METTL5	Body
1562	cg10403171	Group_verifieddepressed_yes_ssri_no	-0.0555222	-0.808508	0.423344	-4.85766	-0.00107028	0.999998	15	91500781	RCCD1;RCCD1	Body;Body
1563	cg02266771	Group_verifieddepressed_yes_ssri_no	-0.0250341	-0.478253	0.634944	-4.98699	-0.000277072	0.999998	6	27218966	PRSS16	Body
1564	cg01665212	Group_verifieddepressed_yes_ssri_no	-0.0737762	-0.607282	0.546926	-4.94416	-0.00118665	0.999998	6	30712373	IER3	TSS200
1565	cg00912164	Group_verifieddepressed_yes_ssri_no	-0.0954002	-0.495135	0.62308	-4.98195	-0.0128094	0.999998	12	133020327
1566	cg24491766	Group_verifieddepressed_yes_ssri_no	-0.360424	-0.861645	0.393765	-4.83088	-0.028681	0.999998	7	21985706	CDCA7L;CDCA7L;CDCA7L	TSS200;TSS200;TSS200
1567	cg04567140	Group_verifieddepressed_yes_ssri_no	-0.0738854	-0.461277	0.646975	-4.99187	-0.0094911	0.999998	1	31000432
1568	cg07150925	Group_verifieddepressed_yes_ssri_no	-0.0405661	-0.851721	0.399188	-4.836	-0.00100343	0.999998	3	49591642	BSN	TSS1500
1569	cg12572987	Group_verifieddepressed_yes_ssri_no	0.00501814	0.0427958	0.966067	-5.05678	-0.000194601	0.999998	11	111957418	SDHD;TIMM8B;TIMM8B	TSS200;1stExon;Body
1570	cg23395715	Group_verifieddepressed_yes_ssri_no	-0.097983	-1.05285	0.298416	-4.72123	-0.0166486	0.999998	12	54369514	HOXC11	3'UTR
1571	cg10323725	Group_verifieddepressed_yes_ssri_no	1.66411e-05	0.000340441	0.99973	-5.05735	0.000147424	0.999998	1	156405495
1572	cg13941474	Group_verifieddepressed_yes_ssri_no	0.108253	0.544671	0.588854	-4.96619	0.0138444	0.999998	13	112788517
1573	cg09722315	Group_verifieddepressed_yes_ssri_no	0.0455672	0.513964	0.609964	-4.97613	0.0072582	0.999998	6	167808366
1574	cg22435081	Group_verifieddepressed_yes_ssri_no	-0.0104343	-0.208788	0.835621	-5.0439	-0.000248326	0.999998	17	41323035	NBR1;NBR1;NBR1	5'UTR;TSS1500;5'UTR
1575	cg09879727	Group_verifieddepressed_yes_ssri_no	-0.0425933	-1.0374	0.305474	-4.73085	-0.000708222	0.999998	16	2034056	GFER	TSS200
1576	cg26561623	Group_verifieddepressed_yes_ssri_no	0.0553674	0.563213	0.576278	-4.95991	0.00217266	0.999998	17	73663172	SAP30BP;RECQL5;RECQL5;RECQL5;RECQL5;RECQL5;RECQL5	TSS1500;5'UTR;1stExon;5'UTR;5'UTR;1stExon;1stExon
1577	cg09348230	Group_verifieddepressed_yes_ssri_no	-0.386241	-2.03957	0.0477022	-3.85544	-0.0209815	0.999998	12	31945187	H3F3C	TSS200
1578	cg21714878	Group_verifieddepressed_yes_ssri_no	-0.165298	-1.3431	0.186438	-4.51647	-0.026936	0.999998	22	50052407	C22orf34	TSS1500
1579	cg24995657	Group_verifieddepressed_yes_ssri_no	0.229379	1.42659	0.161072	-4.44939	0.0188145	0.999998	14	67879126	PLEK2	TSS1500
1580	cg06047473	Group_verifieddepressed_yes_ssri_no	-0.104426	-0.915889	0.364942	-4.80187	-0.00190607	0.999998	8	54935081	TCEA1;TCEA1	TSS200;TSS200
1581	cg08827060	Group_verifieddepressed_yes_ssri_no	0.00173382	0.0202888	0.983909	-5.05722	0.00019789	0.999998	8	102121621
1582	cg22690212	Group_verifieddepressed_yes_ssri_no	-0.119736	-1.54903	0.128861	-4.34471	-0.0203747	0.999998	1	145438435	TXNIP	TSS200
1583	cg18208742	Group_verifieddepressed_yes_ssri_no	-0.0983907	-1.25301	0.217119	-4.58483	-0.0112406	0.999998	17	42992872	GFAP;GFAP;GFAP;GFAP	1stExon;5'UTR;1stExon;5'UTR
1584	cg23440816	Group_verifieddepressed_yes_ssri_no	0.109585	1.44233	0.156608	-4.43635	0.00347538	0.999998	1	223948910	CAPN2;CAPN2	Body;Body
1585	cg19301058	Group_verifieddepressed_yes_ssri_no	-0.122379	-1.57723	0.122229	-4.31956	-0.0210945	0.999998	1	145438404	TXNIP	TSS200
1586	cg06646682	Group_verifieddepressed_yes_ssri_no	-0.0394349	-0.526554	0.601267	-4.97212	-0.00667213	0.999998	1	1273442	DVL1	Body
1587	cg11002851	Group_verifieddepressed_yes_ssri_no	0.0308469	0.547316	0.587052	-4.9653	0.000908279	0.999998	4	37455729	C4orf19	5'UTR
1588	cg18879780	Group_verifieddepressed_yes_ssri_no	-0.156369	-2.02213	0.0495483	-3.87462	-0.0015366	0.999998	6	32098253	FKBPL	TSS200
1589	cg12941622	Group_verifieddepressed_yes_ssri_no	0.00769822	0.207348	0.836738	-5.04408	0.00017185	0.999998	2	172778750	HAT1;HAT1	TSS200;TSS200
1590	cg12072519	Group_verifieddepressed_yes_ssri_no	-0.00704988	-0.153773	0.878524	-5.05005	-9.53647e-05	0.999998	9	34665498
1591	cg23001456	Group_verifieddepressed_yes_ssri_no	0.0226508	0.569293	0.572183	-4.9578	0.000329411	0.999998	17	2615074	KIAA0664	TSS200
1592	cg10783469	Group_verifieddepressed_yes_ssri_no	0.231227	1.89154	0.0654456	-4.01422	0.00485378	0.999998	19	52391234	ZNF577;ZNF577;ZNF577	TSS200;TSS200;TSS200
1593	cg06220235	Group_verifieddepressed_yes_ssri_no	-0.0184762	-0.439953	0.662222	-4.99777	-0.000424192	0.999998	16	11349023	SOCS1	Body
1594	cg01561160	Group_verifieddepressed_yes_ssri_no	-0.236291	-1.85495	0.0706154	-4.05204	-0.0352357	0.999998	8	98637229
1595	cg22610533	Group_verifieddepressed_yes_ssri_no	0.0212297	0.36965	0.713496	-5.01525	0.000619388	0.999998	12	64238379	SRGAP1	TSS200
1596	cg09224958	Group_verifieddepressed_yes_ssri_no	-0.0182879	-0.395778	0.694268	-5.0091	-0.000350025	0.999998	17	72772429	NAT9;NAT9;NAT9;NAT9;NAT9;NAT9;NAT9;NAT9;NAT9;NAT9;NAT9;NAT9;NAT9;NAT9;NAT9;NAT9;NAT9;NAT9;NAT9;NAT9;NAT9;NAT9;NAT9;NAT9;NAT9;NAT9;NAT9;NAT9;TMEM104	Body;Body;5'UTR;5'UTR;5'UTR;5'UTR;5'UTR;5'UTR;5'UTR;5'UTR;5'UTR;5'UTR;5'UTR;5'UTR;5'UTR;1stExon;1stExon;1stExon;1stExon;1stExon;1stExon;1stExon;1stExon;1stExon;1stExon;1stExon;1stExon;1stExon;TSS200
1597	cg07094735	Group_verifieddepressed_yes_ssri_no	0.0193749	0.374699	0.709766	-5.01409	0.000269426	0.999998	3	88198885	C3orf38	TSS200
1598	cg08265790	Group_verifieddepressed_yes_ssri_no	-0.0665426	-0.771363	0.4448	-4.87541	-0.00476391	0.999998	5	141704696	SPRY4;SPRY4	TSS200;TSS200
1599	cg05191076	Group_verifieddepressed_yes_ssri_no	0.337265	1.69618	0.0972357	-4.20931	0.0166647	0.999998	4	66536186	EPHA5;EPHA5	TSS1500;TSS1500
1600	cg27442308	Group_verifieddepressed_yes_ssri_no	0.138242	0.571625	0.570616	-4.95699	0.0101284	0.999998	13	95364675	SOX21	TSS1500
1601	cg01907476	Group_verifieddepressed_yes_ssri_no	0.0684147	0.902878	0.371728	-4.80898	0.0102696	0.999998	1	148929710	LOC645166;LOC645166;LOC645166	TSS1500;Body;Body
1602	cg21686797	Group_verifieddepressed_yes_ssri_no	0.111037	1.10282	0.27637	-4.68921	0.00253029	0.999998	6	30303645	TRIM39;TRIM39	Body;Body
1603	cg10405150	Group_verifieddepressed_yes_ssri_no	0.097457	0.56794	0.573093	-4.95827	0.00180224	0.999998	19	58666490
1604	cg07871302	Group_verifieddepressed_yes_ssri_no	-0.226019	-1.37078	0.177708	-4.49463	-0.0318833	0.999998	2	29470049	ALK	Body
1605	cg05191217	Group_verifieddepressed_yes_ssri_no	-0.100367	-1.04083	0.303895	-4.72872	-0.011474	0.999998	5	154070325
1606	cg05633407	Group_verifieddepressed_yes_ssri_no	0.060936	1.09363	0.280336	-4.6952	0.0105236	0.999998	17	80654900	RAB40B	Body
1607	cg22762091	Group_verifieddepressed_yes_ssri_no	0.00648484	0.105887	0.916175	-5.05389	0.00113838	0.999998	8	132052843	ADCY8	TSS200
1608	cg22944662	Group_verifieddepressed_yes_ssri_no	0.0324283	0.515486	0.60891	-4.97565	0.000731184	0.999998	1	178062847	LOC100302401;RASAL2	Body;TSS200
1609	cg19573456	Group_verifieddepressed_yes_ssri_no	-0.0797763	-0.602204	0.550268	-4.94603	-0.0018942	0.999998	19	16607087	C19orf44;CALR3	TSS200;TSS200
1610	cg26736200	Group_verifieddepressed_yes_ssri_no	-0.0361712	-0.372353	0.711498	-5.01463	-0.00211343	0.999998	16	69951706	WWP2	Body
1611	cg22261669	Group_verifieddepressed_yes_ssri_no	0.00179409	0.0215587	0.982902	-5.0572	0.000363485	0.999998	13	98959799	FARP1	Body
1612	cg23255835	Group_verifieddepressed_yes_ssri_no	0.253497	0.425062	0.672956	-5.00172	0.0163668	0.999998	2	29338121	CLIP4	TSS200
1613	cg25977327	Group_verifieddepressed_yes_ssri_no	0.114021	1.08204	0.285393	-4.70269	0.0196905	0.999998	7	1660190
1614	cg02252795	Group_verifieddepressed_yes_ssri_no	0.0637444	0.993947	0.325928	-4.7572	0.0110289	0.999998	16	85877243
1615	cg02599498	Group_verifieddepressed_yes_ssri_no	-0.0300972	-0.246953	0.806145	-5.03853	-0.0054616	0.999998	7	154998107
1616	cg22944823	Group_verifieddepressed_yes_ssri_no	0.00547094	0.083649	0.933732	-5.05519	0.00104628	0.999998	17	79412685	BAHCC1	Body
1617	cg15865511	Group_verifieddepressed_yes_ssri_no	-0.465142	-2.59854	0.0128505	-3.18112	-0.0138004	0.999998	2	43252424
1618	cg20719524	Group_verifieddepressed_yes_ssri_no	0.0434232	0.499835	0.619794	-4.98052	0.0036262	0.999998	15	75251136	RPP25	TSS1500
1619	cg12172215	Group_verifieddepressed_yes_ssri_no	-0.105103	-0.881163	0.383233	-4.82063	-0.00172086	0.999998	19	45982460
1620	cg20042612	Group_verifieddepressed_yes_ssri_no	-0.270125	-1.57041	0.123807	-4.32567	-0.00559311	0.999998	14	23027728
1621	cg26501714	Group_verifieddepressed_yes_ssri_no	-0.0738542	-0.956013	0.344524	-4.77934	-0.00176122	0.999998	22	50970562	ODF3B	5'UTR
1622	cg12421686	Group_verifieddepressed_yes_ssri_no	-0.228718	-1.96822	0.055652	-3.93311	-0.00363342	0.999998	15	45927012	SQRDL	TSS1500
1623	cg04145643	Group_verifieddepressed_yes_ssri_no	0.265914	1.27116	0.210653	-4.5714	0.00598977	0.999998	1	45288012	PTCH2;PTCH2	Body;3'UTR
1624	cg10455995	Group_verifieddepressed_yes_ssri_no	-0.0049971	-0.107114	0.915207	-5.05381	-9.53937e-05	0.999998	14	103801130	EIF5;EIF5	5'UTR;TSS200
1625	cg09974136	Group_verifieddepressed_yes_ssri_no	-0.00157478	-0.0401371	0.968174	-5.05685	5.32683e-08	0.999998	11	107799091	RAB39	TSS200
1626	cg03093838	Group_verifieddepressed_yes_ssri_no	0.344329	1.45554	0.152937	-4.42531	0.00990708	0.999998	6	137815725	OLIG3	TSS200
1627	cg04132264	Group_verifieddepressed_yes_ssri_no	-0.0124984	-0.154058	0.8783	-5.05002	-0.000430494	0.999998	11	575426	LOC143666;PHRF1	Body;TSS1500
1628	cg26418147	Group_verifieddepressed_yes_ssri_no	-0.0356665	-0.404999	0.687529	-5.00684	-0.00180843	0.999998	1	205743515	RAB7L1;RAB7L1;RAB7L1;RAB7L1	Body;Body;Body;5'UTR
1629	cg06352730	Group_verifieddepressed_yes_ssri_no	-0.0884778	-1.69997	0.0965142	-4.20568	-0.00117263	0.999998	7	47621692
1630	cg20321329	Group_verifieddepressed_yes_ssri_no	0.0297907	0.858148	0.39567	-4.83269	0.000513161	0.999998	2	136743046	DARS;DARS	1stExon;5'UTR
1631	cg21846876	Group_verifieddepressed_yes_ssri_no	0.025489	0.516044	0.608523	-4.97548	0.000527033	0.999998	2	211341373	LANCL1;LANCL1;LANCL1;CPS1;LANCL1;LANCL1	1stExon;5'UTR;5'UTR;TSS1500;1stExon;5'UTR
1632	cg04301623	Group_verifieddepressed_yes_ssri_no	-0.0914027	-0.9708	0.337193	-4.7708	-0.00137022	0.999998	19	5681171	HSD11B1L;HSD11B1L;HSD11B1L;HSD11B1L;HSD11B1L;C19orf70;HSD11B1L;HSD11B1L;HSD11B1L;HSD11B1L;HSD11B1L;HSD11B1L;HSD11B1L	1stExon;1stExon;5'UTR;5'UTR;5'UTR;TSS1500;1stExon;5'UTR;1stExon;1stExon;5'UTR;5'UTR;1stExon
1633	cg16397884	Group_verifieddepressed_yes_ssri_no	0.0301149	0.696937	0.489673	-4.90856	0.000802663	0.999998	5	132082837	CCNI2	TSS1500
1634	cg07665607	Group_verifieddepressed_yes_ssri_no	0.0534574	1.21198	0.232277	-4.61454	0.00110151	0.999998	7	73097258	DNAJC30;WBSCR22	1stExon;TSS1500
1635	cg22625098	Group_verifieddepressed_yes_ssri_no	-0.0341467	-0.557844	0.579906	-4.96175	-0.00475218	0.999998	19	13054718	CALR	Body
1636	cg10360071	Group_verifieddepressed_yes_ssri_no	-0.00354254	-0.0611385	0.951538	-5.05619	-0.000773471	0.999998	2	105735617
1637	cg17691292	Group_verifieddepressed_yes_ssri_no	0.10503	1.03641	0.305927	-4.73146	0.0023573	0.999998	8	95654019	ESRP1;ESRP1;ESRP1;ESRP1;ESRP1	Body;Body;Body;Body;Body
1638	cg25778892	Group_verifieddepressed_yes_ssri_no	-0.109477	-0.812944	0.420824	-4.85549	-0.00970953	0.999998	7	1250126
1639	cg24611351	Group_verifieddepressed_yes_ssri_no	0.10806	1.19411	0.23912	-4.6272	0.00577183	0.999998	2	71228551
1640	cg15321108	Group_verifieddepressed_yes_ssri_no	-0.11376	-0.869966	0.389253	-4.82654	-0.0170255	0.999998	14	102227943	PPP2R5C;PPP2R5C	TSS200;TSS200
1641	cg13410117	Group_verifieddepressed_yes_ssri_no	-0.132207	-1.3464	0.185379	-4.51389	-0.017967	0.999998	10	44501250
1642	cg00542224	Group_verifieddepressed_yes_ssri_no	-0.0251285	-0.363318	0.718185	-5.01668	-0.00159556	0.999998	10	43834363
1643	cg11288801	Group_verifieddepressed_yes_ssri_no	0.0696333	0.509572	0.613012	-4.97751	0.0066763	0.999998	19	1406661	DAZAP1;DAZAP1	TSS1500;TSS1500
1644	cg20223162	Group_verifieddepressed_yes_ssri_no	-0.122284	-0.938816	0.353181	-4.7891	-0.00810533	0.999998	6	33290371	DAXX;DAXX;DAXX;DAXX	5'UTR;Body;Body;5'UTR
1645	cg04109781	Group_verifieddepressed_yes_ssri_no	0.00049452	0.00642146	0.994907	-5.05733	-0.000183906	0.999998	2	100722022	AFF3;AFF3;AFF3	5'UTR;1stExon;5'UTR
1646	cg01078271	Group_verifieddepressed_yes_ssri_no	0.0201901	0.413579	0.681282	-5.00468	0.000618696	0.999998	19	47164463	DACT3	TSS200
1647	cg25777912	Group_verifieddepressed_yes_ssri_no	-0.129552	-1.67599	0.101154	-4.22849	-0.00420617	0.999998	4	8233394	SH3TC1	Body
1648	cg10020325	Group_verifieddepressed_yes_ssri_no	-0.0743147	-0.739062	0.463971	-4.8902	-0.0114117	0.999998	2	220362163	GMPPA;GMPPA	TSS1500;TSS1500
1649	cg09068128	Group_verifieddepressed_yes_ssri_no	-0.0897312	-0.501808	0.618417	-4.97991	-0.0109998	0.999998	5	178781563
1650	cg06059056	Group_verifieddepressed_yes_ssri_no	0.0458369	0.470865	0.640168	-4.98913	0.00178148	0.999998	3	13008969	IQSEC1;IQSEC1	Body;TSS200
1651	cg12753895	Group_verifieddepressed_yes_ssri_no	0.00552734	0.056509	0.955204	-5.05636	0.00047449	0.999998	1	46216422	IPP;IPP;IPP;IPP	5'UTR;5'UTR;1stExon;1stExon
1652	cg05964557	Group_verifieddepressed_yes_ssri_no	-0.0406001	-0.372111	0.711677	-5.01469	-0.00426334	0.999998	10	130295781
1653	cg09784579	Group_verifieddepressed_yes_ssri_no	-0.0163515	-0.423456	0.674119	-5.00214	-0.000219225	0.999998	8	145911240	ARHGAP39	TSS200
1654	cg00997530	Group_verifieddepressed_yes_ssri_no	-0.00204042	-0.0322719	0.974408	-5.05703	-3.66706e-05	0.999998	1	1710229	NADK	TSS1500
1655	cg10954469	Group_verifieddepressed_yes_ssri_no	-0.258467	-1.85056	0.0712587	-4.05654	-0.0396092	0.999998	2	71115370
1656	cg00094901	Group_verifieddepressed_yes_ssri_no	-0.0160596	-0.332708	0.741006	-5.02323	-0.000221595	0.999998	6	31670595	BAT5	Body
1657	cg01367310	Group_verifieddepressed_yes_ssri_no	0.444732	4.00024	0.000250741	-1.14193	0.024475	0.999998	4	991593	IDUA	Body
1658	cg03253831	Group_verifieddepressed_yes_ssri_no	0.0445754	0.438535	0.663241	-4.99815	0.00156217	0.999998	4	119199842	SNHG8;SNORA24	TSS200;TSS1500
1659	cg01622437	Group_verifieddepressed_yes_ssri_no	-0.263061	-2.30735	0.0260218	-3.54618	-0.0123968	0.999998	12	115136246
1660	cg11855526	Group_verifieddepressed_yes_ssri_no	0.106806	0.367515	0.715076	-5.01573	0.0143705	0.999998	11	30607068	MPPED2	5'UTR
1661	cg17477273	Group_verifieddepressed_yes_ssri_no	-0.0405009	-0.325517	0.746403	-5.02468	-0.00800132	0.999998	6	36198473	BRPF3	3'UTR
1662	cg11206526	Group_verifieddepressed_yes_ssri_no	-0.0213557	-0.273183	0.786049	-5.03433	-0.00361338	0.999998	20	44782126
1663	cg00613914	Group_verifieddepressed_yes_ssri_no	-0.0658388	-0.750279	0.45726	-4.88513	-0.00208279	0.999998	10	73569753	CDH23	Body
1664	cg07363137	Group_verifieddepressed_yes_ssri_no	0.0410577	0.302805	0.76353	-5.02908	0.00450179	0.999998	5	76923737
1665	cg17415581	Group_verifieddepressed_yes_ssri_no	-0.0280017	-0.605221	0.548281	-4.94492	-0.00101266	0.999998	17	80231644	CSNK1D;CSNK1D	TSS200;TSS200
1666	cg02548780	Group_verifieddepressed_yes_ssri_no	-0.0387737	-0.437089	0.664281	-4.99854	-0.00191004	0.999998	16	22020026	C16orf52	Body
1667	cg15991950	Group_verifieddepressed_yes_ssri_no	0.126	0.758106	0.452611	-4.88155	0.0027764	0.999998	20	32308259	PXMP4;PXMP4	TSS200;TSS200
1668	cg01450642	Group_verifieddepressed_yes_ssri_no	0.00274294	0.0354864	0.97186	-5.05696	2.13214e-05	0.999998	8	54793566	RGS20;RGS20;RGS20	Body;5'UTR;1stExon
1669	cg16347018	Group_verifieddepressed_yes_ssri_no	-0.0116368	-0.215575	0.83036	-5.04301	-0.000610297	0.999998	20	57607424	ATP5E;ATP5E	TSS200;TSS200
1670	cg00274550	Group_verifieddepressed_yes_ssri_no	-0.186374	-1.445	0.155861	-4.43413	-0.00474005	0.999998	3	197025150	DLG1;DLG1;DLG1;DLG1;DLG1-AS1	5'UTR;5'UTR;5'UTR;5'UTR;Body
1671	cg13640626	Group_verifieddepressed_yes_ssri_no	-0.0757932	-0.810726	0.422083	-4.85657	-0.00263608	0.999998	6	132722778	MOXD1	TSS200
1672	cg11022985	Group_verifieddepressed_yes_ssri_no	0.0673543	1.3188	0.194365	-4.53532	0.0020055	0.999998	3	28390830	AZI2;AZI2;AZI2	TSS1500;TSS1500;TSS1500
1673	cg19282928	Group_verifieddepressed_yes_ssri_no	0.0148983	0.0988535	0.921724	-5.05433	0.00366107	0.999998	2	241570341	GPR35;GPR35	3'UTR;1stExon
1674	cg04261791	Group_verifieddepressed_yes_ssri_no	0.0230066	0.402435	0.6894	-5.00747	0.00148608	0.999998	1	109289295	STXBP3;STXBP3	5'UTR;1stExon
1675	cg05083414	Group_verifieddepressed_yes_ssri_no	-0.023562	-0.212211	0.832967	-5.04345	-0.00269574	0.999998	4	2627039	FAM193A	TSS200
1676	cg13703912	Group_verifieddepressed_yes_ssri_no	-0.228237	-1.14317	0.259426	-4.66236	-0.0266834	0.999998	9	214268	C9orf66;C9orf66;DOCK8	1stExon;3'UTR;TSS1500
1677	cg14225146	Group_verifieddepressed_yes_ssri_no	-0.0242698	-0.348763	0.729006	-5.01986	-0.000253581	0.999998	17	72744664	SLC9A3R1	TSS200
1678	cg15575165	Group_verifieddepressed_yes_ssri_no	-0.03297	-0.590246	0.558181	-4.95039	-0.000611754	0.999998	9	35079989	FANCG;FANCG	1stExon;5'UTR
1679	cg20199354	Group_verifieddepressed_yes_ssri_no	0.0771227	1.01887	0.314085	-4.74221	0.0081198	0.999998	16	3070259	TNFRSF12A	TSS200
1680	cg13245802	Group_verifieddepressed_yes_ssri_no	0.0155654	0.303166	0.763256	-5.02901	0.000773411	0.999998	5	171710651	UBTD2	1stExon
1681	cg13186010	Group_verifieddepressed_yes_ssri_no	-0.131305	-1.10806	0.274128	-4.68578	-0.0127864	0.999998	11	100561626	FLJ32810	Body
1682	cg22490254	Group_verifieddepressed_yes_ssri_no	-0.00522553	-0.0453096	0.964075	-5.05671	-0.00127534	0.999998	2	11269719
1683	cg10903596	Group_verifieddepressed_yes_ssri_no	0.0980007	0.728651	0.47025	-4.89483	0.014578	0.999998	15	75918625	SNUPN;SNUPN;SNUPN;SNUPN	5'UTR;TSS200;TSS200;1stExon
1684	cg13965321	Group_verifieddepressed_yes_ssri_no	-0.0639657	-0.302659	0.763641	-5.0291	-0.00345246	0.999998	5	147763705	FBXO38;FBXO38	5'UTR;5'UTR
1685	cg01563031	Group_verifieddepressed_yes_ssri_no	-0.0108217	-0.045056	0.964276	-5.05672	0.00466505	0.999998	11	20691429	NELL1;NELL1	Body;Body
1686	cg13078563	Group_verifieddepressed_yes_ssri_no	0.129468	1.45973	0.151786	-4.42179	0.00959448	0.999998	15	27016796	GABRB3;GABRB3	Body;Body
1687	cg13751417	Group_verifieddepressed_yes_ssri_no	0.0138188	0.121626	0.903774	-5.05278	0.00213898	0.999998	9	136814406	VAV2;VAV2	Body;Body
1688	cg09332171	Group_verifieddepressed_yes_ssri_no	0.126485	1.25519	0.216332	-4.58322	0.0107683	0.999998	17	79278301	C17orf55	3'UTR
1689	cg26714650	Group_verifieddepressed_yes_ssri_no	-0.153321	-1.34763	0.184987	-4.51292	-0.00330288	0.999998	12	56694279	CS	TSS200
1690	cg09367185	Group_verifieddepressed_yes_ssri_no	0.194285	1.50411	0.14002	-4.38397	0.00859853	0.999998	19	38708488	DPF1;DPF1;DPF1;DPF1	Body;Body;Body;Body
1691	cg13539424	Group_verifieddepressed_yes_ssri_no	0.0891946	0.656954	0.514786	-4.92502	0.00982118	0.999998	14	101544221
1692	cg09643340	Group_verifieddepressed_yes_ssri_no	0.130205	0.970849	0.337169	-4.77077	0.00326259	0.999998	11	129244105
1693	cg03038233	Group_verifieddepressed_yes_ssri_no	0.021751	0.222166	0.825259	-5.04212	0.0014441	0.999998	16	14723723	PARN;PARN	5'UTR;Body
1694	cg27504802	Group_verifieddepressed_yes_ssri_no	0.0340319	0.537252	0.593922	-4.96864	0.000809289	0.999998	1	231298651	TRIM67	TSS200
1695	cg13986661	Group_verifieddepressed_yes_ssri_no	0.131124	1.64929	0.106533	-4.25357	0.00476138	0.999998	9	135039000	NTNG2	5'UTR
1696	cg15219506	Group_verifieddepressed_yes_ssri_no	-0.139124	-1.78676	0.0811783	-4.12096	-0.00212663	0.999998	11	63382047	PLA2G16;PLA2G16	TSS200;TSS200
1697	cg05977002	Group_verifieddepressed_yes_ssri_no	-0.022886	-0.21042	0.834355	-5.04369	-0.00375378	0.999998	5	92908051	FLJ42709;FLJ42709	Body;Body
1698	cg00839129	Group_verifieddepressed_yes_ssri_no	0.0273091	0.268801	0.789396	-5.03506	0.00413706	0.999998	10	131764887
1699	cg15465223	Group_verifieddepressed_yes_ssri_no	0.0113024	0.178993	0.858802	-5.04746	0.000608739	0.999998	10	44185590
1700	cg14968482	Group_verifieddepressed_yes_ssri_no	0.121998	2.3655	0.0226874	-3.47555	0.0210754	0.999998	10	45938585	ALOX5	Body
1701	cg06429597	Group_verifieddepressed_yes_ssri_no	-0.002418	-0.0676747	0.946365	-5.05593	-4.11763e-05	0.999998	1	87170188	SH3GLB1;SH3GLB1;SH3GLB1;SH3GLB1	TSS200;TSS200;TSS200;TSS200
1702	cg00733005	Group_verifieddepressed_yes_ssri_no	-0.0519923	-0.542272	0.590491	-4.96699	-0.000790568	0.999998	14	61116382	SIX1	TSS1500
1703	cg21948465	Group_verifieddepressed_yes_ssri_no	-0.0246911	-0.480478	0.633375	-4.98633	-0.000719329	0.999998	5	131705150	SLC22A5	TSS1500
1704	cg21574349	Group_verifieddepressed_yes_ssri_no	0.031394	0.531535	0.597842	-4.97051	0.000893239	0.999998	3	185080951	MAP3K13	TSS200
1705	cg10588425	Group_verifieddepressed_yes_ssri_no	0.0130251	0.144489	0.885804	-5.0509	0.000991429	0.999998	20	62492820	C20orf135;C20orf135	5'UTR;1stExon
1706	cg27551078	Group_verifieddepressed_yes_ssri_no	-0.0804689	-1.63732	0.109018	-4.26469	-0.00067966	0.999998	6	34191979
1707	cg10933445	Group_verifieddepressed_yes_ssri_no	-0.00437818	-0.0764862	0.939395	-5.05554	-0.000144323	0.999998	8	86019424	LRRCC1;LRRCC1;LRRCC1;LRRCC1	1stExon;5'UTR;1stExon;5'UTR
1708	cg23775245	Group_verifieddepressed_yes_ssri_no	-0.0818999	-1.30921	0.197565	-4.54268	-0.00157436	0.999998	5	167719008	WWC1;WWC1;WWC1	TSS200;TSS200;TSS200
1709	cg04386149	Group_verifieddepressed_yes_ssri_no	0.000839588	0.0218469	0.982673	-5.0572	1.82066e-05	0.999998	16	2015049	SNHG9;RPS2;SNORA78	Body;TSS1500;TSS200
1710	cg09611472	Group_verifieddepressed_yes_ssri_no	-0.0940209	-0.328791	0.743944	-5.02403	-0.00106368	0.999998	16	850371	GNG13	5'UTR
1711	cg27548450	Group_verifieddepressed_yes_ssri_no	-0.0411731	-0.556395	0.580886	-4.96224	-0.00222119	0.999998	16	87387229	FBXO31;FBXO31	Body;Body
1712	cg05451654	Group_verifieddepressed_yes_ssri_no	-0.198237	-1.63162	0.110219	-4.26997	-0.0168331	0.999998	3	155572045	SLC33A1;SLC33A1	1stExon;5'UTR
1713	cg06463365	Group_verifieddepressed_yes_ssri_no	-0.0396495	-0.409596	0.684179	-5.00569	-0.00310563	0.999998	1	47697733	TAL1;TAL1;TAL1;TAL1;TAL1;TAL1	TSS200;TSS200;TSS1500;5'UTR;5'UTR;5'UTR
1714	cg24543488	Group_verifieddepressed_yes_ssri_no	0.123631	0.784323	0.437242	-4.86931	0.00429321	0.999998	6	118972731	C6orf204;C6orf204;C6orf204;C6orf204	5'UTR;5'UTR;1stExon;1stExon
1715	cg20882208	Group_verifieddepressed_yes_ssri_no	0.0283975	0.654729	0.516204	-4.92591	0.00081837	0.999998	4	129732459	JADE1;JADE1;JADE1;JADE1;JADE1;JADE1;JADE1;JADE1;JADE1;JADE1	TSS1500;1stExon;1stExon;5'UTR;5'UTR;5'UTR;5'UTR;5'UTR;5'UTR;5'UTR
1716	cg18007959	Group_verifieddepressed_yes_ssri_no	-0.227982	-1.67238	0.101867	-4.2319	-0.0375043	0.999998	5	153863525
1717	cg00016481	Group_verifieddepressed_yes_ssri_no	0.156393	0.909224	0.368408	-4.80552	0.0125801	0.999998	8	77768353	ZFHX4	Body
1718	cg11258164	Group_verifieddepressed_yes_ssri_no	0.00886308	0.171479	0.864669	-5.04827	0.000264537	0.999998	4	44450881	KCTD8	TSS200
1719	cg06223736	Group_verifieddepressed_yes_ssri_no	0.152659	0.770544	0.44528	-4.87579	0.0244185	0.999998	2	240142694	HDAC4	Body
1720	cg02302582	Group_verifieddepressed_yes_ssri_no	0.0303201	0.440448	0.661866	-4.99764	0.00134686	0.999998	10	54073281	DKK1	TSS1500
1721	cg23748340	Group_verifieddepressed_yes_ssri_no	0.181187	1.31444	0.195814	-4.53867	0.0232019	0.999998	12	48592721
1722	cg23376286	Group_verifieddepressed_yes_ssri_no	-0.0165523	-0.347467	0.729971	-5.02014	-0.000378077	0.999998	12	46120778	LOC400027	Body
1723	cg19961809	Group_verifieddepressed_yes_ssri_no	0.132958	1.5763	0.122443	-4.32039	0.0226637	0.999998	22	50511786	MLC1;MLC1	Body;Body
1724	cg13378865	Group_verifieddepressed_yes_ssri_no	0.0735757	0.558155	0.579695	-4.96164	0.00409609	0.999998	6	26660005	ZNF322A	TSS200
1725	cg08071719	Group_verifieddepressed_yes_ssri_no	0.0387253	0.417777	0.678234	-5.00361	0.00657977	0.999998	13	113650155	MCF2L;MCF2L	Body;Body
1726	cg09508016	Group_verifieddepressed_yes_ssri_no	0.108473	1.83944	0.0729107	-4.0679	0.0176516	0.999998	20	21682854
1727	cg13469457	Group_verifieddepressed_yes_ssri_no	-0.109646	-1.05719	0.296453	-4.7185	-0.00667817	0.999998	9	110501986
1728	cg04131456	Group_verifieddepressed_yes_ssri_no	0.633182	1.81866	0.0760819	-4.08897	0.0287908	0.999998	13	19755916	TUBA3C;TUBA3C	5'UTR;1stExon
1729	cg01074955	Group_verifieddepressed_yes_ssri_no	-0.0523423	-0.303758	0.762809	-5.0289	-0.00296145	0.999998	1	5948555	NPHP4	Body
1730	cg00093087	Group_verifieddepressed_yes_ssri_no	0.184764	1.30407	0.199296	-4.5466	0.00599051	0.999998	12	50344548	AQP2;AQP2	5'UTR;1stExon
1731	cg01119169	Group_verifieddepressed_yes_ssri_no	-0.00502103	-0.0390623	0.969025	-5.05688	-0.000213967	0.999998	14	101521603	MIR485;MIR453;MIR668	TSS200;TSS1500;Body
1732	cg06532379	Group_verifieddepressed_yes_ssri_no	-0.0697519	-0.693294	0.491933	-4.9101	-0.00899222	0.999998	15	85360319	ALPK3	1stExon
1733	cg12996100	Group_verifieddepressed_yes_ssri_no	0.0304267	0.452045	0.653557	-4.99446	0.00520344	0.999998	8	11470690
1734	cg15396799	Group_verifieddepressed_yes_ssri_no	-0.0234557	-0.408899	0.684687	-5.00586	-0.00285504	0.999998	13	95953574	ABCC4;ABCC4;ABCC4;ABCC4	5'UTR;5'UTR;1stExon;1stExon
1735	cg27171280	Group_verifieddepressed_yes_ssri_no	-0.0525417	-0.55157	0.584159	-4.96388	-0.000986515	0.999998	4	89205853	PPM1K;PPM1K	5'UTR;1stExon
1736	cg03338933	Group_verifieddepressed_yes_ssri_no	-0.0127422	-0.285892	0.776363	-5.03214	-0.00220514	0.999998	15	77287345	PSTPIP1	TSS200
1737	cg20390150	Group_verifieddepressed_yes_ssri_no	-0.108884	-1.2155	0.230947	-4.61202	-0.00110243	0.999998	22	43547555	TSPO;TSPO;TSPO;TSPO	1stExon;1stExon;5'UTR;5'UTR
1738	cg04220636	Group_verifieddepressed_yes_ssri_no	0.0747266	0.936462	0.354377	-4.79043	0.0128963	0.999998	16	89034088	CBFA2T3	Body
1739	cg04017116	Group_verifieddepressed_yes_ssri_no	0.0213568	0.600426	0.551441	-4.94669	0.00031384	0.999998	1	92764422	RPAP2;GLMN	TSS200;5'UTR
1740	cg03505583	Group_verifieddepressed_yes_ssri_no	0.0464061	0.428501	0.670471	-5.00082	0.00671559	0.999998	3	187461469	BCL6	5'UTR
1741	cg25793566	Group_verifieddepressed_yes_ssri_no	0.0195461	0.201621	0.841184	-5.0448	0.00202537	0.999998	3	196467045	PAK2	5'UTR
1742	cg25926008	Group_verifieddepressed_yes_ssri_no	-0.0375251	-0.841907	0.404597	-4.84102	-0.000907806	0.999998	6	110012635	AKD1;FIG4;AKD1;FIG4	TSS1500;5'UTR;TSS1500;1stExon
1743	cg23899628	Group_verifieddepressed_yes_ssri_no	0.171455	0.991068	0.327315	-4.75891	0.00598111	0.999998	15	45406506	DUOX2;DUOXA2	TSS200;TSS200
1744	cg10203522	Group_verifieddepressed_yes_ssri_no	-0.0415475	-0.370662	0.712748	-5.01502	-0.00104789	0.999998	16	4743299	NUDT16L1	TSS1500
1745	cg10894807	Group_verifieddepressed_yes_ssri_no	0.132162	0.633313	0.529955	-4.93431	0.0178604	0.999998	6	32803455	TAP2;TAP2	Body;Body
1746	cg20596348	Group_verifieddepressed_yes_ssri_no	-0.0415503	-0.842782	0.404114	-4.84057	-0.00136795	0.999998	1	20960202	PINK1	1stExon
1747	cg01470156	Group_verifieddepressed_yes_ssri_no	-0.106685	-1.42669	0.161044	-4.44931	-0.0183753	0.999998	8	99954804	STK3	TSS200
1748	cg26978172	Group_verifieddepressed_yes_ssri_no	-0.0348815	-0.370693	0.712725	-5.01501	-0.000238259	0.999998	6	31696223	DDAH2	Body
1749	cg16164447	Group_verifieddepressed_yes_ssri_no	-0.00369413	-0.017796	0.985886	-5.05725	0.00213238	0.999998	2	16847440	FAM49A	TSS1500
1750	cg07222309	Group_verifieddepressed_yes_ssri_no	0.047507	0.63668	0.527781	-4.93301	0.00190588	0.999998	10	118924759
1751	cg01138791	Group_verifieddepressed_yes_ssri_no	0.103783	0.983191	0.331131	-4.76356	0.0137564	0.999998	16	990105	LMF1	Body
1752	cg25194201	Group_verifieddepressed_yes_ssri_no	-0.0537485	-1.18754	0.241673	-4.63182	-0.00147922	0.999998	17	27507560	MYO18A;MYO18A	TSS200;TSS200
1753	cg21660597	Group_verifieddepressed_yes_ssri_no	-0.0559907	-0.836331	0.407691	-4.84384	-0.000851934	0.999998	17	36003591	DDX52;DDX52	TSS200;TSS200
1754	cg20659657	Group_verifieddepressed_yes_ssri_no	0.00230503	0.0349134	0.972314	-5.05697	1.12086e-05	0.999998	22	39096498	JOSD1	TSS200
1755	cg01427976	Group_verifieddepressed_yes_ssri_no	0.0179673	0.388803	0.699381	-5.01078	0.000505908	0.999998	20	35374581	NDRG3;NDRG3	TSS200;TSS200
1756	cg09118932	Group_verifieddepressed_yes_ssri_no	-0.189358	-1.62395	0.111852	-4.27705	-0.00879772	0.999998	2	1748337	PXDN	TSS200
1757	cg21870776	Group_verifieddepressed_yes_ssri_no	0.0113515	0.141957	0.887791	-5.05113	0.000644273	0.999998	12	49731125	C1QL4	TSS200
1758	cg15184452	Group_verifieddepressed_yes_ssri_no	0.1422	0.838002	0.406762	-4.84299	0.00728732	0.999998	5	178580561	ADAMTS2;ADAMTS2	Body;Body
1759	cg08878368	Group_verifieddepressed_yes_ssri_no	-0.19163	-1.48341	0.145415	-4.40173	-0.0313726	0.999998	16	51183363	SALL1;SALL1	Body;5'UTR
1760	cg18012383	Group_verifieddepressed_yes_ssri_no	0.0181968	0.19119	0.849296	-5.04607	0.00131337	0.999998	2	130939151	SMPD4;SMPD4;SMPD4;SMPD4;SMPD4;SMPD4;SMPD4;FAM128B	1stExon;Body;1stExon;1stExon;1stExon;Body;Body;TSS1500
1761	cg09420665	Group_verifieddepressed_yes_ssri_no	0.0056987	0.0564089	0.955283	-5.05636	0.0005894	0.999998	10	70748495	KIAA1279;KIAA1279	1stExon;5'UTR
1762	cg26279822	Group_verifieddepressed_yes_ssri_no	0.0292345	0.194593	0.846648	-5.04566	0.00504138	0.999998	5	5652693
1763	cg19368844	Group_verifieddepressed_yes_ssri_no	-0.298324	-2.01358	0.0504753	-3.88397	-0.0471891	0.999998	12	34453498
1764	cg14607011	Group_verifieddepressed_yes_ssri_no	-0.105622	-1.29582	0.202098	-4.55287	-0.0070066	0.999998	10	135171746	C10orf125;C10orf125	TSS1500;TSS1500
1765	cg05933997	Group_verifieddepressed_yes_ssri_no	0.185645	2.29993	0.026478	-3.55511	0.0290345	0.999998	16	86735122
1766	cg20963995	Group_verifieddepressed_yes_ssri_no	-0.0414432	-0.595647	0.5546	-4.94843	-0.000405126	0.999998	1	117453315	PTGFRN	Body
1767	cg09472203	Group_verifieddepressed_yes_ssri_no	0.0250884	0.470202	0.640638	-4.98933	0.000781705	0.999998	15	83378614	AP3B2;AP3B2	1stExon;5'UTR
1768	cg06359096	Group_verifieddepressed_yes_ssri_no	0.0321741	0.748564	0.458282	-4.88591	0.000439812	0.999998	12	49932795	KCNH3	TSS200
1769	cg00955967	Group_verifieddepressed_yes_ssri_no	-0.287493	-1.50531	0.139712	-4.38294	-0.0164631	0.999998	4	148079717
1770	cg23577102	Group_verifieddepressed_yes_ssri_no	0.259189	0.799155	0.428687	-4.8622	0.0420913	0.999998	11	111411348	LAYN;LAYN;LAYN;LAYN;LAYN;LAYN	5'UTR;5'UTR;1stExon;1stExon;1stExon;5'UTR
1771	cg16101703	Group_verifieddepressed_yes_ssri_no	-0.0486708	-0.813548	0.420482	-4.85519	-0.00173726	0.999998	5	65440440	SFRS12;SFRS12	Body;TSS1500
1772	cg22307029	Group_verifieddepressed_yes_ssri_no	0.27046	1.94547	0.0584167	-3.95743	0.0342841	0.999998	19	49891270	CCDC155	TSS1500
1773	cg21515023	Group_verifieddepressed_yes_ssri_no	0.0406677	0.454559	0.651762	-4.99376	0.00707511	0.999998	5	1253833	TERT;TERT	3'UTR;3'UTR
1774	cg04880732	Group_verifieddepressed_yes_ssri_no	0.0385574	0.591842	0.557122	-4.94981	0.00106608	0.999998	14	92789193	SLC24A4;SLC24A4;SLC24A4	TSS1500;5'UTR;TSS1500
1775	cg12871124	Group_verifieddepressed_yes_ssri_no	0.0128609	0.351142	0.727233	-5.01935	0.000178762	0.999998	5	110848106	STARD4;STARD4	5'UTR;1stExon
1776	cg25807804	Group_verifieddepressed_yes_ssri_no	0.0792978	0.632312	0.530603	-4.9347	0.00537457	0.999998	12	67473004
1777	cg08158439	Group_verifieddepressed_yes_ssri_no	-0.0816334	-0.855993	0.396848	-4.8338	-0.00274864	0.999998	19	8604859	MYO1F	Body
1778	cg02741882	Group_verifieddepressed_yes_ssri_no	-0.132301	-1.18979	0.240795	-4.63024	-0.00409744	0.999998	16	29888096	SEZ6L2;SEZ6L2;SEZ6L2;SEZ6L2	Body;Body;Body;Body
1779	cg18101917	Group_verifieddepressed_yes_ssri_no	0.0175217	0.12792	0.898822	-5.0523	-0.00140628	0.999998	4	38682397	KLF3	Body
1780	cg02119577	Group_verifieddepressed_yes_ssri_no	-0.0287338	-0.29782	0.767305	-5.03	-0.00377726	0.999998	21	40195074	ETS2	3'UTR
1781	cg08621406	Group_verifieddepressed_yes_ssri_no	0.0130015	0.298763	0.766591	-5.02983	0.000200524	0.999998	5	35618280	SPEF2;SPEF2	Body;Body
1782	cg18973586	Group_verifieddepressed_yes_ssri_no	-0.0150979	-0.071431	0.943393	-5.05577	-0.00209073	0.999998	4	963968	DGKQ	Body
1783	cg26246411	Group_verifieddepressed_yes_ssri_no	-0.0473948	-1.00734	0.319528	-4.74919	-0.00164737	0.999998	19	1753483	ONECUT3	TSS200
1784	cg08700690	Group_verifieddepressed_yes_ssri_no	0.000982579	0.00499659	0.996037	-5.05734	0.000424063	0.999998	15	60884630	RORA;RORA;RORA;RORA;RORA	Body;5'UTR;Body;1stExon;Body
1785	cg17498717	Group_verifieddepressed_yes_ssri_no	0.0256839	0.173211	0.863316	-5.04809	0.00376701	0.999998	2	241372344
1786	cg03070534	Group_verifieddepressed_yes_ssri_no	0.177483	1.71441	0.093808	-4.19183	0.0294108	0.999998	13	114930437
1787	cg24753200	Group_verifieddepressed_yes_ssri_no	-0.0442988	-1.007	0.319687	-4.74939	-0.000690582	0.999998	14	55034616	SAMD4A;SAMD4A	TSS200;TSS200
1788	cg03363478	Group_verifieddepressed_yes_ssri_no	0.28667	1.48674	0.144535	-4.39889	0.0461561	0.999998	6	170268808
1789	cg02062140	Group_verifieddepressed_yes_ssri_no	-0.0191016	-0.158643	0.874709	-5.04958	-0.00122303	0.999998	3	169781664	GPR160	5'UTR
1790	cg27161313	Group_verifieddepressed_yes_ssri_no	-0.244886	-1.48034	0.146229	-4.40435	-0.0375198	0.999998	11	117392002	DSCAML1	Body
1791	cg04654530	Group_verifieddepressed_yes_ssri_no	-0.187367	-1.46085	0.151481	-4.42085	-0.0311795	0.999998	2	63282702	OTX1	Body
1792	cg19271111	Group_verifieddepressed_yes_ssri_no	0.0416834	0.225897	0.822375	-5.0416	0.00367309	0.999998	3	147140124
1793	cg13197521	Group_verifieddepressed_yes_ssri_no	-0.0516828	-0.487792	0.628228	-4.98416	-0.00279922	0.999998	1	9400692	SPSB1	5'UTR
1794	cg18241962	Group_verifieddepressed_yes_ssri_no	-0.192984	-2.04454	0.0471867	-3.84995	-0.0267411	0.999998	17	75385432	SEPT9;SEPT9;SEPT9;SEPT9;SEPT9	5'UTR;5'UTR;Body;Body;Body
1795	cg13552681	Group_verifieddepressed_yes_ssri_no	0.0324474	0.220973	0.826182	-5.04228	0.00564412	0.999998	14	47813192	MDGA2;MDGA2;MDGA2	TSS1500;TSS1500;Body
1796	cg08898155	Group_verifieddepressed_yes_ssri_no	-0.190423	-1.24795	0.218947	-4.58854	-0.0111668	0.999998	7	95026097	PON3	TSS1500
1797	cg10583297	Group_verifieddepressed_yes_ssri_no	-0.0412903	-0.960931	0.342074	-4.77651	-0.00121058	0.999998	15	45422095	DUOX1;DUOX1;DUOXA1	TSS200;TSS200;TSS200
1798	cg21741689	Group_verifieddepressed_yes_ssri_no	0.010689	0.0628971	0.950146	-5.05613	-0.000545022	0.999998	3	128327189
1799	cg00894378	Group_verifieddepressed_yes_ssri_no	0.0908806	1.10205	0.276703	-4.68972	0.0119723	0.999998	10	104680152	CNNM2;CNNM2;CNNM2	Body;Body;Body
1800	cg08049061	Group_verifieddepressed_yes_ssri_no	0.0218784	0.244591	0.807961	-5.03889	0.000380493	0.999998	6	31649364	LY6G5C	TSS1500
1801	cg00440043	Group_verifieddepressed_yes_ssri_no	0.0162952	0.225928	0.822351	-5.0416	0.000195657	0.999998	10	31607300	ZEB1;ZEB1;ZEB1;LOC220930;ZEB1	TSS1500;TSS200;TSS1500;Body;TSS1500
1802	cg18710053	Group_verifieddepressed_yes_ssri_no	0.136456	0.337308	0.737561	-5.02228	0.00288477	0.999998	5	126409061	FLJ44606;FLJ44606	5'UTR;5'UTR
1803	cg19845249	Group_verifieddepressed_yes_ssri_no	-0.169114	-1.45035	0.154371	-4.42966	-0.0291503	0.999998	17	77819279
1804	cg07892449	Group_verifieddepressed_yes_ssri_no	0.0256723	0.352683	0.726086	-5.01902	0.00294451	0.999998	17	4835627	GP1BA;GP1BA	1stExon;5'UTR
1805	cg15038672	Group_verifieddepressed_yes_ssri_no	0.0396909	0.927659	0.358873	-4.79535	0.000569587	0.999998	6	28831858
1806	cg12224898	Group_verifieddepressed_yes_ssri_no	-0.0171194	-0.152001	0.879913	-5.05022	0.000152813	0.999998	2	96971451	SNRNP200	TSS200
1807	cg12444845	Group_verifieddepressed_yes_ssri_no	0.0119577	0.223917	0.823905	-5.04188	0.000308572	0.999998	8	56685709	TMEM68;TGS1	5'UTR;TSS200
1808	cg17520080	Group_verifieddepressed_yes_ssri_no	-0.0427209	-0.43289	0.667304	-4.99966	-0.00532798	0.999998	1	23495439	LUZP1;LUZP1	TSS200;TSS200
1809	cg14670213	Group_verifieddepressed_yes_ssri_no	0.158771	1.30742	0.198167	-4.54405	0.0269989	0.999998	5	120400115
1810	cg20000996	Group_verifieddepressed_yes_ssri_no	0.00647405	0.105777	0.916262	-5.05389	0.000370242	0.999998	17	38498480	RARA-AS1;RARA;RARA;RARA;RARA;RARA	Body;5'UTR;1stExon;Body;Body;Body
1811	cg25399963	Group_verifieddepressed_yes_ssri_no	0.0544271	0.517129	0.607772	-4.97513	0.00125159	0.999998	15	75249890	RPP25	TSS200
1812	cg05563385	Group_verifieddepressed_yes_ssri_no	-0.00804951	-0.0749703	0.940593	-5.05561	-0.00146497	0.999998	10	72820017
1813	cg19845250	Group_verifieddepressed_yes_ssri_no	-0.0614498	-1.1653	0.250457	-4.64726	-0.00177578	0.999998	11	129939713	APLP2;APLP2;APLP2;APLP2;APLP2;APLP2	TSS200;TSS200;TSS200;TSS200;TSS200;TSS200
1814	cg21946824	Group_verifieddepressed_yes_ssri_no	-0.0117119	-0.10605	0.916046	-5.05388	-0.00220774	0.999998	3	173116238	NLGN1	TSS200
1815	cg20699463	Group_verifieddepressed_yes_ssri_no	-0.000660816	-0.012287	0.990255	-5.0573	6.17559e-06	0.999998	2	23785143	KLHL29	Body
1816	cg22630361	Group_verifieddepressed_yes_ssri_no	0.0050114	0.101907	0.919314	-5.05414	0.000948065	0.999998	1	156391718	C1orf61;MIR9-1	5'UTR;TSS1500
1817	cg08801887	Group_verifieddepressed_yes_ssri_no	0.0288641	0.248998	0.804573	-5.03822	0.000624633	0.999998	11	67811194	TCIRG1;TCIRG1	Body;Body
1818	cg03031988	Group_verifieddepressed_yes_ssri_no	-0.0182459	-0.210515	0.834281	-5.04367	-0.000986406	0.999998	6	31510729	BAT1;BAT1	TSS1500;TSS1500
1819	cg24495585	Group_verifieddepressed_yes_ssri_no	-0.225874	-1.55198	0.128153	-4.34209	-0.0371462	0.999998	4	56659985
1820	cg14678774	Group_verifieddepressed_yes_ssri_no	-0.0018039	-0.0244693	0.980594	-5.05716	0.000142511	0.999998	19	12978360	MAST1	Body
1821	cg14228592	Group_verifieddepressed_yes_ssri_no	-0.095388	-0.944329	0.35039	-4.78599	-0.0109439	0.999998	8	145639181	SLC39A4;SLC39A4	Body;Body
1822	cg06366937	Group_verifieddepressed_yes_ssri_no	-0.040335	-0.410766	0.683328	-5.00539	-0.000617373	0.999998	1	74663927	TNNI3K;FPGT;FPGT;LRRIQ3	TSS200;1stExon;5'UTR;TSS200
1823	cg11395261	Group_verifieddepressed_yes_ssri_no	0.288861	1.55477	0.127488	-4.33962	0.0468962	0.999998	18	66525879	CCDC102B;CCDC102B	Body;Body
1824	cg27373972	Group_verifieddepressed_yes_ssri_no	-0.155645	-0.493364	0.624319	-4.98249	-0.0042177	0.999998	6	33244788	B3GALT4	TSS200
1825	cg16884841	Group_verifieddepressed_yes_ssri_no	-0.251707	-1.23339	0.224272	-4.59914	-0.00716142	0.999998	12	2113664	DCP1B;DCP1B	1stExon;5'UTR
1826	cg24082121	Group_verifieddepressed_yes_ssri_no	-0.146886	-0.925738	0.359859	-4.79642	-0.00844254	0.999998	5	672872	TPPP	Body
1827	cg05453337	Group_verifieddepressed_yes_ssri_no	-0.0209235	-0.345053	0.731772	-5.02065	-0.00356207	0.999998	10	106075736	ITPRIP	Body
1828	cg03442056	Group_verifieddepressed_yes_ssri_no	-0.0301501	-0.585053	0.561635	-4.95225	-0.000753955	0.999998	2	114514590	SLC35F5	TSS200
1829	cg21774865	Group_verifieddepressed_yes_ssri_no	-0.0879669	-0.898493	0.374034	-4.81136	-0.00385463	0.999998	7	157009442	UBE3C	Body
1830	cg08830818	Group_verifieddepressed_yes_ssri_no	0.0128661	0.159161	0.874303	-5.04953	0.00262099	0.999998	3	122514143	HSPBAP1;DIRC2	TSS1500;1stExon
1831	cg27121376	Group_verifieddepressed_yes_ssri_no	0.036668	0.856436	0.396606	-4.83358	0.000917696	0.999998	17	80231720	CSNK1D;CSNK1D;CSNK1D	TSS200;TSS200;TSS200
1832	cg24430642	Group_verifieddepressed_yes_ssri_no	0.0456955	0.272224	0.786781	-5.03449	0.00716346	0.999998	22	50528746	MOV10L1;MOV10L1;MOV10L1;MOV10L1	Body;1stExon;5'UTR;Body
1833	cg07825270	Group_verifieddepressed_yes_ssri_no	-0.0694542	-0.684008	0.497718	-4.91399	-0.00351153	0.999998	5	173415991	C5orf47	TSS200
1834	cg20476223	Group_verifieddepressed_yes_ssri_no	0.00160527	0.0255741	0.979718	-5.05715	5.77481e-05	0.999998	20	62681003	SOX18	TSS200
1835	cg07695654	Group_verifieddepressed_yes_ssri_no	0.040237	0.167632	0.867676	-5.04867	0.0115694	0.999998	16	86562339
1836	cg13704403	Group_verifieddepressed_yes_ssri_no	-0.0203522	-0.54064	0.591605	-4.96753	-0.000279665	0.999998	4	967460	DGKQ	TSS200
1837	cg17462381	Group_verifieddepressed_yes_ssri_no	0.002771	0.024993	0.980179	-5.05715	0.00053205	0.999998	3	132441365	NCRNA00119;NPHP3	Body;TSS200
1838	cg01527459	Group_verifieddepressed_yes_ssri_no	-0.0995592	-0.670735	0.506053	-4.91946	-0.00355031	0.999998	10	82116571	DYDC2;DYDC1;DYDC2	1stExon;TSS200;5'UTR
1839	cg23149492	Group_verifieddepressed_yes_ssri_no	0.0377653	0.678269	0.501313	-4.91636	0.0013965	0.999998	20	34330278	RBM39;RBM39	TSS200;TSS200
1840	cg00147976	Group_verifieddepressed_yes_ssri_no	-0.0710439	-0.959766	0.342653	-4.77718	-0.00403219	0.999998	12	53846229	PCBP2;PCBP2;PCBP2;PCBP2;PCBP2;PCBP2;PCBP2	5'UTR;5'UTR;5'UTR;5'UTR;5'UTR;5'UTR;5'UTR
1841	cg06063903	Group_verifieddepressed_yes_ssri_no	0.254517	1.69894	0.09671	-4.20667	0.0176474	0.999998	1	40783063	COL9A2	TSS200
1842	cg06873457	Group_verifieddepressed_yes_ssri_no	0.0421693	0.969595	0.337787	-4.7715	0.00151968	0.999998	22	30116319	CABP7	TSS200
1843	cg05564836	Group_verifieddepressed_yes_ssri_no	0.120275	1.14839	0.257291	-4.65882	0.0188285	0.999998	15	28016641	OCA2	Body
1844	cg21776018	Group_verifieddepressed_yes_ssri_no	0.0140107	0.266874	0.79087	-5.03538	0.000406169	0.999998	6	41702264	TFEB;TFEB;TFEB;TFEB;TFEB	TSS200;Body;5'UTR;5'UTR;5'UTR
1845	cg17432546	Group_verifieddepressed_yes_ssri_no	0.00419891	0.0778926	0.938283	-5.05547	0.000264251	0.999998	22	44319419	PNPLA3	TSS200
1846	cg11195508	Group_verifieddepressed_yes_ssri_no	0.0243514	0.592304	0.556816	-4.94964	0.000532018	0.999998	6	111408592	SLC16A10	TSS200
1847	cg02924487	Group_verifieddepressed_yes_ssri_no	0.0643498	1.13527	0.262683	-4.66768	0.0111203	0.999998	1	3649344	TP73;TP73;TP73;TP73	Body;Body;3'UTR;3'UTR
1848	cg01335210	Group_verifieddepressed_yes_ssri_no	-0.0199395	-0.202425	0.84056	-5.0447	-0.00319019	0.999998	10	130422176
1849	cg21189224	Group_verifieddepressed_yes_ssri_no	0.0620421	0.716018	0.477933	-4.90037	0.00856959	0.999998	9	92277515	LOC100129066	Body
1850	cg18069290	Group_verifieddepressed_yes_ssri_no	-0.013926	-0.20301	0.840106	-5.04463	-0.00209566	0.999998	12	58013539	SLC26A10	TSS200
1851	cg04021549	Group_verifieddepressed_yes_ssri_no	-0.0145535	-0.249979	0.803819	-5.03807	-0.00270325	0.999998	17	21144273	C17orf103	3'UTR
1852	cg02737068	Group_verifieddepressed_yes_ssri_no	-0.078706	-1.45142	0.154074	-4.42876	-0.00267044	0.999998	2	73340007	RAB11FIP5;RAB11FIP5	5'UTR;1stExon
1853	cg16929354	Group_verifieddepressed_yes_ssri_no	-0.273281	-2.371	0.0223926	-3.4688	-0.00371206	0.999998	21	34915386	SON;SON;GART;SON;SON;GART;GART;GART	1stExon;5'UTR;TSS200;5'UTR;1stExon;TSS200;TSS1500;TSS1500
1854	cg09042952	Group_verifieddepressed_yes_ssri_no	0.0229831	0.368009	0.714711	-5.01562	0.000611715	0.999998	12	122237463	LOC338799	Body
1855	cg00295794	Group_verifieddepressed_yes_ssri_no	-0.0292233	-0.184172	0.854763	-5.04688	-0.004075	0.999998	13	100641409
1856	cg06802522	Group_verifieddepressed_yes_ssri_no	0.00552362	0.0531337	0.957877	-5.05648	0.0002368	0.999998	8	124173231
1857	cg17420885	Group_verifieddepressed_yes_ssri_no	0.0812562	0.506989	0.614808	-4.97831	0.0140934	0.999998	1	87600446	LOC339524;LOC339524;LOC339524;LOC339524;LOC339524	Body;Body;Body;Body;Body
1858	cg18875435	Group_verifieddepressed_yes_ssri_no	0.0457644	0.379872	0.70595	-5.01289	0.00293679	0.999998	19	15271010	NOTCH3	3'UTR
1859	cg05167429	Group_verifieddepressed_yes_ssri_no	0.0922653	0.869481	0.389515	-4.82679	0.0157733	0.999998	16	33854086
1860	cg13721600	Group_verifieddepressed_yes_ssri_no	-0.0280596	-0.366321	0.71596	-5.016	-0.000300307	0.999998	17	29151762	CRLF3;CRLF3	5'UTR;1stExon
1861	cg07044013	Group_verifieddepressed_yes_ssri_no	0.215436	1.06601	0.292496	-4.71293	0.032507	0.999998	11	20618651
1862	cg13572289	Group_verifieddepressed_yes_ssri_no	-0.0521851	-0.655551	0.51568	-4.92558	-0.000746214	0.999998	1	114447746	DCLRE1B;AP4B1	TSS1500;TSS200
1863	cg13436085	Group_verifieddepressed_yes_ssri_no	0.0150376	0.185267	0.853909	-5.04675	0.000133532	0.999998	3	183904316	ABCF3	Body
1864	cg13206530	Group_verifieddepressed_yes_ssri_no	0.0963109	0.676944	0.502145	-4.91691	0.0172583	0.999998	18	35148483
1865	cg03954295	Group_verifieddepressed_yes_ssri_no	0.052353	1.12751	0.265914	-4.67289	0.000909511	0.999998	19	34663170	LSM14A;LSM14A	TSS200;TSS200
1866	cg14132888	Group_verifieddepressed_yes_ssri_no	0.0839166	0.366134	0.716099	-5.01604	0.0131855	0.999998	5	114514899	TRIM36;TRIM36;TRIM36	Body;Body;Body
1867	cg19093370	Group_verifieddepressed_yes_ssri_no	0.0207352	0.244057	0.808372	-5.03897	0.00322153	0.999998	17	17110180	PLD6	TSS1500
1868	cg20914464	Group_verifieddepressed_yes_ssri_no	0.0489679	0.387284	0.700497	-5.01115	0.00287594	0.999998	18	31803674	NOL4	TSS1500
1869	cg16101035	Group_verifieddepressed_yes_ssri_no	-0.0188866	-0.370145	0.713131	-5.01514	-0.000582277	0.999998	1	59250789	JUN;LINC01135;LINC01135;LINC01135	TSS1500;TSS200;TSS200;TSS200
1870	cg21445541	Group_verifieddepressed_yes_ssri_no	0.0932979	0.856226	0.396721	-4.83368	0.00476668	0.999998	1	167424621	CD247;CD247	Body;Body
1871	cg02127198	Group_verifieddepressed_yes_ssri_no	-0.00837503	-0.178317	0.85933	-5.04753	-0.000122015	0.999998	3	93698939	ARL13B;ARL13B	TSS200;TSS200
1872	cg19870698	Group_verifieddepressed_yes_ssri_no	-0.0666432	-0.362103	0.719087	-5.01695	-0.00212054	0.999998	14	95239570
1873	cg22571131	Group_verifieddepressed_yes_ssri_no	-0.00532389	-0.157295	0.875764	-5.04971	-8.88725e-05	0.999998	6	143771921	PEX3;PEX3;ADAT2	5'UTR;1stExon;TSS200
1874	cg10249705	Group_verifieddepressed_yes_ssri_no	0.0969003	1.3919	0.171263	-4.47769	0.0027226	0.999998	11	106890150	GUCY1A2	TSS1500
1875	cg12306414	Group_verifieddepressed_yes_ssri_no	0.00221391	0.0203846	0.983833	-5.05722	-0.000119316	0.999998	4	13549355	LOC285548	Body
1876	cg09724798	Group_verifieddepressed_yes_ssri_no	0.0174969	0.115233	0.908808	-5.05325	-0.000177295	0.999998	12	119741507	LOC144742	TSS1500
1877	cg10665321	Group_verifieddepressed_yes_ssri_no	0.185146	1.22928	0.225796	-4.60212	0.0284559	0.999998	19	19221392	SLC25A42	Body
1878	cg17006413	Group_verifieddepressed_yes_ssri_no	0.0353865	0.298744	0.766606	-5.02983	0.00357349	0.999998	1	942451
1879	cg18429584	Group_verifieddepressed_yes_ssri_no	0.148202	1.0819	0.285455	-4.70278	0.0251652	0.999998	12	10264210
1880	cg19796261	Group_verifieddepressed_yes_ssri_no	0.0637685	0.467321	0.64268	-4.99015	0.010905	0.999998	7	121946871	FEZF1-AS1	Body
1881	cg22744368	Group_verifieddepressed_yes_ssri_no	0.0324398	0.378969	0.706616	-5.0131	0.00131131	0.999998	20	61273372	SLCO4A1	TSS1500
1882	cg25416067	Group_verifieddepressed_yes_ssri_no	-0.0179129	-0.098435	0.922054	-5.05436	-0.00121615	0.999998	17	75315667	SEPT9;SEPT9;SEPT9;SEPT9	5'UTR;5'UTR;Body;1stExon
1883	cg19017289	Group_verifieddepressed_yes_ssri_no	-0.0346906	-0.632477	0.530496	-4.93464	-0.00131919	0.999998	12	6798114	ZNF384;ZNF384;ZNF384	5'UTR;5'UTR;5'UTR
1884	cg13514165	Group_verifieddepressed_yes_ssri_no	0.047164	0.5263	0.601442	-4.97221	0.00824359	0.999998	9	130544369
1885	cg03900934	Group_verifieddepressed_yes_ssri_no	-0.00427086	-0.068192	0.945956	-5.05591	-0.000295657	0.999998	6	11649290
1886	cg18136423	Group_verifieddepressed_yes_ssri_no	-0.136728	-1.34416	0.186097	-4.51564	-0.00113529	0.999998	6	42531902	UBR2	TSS200
1887	cg01882033	Group_verifieddepressed_yes_ssri_no	-0.0875937	-0.569842	0.571813	-4.95761	-0.0143344	0.999998	1	17051298
1888	cg09229169	Group_verifieddepressed_yes_ssri_no	-0.178667	-1.61145	0.114556	-4.28853	-0.0294116	0.999998	1	114592384
1889	cg09887007	Group_verifieddepressed_yes_ssri_no	-0.0773562	-1.35125	0.183834	-4.51008	-0.0023134	0.999998	13	29069503	FLT1;FLT1;FLT1;FLT1	TSS1500;TSS1500;TSS1500;TSS1500
1890	cg12548057	Group_verifieddepressed_yes_ssri_no	-0.0880612	-0.897165	0.374734	-4.81207	-0.00946352	0.999998	7	73389660
1891	cg24924221	Group_verifieddepressed_yes_ssri_no	0.024557	0.326919	0.745349	-5.0244	0.00447719	0.999998	8	22856702	RHOBTB2;RHOBTB2;RHOBTB2	Body;TSS1500;Body
1892	cg07919936	Group_verifieddepressed_yes_ssri_no	-0.0389944	-0.425545	0.672607	-5.0016	-0.00638479	0.999998	2	451875
1893	cg01547141	Group_verifieddepressed_yes_ssri_no	-0.0824694	-0.325836	0.746163	-5.02462	-0.00926383	0.999998	11	9113152	SCUBE2;SCUBE2	TSS200;TSS200
1894	cg22832135	Group_verifieddepressed_yes_ssri_no	0.0102721	0.280755	0.780274	-5.03304	0.000133918	0.999998	15	78370102	TBC1D2B;TBC1D2B	TSS200;TSS200
1895	cg07599366	Group_verifieddepressed_yes_ssri_no	0.151365	2.37495	0.0221832	-3.46395	0.025849	0.999998	16	89033692	CBFA2T3	Body
1896	cg03103374	Group_verifieddepressed_yes_ssri_no	0.0489059	0.542869	0.590083	-4.96679	0.00175208	0.999998	12	70133049	RAB3IP;RAB3IP;RAB3IP;RAB3IP	5'UTR;5'UTR;TSS200;TSS200
1897	cg01612220	Group_verifieddepressed_yes_ssri_no	0.240365	1.65971	0.104406	-4.24382	0.0355102	0.999998	14	104621176	KIF26A	Body
1898	cg07779653	Group_verifieddepressed_yes_ssri_no	0.233904	1.32357	0.192789	-4.53165	0.0376989	0.999998	16	65610659	LOC283867	TSS1500
1899	cg09892426	Group_verifieddepressed_yes_ssri_no	0.240064	0.738072	0.464566	-4.89064	0.00532415	0.999998	1	241587493
1900	cg12528713	Group_verifieddepressed_yes_ssri_no	0.0159545	0.0612161	0.951477	-5.05619	0.000387068	0.999998	4	81187605	FGF5;FGF5	TSS200;TSS200
1901	cg10277836	Group_verifieddepressed_yes_ssri_no	-0.113815	-0.766228	0.447816	-4.8778	-0.0133013	0.999998	2	32446172	SLC30A6	3'UTR
1902	cg12655375	Group_verifieddepressed_yes_ssri_no	0.0761127	0.969466	0.33785	-4.77158	0.00378774	0.999998	6	35286360	DEF6	Body
1903	cg07414984	Group_verifieddepressed_yes_ssri_no	-0.193639	-2.48657	0.0169484	-3.32477	-0.00300193	0.999998	11	93517374	MED17	TSS200
1904	cg23658045	Group_verifieddepressed_yes_ssri_no	0.0249234	0.445116	0.658516	-4.99637	0.000534731	0.999998	12	57940978	DCTN2	TSS200
1905	cg06947320	Group_verifieddepressed_yes_ssri_no	0.00744774	0.152949	0.879169	-5.05013	0.00034579	0.999998	19	13885251	C19orf53	TSS200
1906	cg22139214	Group_verifieddepressed_yes_ssri_no	-0.0159315	-0.365696	0.716423	-5.01614	-0.000294677	0.999998	17	74534080	CYGB;PRCD	TSS200;Body
1907	cg12009606	Group_verifieddepressed_yes_ssri_no	-0.271323	-2.66631	0.0108335	-3.09232	-0.0062594	0.999998	19	6737691	GPR108;GPR108	TSS1500;TSS200
1908	cg07592361	Group_verifieddepressed_yes_ssri_no	-0.805441	-1.72743	0.0914217	-4.17925	-0.0990505	0.999998	2	241496830	ANKMY1;ANKMY1	5'UTR;5'UTR
1909	cg15421933	Group_verifieddepressed_yes_ssri_no	-0.0121006	-0.0961954	0.923822	-5.05449	-0.00260919	0.999998	12	52294383
1910	cg15270318	Group_verifieddepressed_yes_ssri_no	0.0143341	0.240629	0.811011	-5.03948	0.000834928	0.999998	1	247242197	ZNF670;ZNF670;ZNF670-ZNF695	TSS200;TSS200;TSS200
1911	cg24806953	Group_verifieddepressed_yes_ssri_no	0.0141983	0.220957	0.826194	-5.04228	0.000313813	0.999998	17	41277364	BRCA1;BRCA1;BRCA1;BRCA1;BRCA1;BRCA1;BRCA1;BRCA1;BRCA1;NBR2;BRCA1	5'UTR;5'UTR;TSS200;5'UTR;1stExon;1stExon;5'UTR;1stExon;TSS1500;TSS1500;1stExon
1912	cg09282500	Group_verifieddepressed_yes_ssri_no	-0.127738	-1.10418	0.275786	-4.68832	-0.0035365	0.999998	20	56136078	PCK1	TSS200
1913	cg03115835	Group_verifieddepressed_yes_ssri_no	0.0151162	0.314589	0.754627	-5.02684	0.000322194	0.999998	1	26758846	DHDDS;DHDDS;DHDDS;DHDDS	1stExon;5'UTR;1stExon;5'UTR
1914	cg07991910	Group_verifieddepressed_yes_ssri_no	0.00354134	0.0683132	0.94586	-5.05591	0.000138602	0.999998	1	40042009	PABPC4;PABPC4;PABPC4;PABPC4;PABPC4;PABPC4	1stExon;1stExon;1stExon;5'UTR;5'UTR;5'UTR
1915	cg13922681	Group_verifieddepressed_yes_ssri_no	-0.012958	-0.146583	0.884161	-5.05071	-0.00189054	0.999998	19	33695487	LRP3	Body
1916	cg19915582	Group_verifieddepressed_yes_ssri_no	0.0258729	0.328811	0.743929	-5.02402	0.00381415	0.999998	19	5826309	NRTN	Body
1917	cg13473894	Group_verifieddepressed_yes_ssri_no	-0.0553402	-0.772914	0.443892	-4.87469	-0.00786881	0.999998	10	13771383	FRMD4A	Body
1918	cg12993807	Group_verifieddepressed_yes_ssri_no	0.00161421	0.0139941	0.988901	-5.05729	0.00113874	0.999998	5	1075045	SLC12A7	Body
1919	cg27491759	Group_verifieddepressed_yes_ssri_no	-0.0260009	-0.147747	0.883248	-5.05061	0.000786426	0.999998	10	131988874
1920	cg27624313	Group_verifieddepressed_yes_ssri_no	-0.0112743	-0.212425	0.832801	-5.04342	-0.000311463	0.999998	7	73867921	GTF2IRD1;GTF2IRD1	TSS200;TSS1500
1921	cg22770592	Group_verifieddepressed_yes_ssri_no	-0.0286462	-0.320003	0.750549	-5.02578	-0.000172204	0.999998	15	63797403	USP3	Body
1922	cg07310671	Group_verifieddepressed_yes_ssri_no	0.0289063	0.412167	0.682308	-5.00504	0.00501448	0.999998	16	85253980
1923	cg10836110	Group_verifieddepressed_yes_ssri_no	0.0370919	0.235464	0.81499	-5.04024	0.00230436	0.999998	5	132161127	SHROOM1	1stExon
1924	cg18780515	Group_verifieddepressed_yes_ssri_no	0.0332058	0.742462	0.461931	-4.88867	0.000659356	0.999998	17	46185088	SNX11;SNX11;SNX11;SNX11	1stExon;5'UTR;5'UTR;1stExon
1925	cg02437119	Group_verifieddepressed_yes_ssri_no	-0.101351	-0.828388	0.412123	-4.84783	-0.00168536	0.999998	4	6785192	KIAA0232;KIAA0232	5'UTR;5'UTR
1926	cg14196208	Group_verifieddepressed_yes_ssri_no	-0.0742656	-1.21568	0.230879	-4.61189	-0.00328979	0.999998	9	127020110	NEK6;NEK6;NEK6;NEK6	TSS200;TSS200;TSS1500;Body
1927	cg21603679	Group_verifieddepressed_yes_ssri_no	0.046922	0.80578	0.424898	-4.85899	0.00788792	0.999998	20	2774729	CPXM1	3'UTR
1928	cg04021745	Group_verifieddepressed_yes_ssri_no	-0.0526138	-0.40883	0.684737	-5.00588	-0.00152766	0.999998	1	236445389	ERO1LB	TSS200
1929	cg01722932	Group_verifieddepressed_yes_ssri_no	0.0824699	1.36592	0.179217	-4.49849	0.0133089	0.999998	11	92702653	MTNR1B	TSS200
1930	cg04367345	Group_verifieddepressed_yes_ssri_no	-0.0877316	-0.606857	0.547205	-4.94432	-0.00745602	0.999998	11	44332636	ALX4	TSS1500
1931	cg24074480	Group_verifieddepressed_yes_ssri_no	-0.00773895	-0.0574424	0.954465	-5.05633	-0.00412804	0.999998	1	2723015
1932	cg00665908	Group_verifieddepressed_yes_ssri_no	0.0280873	0.460812	0.647305	-4.99201	0.00141676	0.999998	6	34855885	TAF11;ANKS1A	TSS200;TSS1500
1933	cg06720949	Group_verifieddepressed_yes_ssri_no	0.0550667	1.27685	0.208654	-4.56715	0.00949495	0.999998	19	45381937	PVRL2;PVRL2	Body;3'UTR
1934	cg17386213	Group_verifieddepressed_yes_ssri_no	-0.309479	-2.533	0.015123	-3.26569	-0.0518435	0.999998	6	108488335	NR2E1	Body
1935	cg05943122	Group_verifieddepressed_yes_ssri_no	-0.00244524	-0.0162842	0.987085	-5.05727	0.00106079	0.999998	8	23648352
1936	cg08316009	Group_verifieddepressed_yes_ssri_no	-0.0299593	-0.219597	0.827246	-5.04247	-0.00521701	0.999998	16	89165765	ACSF3;ACSF3;ACSF3	Body;5'UTR;5'UTR
1937	cg01234678	Group_verifieddepressed_yes_ssri_no	0.0542939	0.735294	0.466238	-4.89188	0.00903349	0.999998	10	44341979
1938	cg20661155	Group_verifieddepressed_yes_ssri_no	0.125374	1.14137	0.260166	-4.66357	0.00212449	0.999998	9	21802625	MTAP	TSS200
1939	cg03916783	Group_verifieddepressed_yes_ssri_no	0.0405625	0.924281	0.360608	-4.79723	0.00667197	0.999998	11	95977018	MAML2	Body
1940	cg19852958	Group_verifieddepressed_yes_ssri_no	-0.164692	-0.543378	0.589736	-4.96662	-0.000865998	0.999998	4	13545760	NKX3-2	1stExon
1941	cg01361849	Group_verifieddepressed_yes_ssri_no	0.0164856	0.213119	0.832263	-5.04333	0.000867658	0.999998	11	64948476	CAPN1;CAPN1;CAPN1;CAPN1	TSS1500;TSS1500;TSS1500;TSS1500
1942	cg03951833	Group_verifieddepressed_yes_ssri_no	0.132972	0.881645	0.382975	-4.82038	0.0166512	0.999998	1	147801103
1943	cg06148468	Group_verifieddepressed_yes_ssri_no	-0.156816	-1.04352	0.302665	-4.72706	-0.020277	0.999998	4	738115	PCGF3	Body
1944	cg05911136	Group_verifieddepressed_yes_ssri_no	0.0989015	0.820628	0.416481	-4.85169	0.00614741	0.999998	5	177824	PLEKHG4B	Body
1945	cg08928753	Group_verifieddepressed_yes_ssri_no	-0.201641	-0.955276	0.344892	-4.77976	-0.021463	0.999998	1	43770707	TIE1	Body
1946	cg26432350	Group_verifieddepressed_yes_ssri_no	0.00234107	0.0376187	0.97017	-5.05691	0.000378338	0.999998	3	47040357	NBEAL2	Body
1947	cg15865827	Group_verifieddepressed_yes_ssri_no	-0.0754845	-0.560939	0.577813	-4.96069	-0.0119482	0.999998	18	23713838	PSMA8;PSMA8;PSMA8;PSMA8;PSMA8;PSMA8	5'UTR;1stExon;5'UTR;1stExon;1stExon;5'UTR
1948	cg15823461	Group_verifieddepressed_yes_ssri_no	-0.0613527	-0.72736	0.471032	-4.8954	-0.00239633	0.999998	11	60699566	TMEM132A;TMEM132A	Body;Body
1949	cg09841884	Group_verifieddepressed_yes_ssri_no	-0.0208148	-0.249015	0.80456	-5.03822	-0.000712995	0.999998	4	16504379	LDB2;LDB2	Body;3'UTR
1950	cg17427781	Group_verifieddepressed_yes_ssri_no	0.013892	0.260955	0.7954	-5.03634	0.000432342	0.999998	1	112298077	DDX20;C1orf183	TSS200;Body
1951	cg18861300	Group_verifieddepressed_yes_ssri_no	-0.042387	-0.426094	0.67221	-5.00145	-0.000498193	0.999998	20	35579481	SAMHD1	Body
1952	cg18219212	Group_verifieddepressed_yes_ssri_no	0.0279179	0.672881	0.5047	-4.91858	0.000790486	0.999998	1	16162653	FLJ37453	Body
1953	cg13641043	Group_verifieddepressed_yes_ssri_no	-0.247135	-1.69666	0.0971442	-4.20885	-0.0120231	0.999998	17	43198610	PLCD3	Body
1954	cg03102879	Group_verifieddepressed_yes_ssri_no	0.104854	0.655621	0.515635	-4.92556	0.00765536	0.999998	16	23313295	SCNN1B	TSS1500
1955	cg22876561	Group_verifieddepressed_yes_ssri_no	0.009332	0.177782	0.859747	-5.04759	0.000504786	0.999998	7	11013721	PHF14;PHF14;PHF14;PHF14	1stExon;5'UTR;5'UTR;1stExon
1956	cg18261205	Group_verifieddepressed_yes_ssri_no	-0.106552	-1.13193	0.264073	-4.66993	-0.0158628	0.999998	15	96897151
1957	cg27326642	Group_verifieddepressed_yes_ssri_no	-0.18273	-1.70906	0.0948029	-4.19697	-0.00273652	0.999998	6	26189001	HIST1H4D	1stExon
1958	cg01524690	Group_verifieddepressed_yes_ssri_no	-0.0461298	-0.797298	0.429752	-4.8631	-0.00798394	0.999998	19	11688653	ACP5;ACP5;ACP5;ACP5	5'UTR;5'UTR;5'UTR;TSS200
1959	cg02139853	Group_verifieddepressed_yes_ssri_no	-0.0643529	-0.574324	0.568805	-4.95605	-0.00567812	0.999998	2	236867685	AGAP1;AGAP1	Body;Body
1960	cg01687558	Group_verifieddepressed_yes_ssri_no	0.113582	1.42391	0.161843	-4.4516	0.0133464	0.999998	7	5647786
1961	cg02801583	Group_verifieddepressed_yes_ssri_no	0.0611176	0.771303	0.444836	-4.87544	0.00186476	0.999998	22	45809602	RIBC2;SMC1B;RIBC2	5'UTR;TSS200;1stExon
1962	cg24850219	Group_verifieddepressed_yes_ssri_no	0.015663	0.217256	0.829058	-5.04278	0.000366654	0.999998	1	2337563	PEX10;PEX10	Body;Body
1963	cg13984515	Group_verifieddepressed_yes_ssri_no	-0.00750614	-0.186314	0.853094	-5.04663	-0.000130578	0.999998	1	86046961	CYR61	Body
1964	cg16914552	Group_verifieddepressed_yes_ssri_no	0.0604294	1.23984	0.221903	-4.59446	0.00163094	0.999998	11	1714584	HCCA2	Body
1965	cg03520265	Group_verifieddepressed_yes_ssri_no	-0.111501	-0.845428	0.402652	-4.83922	-0.00524075	0.999998	6	138785472	NHSL1;NHSL1	Body;Body
1966	cg03940437	Group_verifieddepressed_yes_ssri_no	0.0104267	0.130149	0.897068	-5.05212	0.000410214	0.999998	1	26580624	CCDC21	Body
1967	cg24836506	Group_verifieddepressed_yes_ssri_no	0.0594164	0.629282	0.532565	-4.93586	0.0104061	0.999998	12	14133205	GRIN2B	TSS200
1968	cg06340161	Group_verifieddepressed_yes_ssri_no	-0.0648029	-0.81427	0.420073	-4.85483	-0.0109744	0.999998	16	46962962	GPT2;GPT2	3'UTR;3'UTR
1969	cg11628541	Group_verifieddepressed_yes_ssri_no	0.114076	1.29595	0.202052	-4.55277	0.00341958	0.999998	3	11313936	ATG7;ATG7;ATG7	TSS200;TSS200;TSS200
1970	cg16245054	Group_verifieddepressed_yes_ssri_no	-0.00517473	-0.0364068	0.97113	-5.05694	-0.000358114	0.999998	12	132698494	GALNT9	Body
1971	cg10228307	Group_verifieddepressed_yes_ssri_no	-0.0262467	-0.201803	0.841043	-5.04478	-0.000216458	0.999998	1	72747802	NEGR1	Body
1972	cg05862114	Group_verifieddepressed_yes_ssri_no	-0.093299	-1.60969	0.114941	-4.29013	-0.0146713	0.999998	7	130132259	MEST;MEST;MESTIT1;MEST	5'UTR;5'UTR;TSS1500;Body
1973	cg09460477	Group_verifieddepressed_yes_ssri_no	0.0439885	0.538762	0.592889	-4.96815	0.00433747	0.999998	1	153950472	JTB	TSS200
1974	cg18857021	Group_verifieddepressed_yes_ssri_no	0.00966555	0.0973797	0.922887	-5.05442	0.00078503	0.999998	5	53606705	ARL15	TSS1500
1975	cg15862215	Group_verifieddepressed_yes_ssri_no	-0.0572288	-0.540192	0.591911	-4.96767	-0.00603899	0.999998	2	63277010	OTX1	TSS1500
1976	cg23837188	Group_verifieddepressed_yes_ssri_no	-0.0240592	-0.487725	0.628275	-4.98418	-0.000378752	0.999998	15	63449871	RPS27L	TSS200
1977	cg17243193	Group_verifieddepressed_yes_ssri_no	0.0788689	0.821391	0.416052	-4.85132	0.00192191	0.999998	1	47974278
1978	cg06055392	Group_verifieddepressed_yes_ssri_no	0.0522791	0.43404	0.666476	-4.99936	0.00501063	0.999998	11	64455673	NRXN2;NRXN2	Body;Body
1979	cg15660630	Group_verifieddepressed_yes_ssri_no	0.0215031	0.539734	0.592224	-4.96783	0.000380585	0.999998	2	71295161	NAGK	TSS1500
1980	cg27315947	Group_verifieddepressed_yes_ssri_no	-0.0305882	-0.688607	0.494849	-4.91207	-0.000384853	0.999998	21	34915270	GART;GART;SON;GART;GART;SON	TSS1500;TSS200;TSS200;TSS1500;TSS200;TSS200
1981	cg05277504	Group_verifieddepressed_yes_ssri_no	0.0405502	0.622347	0.53707	-4.93851	0.00682825	0.999998	17	79961614	ASPSCR1	Body
1982	cg16428631	Group_verifieddepressed_yes_ssri_no	0.0526164	1.56931	0.124063	-4.32666	0.000827229	0.999998	12	110338164	TCHP;TCHP;TCHP	1stExon;5'UTR;TSS200
1983	cg16534505	Group_verifieddepressed_yes_ssri_no	0.0149843	0.481171	0.632887	-4.98613	0.000260603	0.999998	17	4890669	CAMTA2;CAMTA2;CAMTA2;CAMTA2	5'UTR;TSS200;Body;TSS200
1984	cg27260867	Group_verifieddepressed_yes_ssri_no	0.0866368	0.635768	0.528369	-4.93336	0.0122856	0.999998	13	112984840
1985	cg19295951	Group_verifieddepressed_yes_ssri_no	-0.026154	-0.577268	0.566833	-4.95501	-0.000352292	0.999998	15	45421998	DUOX1;DUOX1;DUOXA1;DUOXA1	TSS200;TSS200;1stExon;5'UTR
1986	cg12142685	Group_verifieddepressed_yes_ssri_no	0.00523027	0.0382512	0.969668	-5.0569	0.000692291	0.999998	10	12391596	CAMK1D;CAMK1D;CAMK1D;CAMK1D	5'UTR;5'UTR;1stExon;1stExon
1987	cg19369363	Group_verifieddepressed_yes_ssri_no	0.0421356	0.18867	0.851258	-5.04636	0.00694886	0.999998	18	76557159
1988	cg13851144	Group_verifieddepressed_yes_ssri_no	0.0398672	0.419392	0.677062	-5.00319	0.00092225	0.999998	1	6239475	CHD5	Body
1989	cg04777683	Group_verifieddepressed_yes_ssri_no	-0.0341199	-0.769283	0.44602	-4.87638	-0.000821515	0.999998	1	185286462	IVNS1ABP	TSS200
1990	cg17971936	Group_verifieddepressed_yes_ssri_no	0.0478316	0.584591	0.561943	-4.95241	0.00421174	0.999998	15	83378895	AP3B2	TSS1500
1991	cg10109876	Group_verifieddepressed_yes_ssri_no	-0.130501	-0.996376	0.324761	-4.75575	-0.00497933	0.999998	10	61122470	FAM13C;FAM13C;FAM13C;FAM13C;FAM13C	TSS200;TSS200;1stExon;5'UTR;TSS200
1992	cg14732699	Group_verifieddepressed_yes_ssri_no	-0.112798	-1.11121	0.272785	-4.6837	-0.00375254	0.999998	8	128750039	MYC	Body
1993	cg07747661	Group_verifieddepressed_yes_ssri_no	0.101033	1.06678	0.292149	-4.71244	0.0128119	0.999998	11	125106135	PKNOX2	5'UTR
1994	cg15100426	Group_verifieddepressed_yes_ssri_no	-0.125572	-1.18711	0.241838	-4.63211	-0.020081	0.999998	2	219187432	PNKD;PNKD	TSS1500;Body
1995	cg05287529	Group_verifieddepressed_yes_ssri_no	-0.123867	-1.07052	0.290485	-4.71006	-0.0104451	0.999998	10	101380128	SLC25A28;SLC25A28	1stExon;5'UTR
1996	cg11392389	Group_verifieddepressed_yes_ssri_no	0.026757	0.464932	0.644376	-4.99084	0.000834025	0.999998	12	13153689	HTR7P;HEBP1	Body;TSS1500
1997	cg18071894	Group_verifieddepressed_yes_ssri_no	-0.211442	-1.53673	0.131842	-4.35555	-0.0145654	0.999998	14	105260530	AKT1;AKT1;AKT1	5'UTR;5'UTR;TSS1500
1998	cg25539735	Group_verifieddepressed_yes_ssri_no	0.0159607	0.231842	0.817784	-5.04076	0.00148362	0.999998	19	36248907	HSPB6;C19orf55	TSS1500;TSS200
1999	cg03610228	Group_verifieddepressed_yes_ssri_no	-0.0610539	-0.842397	0.404326	-4.84077	-0.0103174	0.999998	10	21799395
[truncated: 657,037+ more rows]
